# Supplementary material for: Microstructural and chemical characterization of radiation-induced carious dentin of teeth submitted to ionizing radiation as a head and neck cancer therapy
Source: PLoS One. 2025 Dec 12;20(12):e0337062. doi: 10.1371/journal.pone.0337062 (PMC12700452; doi:10.1371/journal.pone.0337062)
Supplement: S1 Data — (ZIP) [file pone.0337062.s001.zip]

Archive with 66 entries (55 files):
- EDS/
- __MACOSX/._EDS
- EDS/16Abr21/
- __MACOSX/EDS/._16Abr21
- EDS/.DS_Store
- __MACOSX/EDS/._.DS_Store
- EDS/21Jan21/
- __MACOSX/EDS/._21Jan21
- EDS/Project 1/
- __MACOSX/EDS/._Project 1
- EDS/16Abr21/.DS_Store
- __MACOSX/EDS/16Abr21/._.DS_Store
- EDS/16Abr21/bruna/
- __MACOSX/EDS/16Abr21/._bruna
- EDS/21Jan21/am1_crr_1kx_eds.tiff
- __MACOSX/EDS/21Jan21/._am1_crr_1kx_eds.tiff
- EDS/21Jan21/Bruna_odonto/
- __MACOSX/EDS/21Jan21/._Bruna_odonto
- EDS/21Jan21/am1_higido_1kx_eds.tiff
- __MACOSX/EDS/21Jan21/._am1_higido_1kx_eds.tiff
- EDS/21Jan21/am2_higido_1kx_eds.tiff
- __MACOSX/EDS/21Jan21/._am2_higido_1kx_eds.tiff
- EDS/21Jan21/am2_crr_1kx_eds.tiff
- __MACOSX/EDS/21Jan21/._am2_crr_1kx_eds.tiff
- EDS/Project 1/.DS_Store
- __MACOSX/EDS/Project 1/._.DS_Store
- EDS/Project 1/Project 1.oip
- __MACOSX/EDS/Project 1/._Project 1.oip
- EDS/Project 1/data/
- __MACOSX/EDS/Project 1/._data
- EDS/Project 1/reports/
- __MACOSX/EDS/Project 1/._reports
- EDS/16Abr21/bruna/.DS_Store
- __MACOSX/EDS/16Abr21/bruna/._.DS_Store
- EDS/16Abr21/bruna/data/
- __MACOSX/EDS/16Abr21/bruna/._data
- EDS/16Abr21/bruna/reports/
- __MACOSX/EDS/16Abr21/bruna/._reports
- EDS/16Abr21/bruna/bruna.oip
- __MACOSX/EDS/16Abr21/bruna/._bruna.oip
- EDS/21Jan21/Bruna_odonto/am2_crr_1kx_eds_data.txt
- __MACOSX/EDS/21Jan21/Bruna_odonto/._am2_crr_1kx_eds_data.txt
- EDS/21Jan21/Bruna_odonto/am2_higido_1kx_eds_data.txt
- __MACOSX/EDS/21Jan21/Bruna_odonto/._am2_higido_1kx_eds_data.txt
- EDS/21Jan21/Bruna_odonto/am1_crr_1kx_eds_data.txt
- __MACOSX/EDS/21Jan21/Bruna_odonto/._am1_crr_1kx_eds_data.txt
- EDS/21Jan21/Bruna_odonto/Bruna_odonto.oip
- __MACOSX/EDS/21Jan21/Bruna_odonto/._Bruna_odonto.oip
- EDS/21Jan21/Bruna_odonto/data/
- __MACOSX/EDS/21Jan21/Bruna_odonto/._data
- EDS/21Jan21/Bruna_odonto/am1_higido_1kx_eds_data.txt
- __MACOSX/EDS/21Jan21/Bruna_odonto/._am1_higido_1kx_eds_data.txt
- EDS/Project 1/reports/Dente higido.docx
- __MACOSX/EDS/Project 1/reports/._Dente higido.docx
- EDS/Project 1/reports/CRR 2.docx
- __MACOSX/EDS/Project 1/reports/._CRR 2.docx
- EDS/Project 1/reports/CRR.docx
- __MACOSX/EDS/Project 1/reports/._CRR.docx
- EDS/16Abr21/bruna/reports/am3_higido x1k.docx
- __MACOSX/EDS/16Abr21/bruna/reports/._am3_higido x1k.docx
- EDS/16Abr21/bruna/reports/am1_higido x1k outra regiao.docx
- __MACOSX/EDS/16Abr21/bruna/reports/._am1_higido x1k outra regiao.docx
- EDS/16Abr21/bruna/reports/am2_higido x1k.docx
- __MACOSX/EDS/16Abr21/bruna/reports/._am2_higido x1k.docx
- EDS/16Abr21/bruna/reports/am1_higido x1k.docx
- __MACOSX/EDS/16Abr21/bruna/reports/._am1_higido x1k.docx
