# Supplementary material for: Microstructural and chemical characterization of radiation-induced carious dentin of teeth submitted to ionizing radiation as a head and neck cancer therapy
Source: PLoS One. 2025 Dec 12;20(12):e0337062. doi: 10.1371/journal.pone.0337062 (PMC12700452; doi:10.1371/journal.pone.0337062)
Supplement: S2 Data — (XLSX) [file pone.0337062.s002.xlsx]

## Sheet: Sheet1
Estatísticas Descritivas
Variável	Grupo	n	Média	Mediana	Desvio Padrão	AIQ	Mínimo	Máximo
Cálcio	Grupo 1	3	22.8333	22.8	2.45017	2.45	20.4	25.3
	Grupo 2	3	11.8	11.3	2.29129	2.25	9.8	14.3
	Grupo 3	3	5.43333	4.7	2.67644	2.6	3.2	8.4
Fósforo	Grupo 1	3	13.4	13.6	1.41067	1.4	11.9	14.7
	Grupo 2	3	4.83333	5	0.862168	0.85	3.9	5.6
	Grupo 3	3	2.93333	2.8	1.10604	1.1	1.9	4.1
Carbono	Grupo 1	3	19.9	20.8	1.91572	1.75	17.7	21.2
	Grupo 2	3	46.1667	45.6	2.3029	2.25	44.2	48.7
	Grupo 3	3	59.2333	63.7	8.4388	7.5	49.5	64.5
Oxigênio	Grupo 1	3	43.3333	43.4	1.40119	1.4	41.9	44.7
	Grupo 2	3	30.3	31.2	7.29178	7.25	22.6	37.1
	Grupo 3	3	28.2	27.4	8.92693	8.9	19.7	37.5
AIQ = AMPLITUDE INTERQUATÍLICA
Teste não paramétrico de Kruskal-Wallis
Postos
Variável	Grupo	n	Posto Médio
Cálcio	Grupo 1	3	8
	Grupo 2	3	5
	Grupo 3	3	2
	Total	9
Fósforo	Grupo 1	3	8
	Grupo 2	3	4.66667
	Grupo 3	3	2.33333
	Total	9
Carbono	Grupo 1	3	2
	Grupo 2	3	5
	Grupo 3	3	8
	Total	9
Oxigênio	Grupo 1	3	8
	Grupo 2	3	3.66667
	Grupo 3	3	3.33333
	Total	9
Estatísticas de testea,b
	Cálcio	Fósforo	Carbono	Oxigênio
H de Kruskal-Wallis	7.2	6.48889	7.2	5.42222
gl	2	2	2	2
Valor p	0.0273237	0.0389902	0.0273237	0.0664629
a. Teste Kruskal Wallis
b. Variável de Agrupamento: Grupo
Testes não paramétricos
Resumo de Teste de Hipótese
	Hipótese nula	Teste	Valor p	Decisão
1	A distribuição de Cálcio é igual nas categorias de Grupo.	Amostras Independentes de Teste de Kruskal-Wallis	0.0273237	Rejeitar a hipótese nula.
2	A distribuição de Fósforo é igual nas categorias de Grupo.	Amostras Independentes de Teste de Kruskal-Wallis	0.0389902	Rejeitar a hipótese nula.
3	A distribuição de Carbono é igual nas categorias de Grupo.	Amostras Independentes de Teste de Kruskal-Wallis	0.0273237	Rejeitar a hipótese nula.
4	A distribuição de Oxigênio é igual nas categorias de Grupo.	Amostras Independentes de Teste de Kruskal-Wallis	0.0664629	Reter a hipótese nula.
Os valores de p são exibidos. O nível de significância é 0,05.
Teste não paramétrico de Kruskal-Wallis para amostras independentes
Cálcio entre Grupo
Amostras Independentes de Resumo de Teste Kruskal-Wallis
N total	9
Estatística do teste	7,200a
Grau de Liberdade	2
Sinal assintótico (teste de dois lados)	0.0273237
a. A estatística do teste está ajustada para empates.
Comparações por Método Pairwise de Grupo para Cálcio
Sample 1-Sample 2	Diferença de Posto Médio	Erro Padrão	Estatística do teste Padrão	Valor p
Grupo 3-Grupo 2	3	2.23607	1.34164	0.179712
Grupo 3-Grupo 1	6	2.23607	2.68328	0.00729036
Grupo 2-Grupo 1	3	2.23607	1.34164	0.179712
Cada linha testa a hipótese nula em que as distribuições Amostra i e Amostra j são iguais. Os valores de p são exibidos. O nível de significância é 0,05.
Fósforo entre Grupo
Amostras Independentes de Resumo de Teste Kruskal-Wallis
N total	9
Estatística do teste	6,489a
Grau de Liberdade	2
Sinal assintótico (teste de dois lados)	0.0389902
a. A estatística do teste está ajustada para empates.
Comparações por Método Pairwise de Grupo para fósforo
Sample 1-Sample 2	Diferença de Posto Médio	Erro Padrão	Estatística do teste Padrão	Valor p
Grupo 3-Grupo 2	2.33333	2.23607	1.0435	0.296718
Grupo 3-Grupo 1	5.66667	2.23607	2.53421	0.0112701
Grupo 2-Grupo 1	3.33333	2.23607	1.49071	0.136037
Cada linha testa a hipótese nula em que as distribuições Amostra i e Amostra j são iguais. Os valores de p são exibidos. O nível de significância é 0,05.
Carbono entre Grupo
Amostras Independentes de Resumo de Teste Kruskal-Wallis
N total	9
Estatística do teste	7,200a
Grau de Liberdade	2
Sinal assintótico (teste de dois lados)	0.0273237
a. A estatística do teste está ajustada para empates.
Comparações por Método Pairwise de Grupo
Sample 1-Sample 2	Diferença de Posto Médio	Erro Padrão	Estatística do teste Padrão	Valor p
Grupo 1-Grupo 2	-3	2.23607	-1.34164	0.179712
Grupo 1-Grupo 3	-6	2.23607	-2.68328	0.00729036
Grupo 2-Grupo 3	-3	2.23607	-1.34164	0.179712
Cada linha testa a hipótese nula em que as distribuições Amostra i e Amostra j são iguais. Os valores de p são exibidos. O nível de significância é ,05.
Cálculo do poder do teste
Variáveis criadasa
Variável de origem		Nova variável	Rótulo
Calciob	Posição	RCalcio	Rank of Calcio by Grupo
Fosforob	Posição	RFosforo	Rank of Fosforo by Grupo
Carbonob	Posição	RCarbono	Rank of Carbono by Grupo
Oxigeniob	Posição	ROxigeni	Rank of Oxigenio by Grupo
a. A posição média de valores empatados é usado para empates.
b. As classificações estão em ordem ascendente.
Testes de efeitos entre sujeitos
Variável dependente:	Calcio
Origem	Tipo III Soma dos Quadrados	gl	Quadrado Médio	F	Valor p	Poder observadob
Grupo	465.029	2	232.514	37.8757	0.000395339	0.999969
Erro	36.8333	6	6.13889
Total	2107.2	9
Total corrigido	501.862	8
b. Calculado usando alfa = ,05
Testes de efeitos entre sujeitos
Variável dependente:	Fosforo
Origem	Tipo III Soma dos Quadrados	gl	Quadrado Médio	F	Valor p	Poder observadob
Grupo	186.549	2	93.2744	70.722	6.73865e-05	0.999997
Erro	7.91333	6	1.31889
Total	642.49	9
Total corrigido	194.462	8
b. Calculado usando alfa = ,05
Testes de efeitos entre sujeitos
Variável dependente:	Carbono
Origem	Tipo III Soma dos Quadrados	gl	Quadrado Médio	F	Valor p	Poder observadob
Grupo	2407.79	2	1203.89	45.0409	0.000243518	0.999996
Erro	160.373	6	26.7289
Total	18268.2	9
Total corrigido	2568.16	8
b. Calculado usando alfa = ,05
Testes de efeitos entre sujeitos
Variável dependente:	Oxigenio
Origem	Tipo III Soma dos Quadrados	gl	Quadrado Médio	F	Valor p	Poder observadob
Grupo	403.296	2	201.648	4.48693	0.0643357	0.532902
Erro	269.647	6	44.9411
Total	11043	9
Total corrigido	672.942	8
b. Calculado usando alfa = ,05
