# Supplementary material for: Microstructural and chemical characterization of radiation-induced carious dentin of teeth submitted to ionizing radiation as a head and neck cancer therapy
Source: PLoS One. 2025 Dec 12;20(12):e0337062. doi: 10.1371/journal.pone.0337062 (PMC12700452; doi:10.1371/journal.pone.0337062)
Supplement: S3 Data — (ZIP) [file pone.0337062.s003.zip]

Archive with 28 entries (24 files):
- BrunaOdo/
- BrunaOdo/crr_mesmo/
- BrunaOdo/crr_mesmo/crr_mesmo.mtd
- BrunaOdo/crr_mesmo/crr_mesmo.ORG
- BrunaOdo/crr_mesmo/crr_mesmo.RAW
- BrunaOdo/crr_mesmo/Theta = 10.0000 ().dat
- BrunaOdo/crr_mesmo/Theta = 10.0000 ()_Pattern.jpg
- BrunaOdo/crr_mesmo/Theta = 10.0000 ()_Report.htm
- BrunaOdo/crr_mesmo/Theta = 10.0000 ()_Report.pdf
- BrunaOdo/crr_mesmo/Theta = 10.0000 ()_Report_patterngraphics.png
- BrunaOdo/dentina_irradiada/
- BrunaOdo/dentina_irradiada/dentina_irradiada.mtd
- BrunaOdo/dentina_irradiada/dentina_irradiada.ORG
- BrunaOdo/dentina_irradiada/dentina_irradiada.RAW
- BrunaOdo/dentina_irradiada/Theta = 10.0000 ().dat
- BrunaOdo/dentina_irradiada/Theta = 10.0000 ()_Pattern.jpg
- BrunaOdo/dentina_irradiada/Theta = 10.0000 ()_Report.htm
- BrunaOdo/dentina_irradiada/Theta = 10.0000 ()_Report.pdf
- BrunaOdo/dentina_irradiada/Theta = 10.0000 ()_Report_patterngraphics.png
- BrunaOdo/higido-ds/
- BrunaOdo/higido-ds/higido-ds.mtd
- BrunaOdo/higido-ds/higido-ds.ORG
- BrunaOdo/higido-ds/higido-ds.RAW
- BrunaOdo/higido-ds/Theta = 10.0000 ().dat
- BrunaOdo/higido-ds/Theta = 10.0000 ()_Pattern.jpg
- BrunaOdo/higido-ds/Theta = 10.0000 ()_Report.htm
- BrunaOdo/higido-ds/Theta = 10.0000 ()_Report.pdf
- BrunaOdo/higido-ds/Theta = 10.0000 ()_Report_patterngraphics.png
