# Supplementary material for: Microstructural and chemical characterization of radiation-induced carious dentin of teeth submitted to ionizing radiation as a head and neck cancer therapy
Source: PLoS One. 2025 Dec 12;20(12):e0337062. doi: 10.1371/journal.pone.0337062 (PMC12700452; doi:10.1371/journal.pone.0337062)
Supplement: S3 Data — (ZIP) [file pone.0337062.s003.zip › BrunaOdo/crr_mesmo/Theta = 10.0000 ().dat]

15.0000        0.00
15.0200       -0.02
15.0400       -0.08
15.0600       -0.18
15.0800       18.13
15.1000        1.12
15.1200        8.78
15.1400        8.48
15.1600       13.52
15.1800       10.30
15.2000       11.79
15.2200       10.31
15.2400        9.64
15.2600        8.68
15.2800        7.11
15.3000        6.63
15.3200       12.76
15.3400        9.65
15.3600       19.87
15.3800       25.27
15.4000       26.72
15.4200       28.46
15.4400       28.18
15.4600       25.46
15.4800       20.99
15.5000       18.65
15.5200       20.10
15.5400       21.79
15.5600       29.78
15.5800       31.31
15.6000       29.85
15.6200       28.12
15.6400       25.16
15.6600       27.36
15.6800       23.06
15.7000       23.52
15.7200       30.73
15.7400       33.88
15.7600       37.75
15.7800       41.96
15.8000       43.24
15.8200       40.14
15.8400       30.13
15.8600       23.15
15.8800       15.46
15.9000       17.77
15.9200       19.28
15.9400       26.17
15.9600       32.98
15.9800       41.43
16.0000       38.82
16.0200       39.07
16.0400       27.91
16.0600       20.33
16.0800       18.10
16.1000       17.18
16.1200       12.38
16.1400       17.15
16.1600       16.25
16.1800       23.97
16.2000       25.17
16.2200       37.08
16.2400       41.50
16.2600       42.84
16.2800       41.65
16.3000       41.38
16.3200       32.35
16.3400       27.51
16.3600       21.25
16.3800       23.29
16.4000       26.17
16.4200       26.93
16.4400       27.14
16.4600       26.01
16.4800       25.79
16.5000       34.96
16.5200       33.66
16.5400       36.18
16.5600       43.65
16.5800       43.15
16.6000       46.39
16.6200       33.25
16.6400       24.74
16.6600       27.08
16.6800       26.01
16.7000       31.40
16.7200       27.55
16.7400       31.63
16.7600       37.92
16.7800       33.92
16.8000       34.90
16.8200       24.93
16.8400       18.31
16.8600       15.52
16.8800       14.21
16.9000       14.65
16.9200        9.21
16.9400       18.83
16.9600       29.99
16.9800       38.29
17.0000       45.60
17.0200       48.21
17.0400       43.06
17.0600       32.57
17.0800       30.34
17.1000       26.37
17.1200       20.66
17.1400       16.47
17.1600       16.30
17.1800       16.35
17.2000       11.81
17.2200        5.26
17.2400        2.96
17.2600        3.28
17.2800       11.50
17.3000       21.24
17.3200       29.12
17.3400       26.37
17.3600       30.19
17.3800       27.06
17.4000       18.53
17.4200       12.43
17.4400        8.70
17.4600        3.46
17.4800        6.12
17.5000       11.12
17.5200        8.80
17.5400        6.39
17.5600        5.44
17.5800       10.30
17.6000       15.93
17.6200       20.38
17.6400       16.70
17.6600       12.52
17.6800       18.05
17.7000       18.54
17.7200       10.59
17.7400       12.77
17.7600       11.13
17.7800       11.95
17.8000        9.40
17.8200        8.05
17.8400        8.71
17.8600        6.11
17.8800       13.74
17.9000       17.99
17.9200       15.00
17.9400       20.12
17.9600       17.44
17.9800        9.07
18.0000        9.05
18.0200        6.17
18.0400        7.12
18.0600        1.19
18.0800        5.09
18.1000        7.43
18.1200        4.56
18.1400       12.41
18.1600       14.34
18.1800       16.42
18.2000       22.96
18.2200       20.56
18.2400       24.70
18.2600       24.40
18.2800       26.53
18.3000       20.44
18.3200       14.34
18.3400       14.69
18.3600       15.38
18.3800       19.27
18.4000       20.66
18.4200       22.71
18.4400       23.50
18.4600       21.21
18.4800       19.82
18.5000       14.72
18.5200       12.48
18.5400       12.12
18.5600       16.52
18.5800       20.73
18.6000       23.88
18.6200       28.36
18.6400       26.45
18.6600       28.63
18.6800       29.33
18.7000       32.18
18.7200       35.92
18.7400       23.39
18.7600       14.76
18.7800       12.85
18.8000       14.68
18.8200       18.65
18.8400       26.22
18.8600       34.40
18.8800       41.07
18.9000       48.00
18.9200       56.38
18.9400       47.45
18.9600       43.02
18.9800       42.01
19.0000       39.29
19.0200       30.53
19.0400       32.49
19.0600       30.62
19.0800       35.21
19.1000       36.37
19.1200       35.12
19.1400       35.86
19.1600       31.70
19.1800       30.06
19.2000       27.95
19.2200       22.65
19.2400       24.71
19.2600       25.73
19.2800       28.77
19.3000       29.21
19.3200       26.27
19.3400       23.13
19.3600       13.31
19.3800       10.90
19.4000        8.27
19.4200        8.64
19.4400       10.80
19.4600       19.19
19.4800       20.92
19.5000       25.82
19.5200       24.69
19.5400       22.85
19.5600       23.94
19.5800       27.55
19.6000       22.49
19.6200       15.81
19.6400       16.13
19.6600       13.88
19.6800        2.20
19.7000       -2.45
19.7200       -6.93
19.7400        2.69
19.7600       11.38
19.7800       16.16
19.8000        8.45
19.8200       12.07
19.8400       16.35
19.8600       12.13
19.8800        8.24
19.9000        8.77
19.9200        9.36
19.9400       17.01
19.9600       18.69
19.9800       13.36
20.0000       12.16
20.0200       18.54
20.0400       15.90
20.0600        7.77
20.0800        2.53
20.1000       -1.12
20.1200        3.42
20.1400        3.16
20.1600        3.08
20.1800        5.78
20.2000       17.06
20.2200       20.02
20.2400       19.20
20.2600       12.01
20.2800       14.61
20.3000       16.08
20.3200       16.94
20.3400       15.87
20.3600       15.56
20.3800       21.56
20.4000       24.34
20.4200       24.03
20.4400       25.65
20.4600       21.92
20.4800       22.70
20.5000       18.49
20.5200       17.45
20.5400       17.59
20.5600       17.82
20.5800       19.91
20.6000       22.59
20.6200       31.90
20.6400       35.86
20.6600       33.46
20.6800       26.87
20.7000       27.39
20.7200       28.64
20.7400       25.72
20.7600       31.84
20.7800       28.56
20.8000       28.21
20.8200       32.37
20.8400       31.90
20.8600       31.03
20.8800       24.94
20.9000       30.55
20.9200       35.45
20.9400       35.50
20.9600       36.47
20.9800       30.26
21.0000       24.84
21.0200       27.48
21.0400       26.45
21.0600       25.34
21.0800       18.90
21.1000       21.25
21.1200       27.75
21.1400       25.59
21.1600       24.91
21.1800       29.80
21.2000       27.04
21.2200       28.33
21.2400       27.97
21.2600       28.61
21.2800       27.37
21.3000       24.48
21.3200       29.65
21.3400       22.34
21.3600       18.21
21.3800       17.25
21.4000       11.21
21.4200       13.77
21.4400       23.11
21.4600       29.45
21.4800       31.61
21.5000       28.09
21.5200       28.02
21.5400       22.90
21.5600       18.96
21.5800       13.34
21.6000       12.10
21.6200       15.59
21.6400       16.96
21.6600       16.90
21.6800       16.77
21.7000       19.42
21.7200       20.57
21.7400       22.77
21.7600       22.30
21.7800       22.49
21.8000       20.83
21.8200       21.24
21.8400       19.32
21.8600       19.75
21.8800       19.64
21.9000       20.69
21.9200       24.75
21.9400       20.53
21.9600       18.73
21.9800       15.33
22.0000       14.19
22.0200       17.13
22.0400       11.73
22.0600        8.90
22.0800       13.46
22.1000       18.77
22.1200       21.67
22.1400       13.89
22.1600       17.87
22.1800       16.81
22.2000       24.71
22.2200       26.22
22.2400       22.93
22.2600       27.68
22.2800       36.74
22.3000       34.20
22.3200       24.22
22.3400       16.39
22.3600       13.57
22.3800       10.34
22.4000       13.27
22.4200       16.10
22.4400       20.41
22.4600       24.62
22.4800       24.03
22.5000       21.27
22.5200       17.54
22.5400       19.23
22.5600       23.39
22.5800       26.93
22.6000       27.62
22.6200       31.44
22.6400       29.79
22.6600       23.26
22.6800       15.21
22.7000       15.54
22.7200       12.98
22.7400       18.00
22.7600       23.22
22.7800       19.53
22.8000       24.31
22.8200       24.67
22.8400       24.78
22.8600       28.20
22.8800       29.41
22.9000       27.93
22.9200       20.98
22.9400       21.08
22.9600       22.17
22.9800       23.63
23.0000       25.04
23.0200       26.53
23.0400       28.41
23.0600       33.21
23.0800       35.69
23.1000       23.02
23.1200       18.03
23.1400       15.64
23.1600       13.44
23.1800       19.39
23.2000       17.10
23.2200       19.23
23.2400       20.88
23.2600       23.26
23.2800       21.27
23.3000        8.91
23.3200        6.78
23.3400        2.93
23.3600       -2.62
23.3800        3.28
23.4000        0.67
23.4200       -0.42
23.4400        1.86
23.4600        7.60
23.4800        8.16
23.5000       12.56
23.5200       13.54
23.5400       15.95
23.5600       12.75
23.5800       14.99
23.6000        8.77
23.6200        5.58
23.6400        7.94
23.6600       16.41
23.6800       18.36
23.7000       20.09
23.7200       19.15
23.7400       18.24
23.7600       16.76
23.7800       17.97
23.8000       11.45
23.8200       13.58
23.8400       16.04
23.8600       16.72
23.8800       18.58
23.9000       20.56
23.9200       25.47
23.9400       27.12
23.9600       30.23
23.9800       28.03
24.0000       25.01
24.0200       18.74
24.0400       17.39
24.0600       15.95
24.0800       13.12
24.1000       18.31
24.1200       20.62
24.1400       19.96
24.1600       15.97
24.1800       13.41
24.2000       12.80
24.2200       11.59
24.2400       18.02
24.2600       18.17
24.2800       15.47
24.3000       19.63
24.3200       17.36
24.3400       13.80
24.3600        3.67
24.3800        9.72
24.4000        8.37
24.4200       20.27
24.4400       26.92
24.4600       27.98
24.4800       32.11
24.5000       29.59
24.5200       26.19
24.5400       23.27
24.5600       13.37
24.5800       13.47
24.6000       12.47
24.6200       24.00
24.6400       24.84
24.6600       33.48
24.6800       39.49
24.7000       36.09
24.7200       30.80
24.7400       24.38
24.7600       19.33
24.7800        5.95
24.8000        0.84
24.8200       -0.91
24.8400        1.82
24.8600        6.26
24.8800       12.98
24.9000       16.82
24.9200       22.59
24.9400       29.09
24.9600       37.52
24.9800       30.66
25.0000       32.31
25.0200       35.44
25.0400       34.48
25.0600       21.15
25.0800       19.41
25.1000        8.77
25.1200        6.67
25.1400        3.99
25.1600       12.65
25.1800       16.04
25.2000       20.30
25.2200       25.29
25.2400       29.70
25.2600       29.22
25.2800       32.66
25.3000       31.20
25.3200       30.74
25.3400       32.20
25.3600       41.64
25.3800       41.49
25.4000       38.84
25.4200       42.08
25.4400       50.18
25.4600       65.08
25.4800       73.48
25.5000       77.82
25.5200       81.56
25.5400       92.59
25.5600      109.18
25.5800      119.70
25.6000      130.80
25.6200      139.01
25.6400      147.55
25.6600      162.48
25.6800      156.30
25.7000      159.51
25.7200      161.07
25.7400      168.66
25.7600      182.18
25.7800      190.33
25.8000      197.15
25.8200      194.40
25.8400      189.33
25.8600      188.01
25.8800      182.01
25.9000      179.76
25.9200      165.83
25.9400      161.53
25.9600      160.51
25.9800      155.21
26.0000      144.91
26.0200      140.23
26.0400      131.00
26.0600      128.59
26.0800      127.59
26.1000      121.30
26.1200      116.68
26.1400      115.07
26.1600      115.11
26.1800      114.51
26.2000      108.65
26.2200      111.96
26.2400      107.61
26.2600      107.91
26.2800      111.70
26.3000      108.42
26.3200      105.55
26.3400      101.48
26.3600      114.06
26.3800      115.04
26.4000      110.57
26.4200      120.96
26.4400      136.22
26.4600      149.99
26.4800      167.62
26.5000      180.21
26.5200      200.22
26.5400      213.00
26.5600      222.74
26.5800      218.28
26.6000      209.23
26.6200      207.15
26.6400      194.64
26.6600      179.81
26.6800      167.78
26.7000      155.17
26.7200      145.29
26.7400      126.66
26.7600      111.13
26.7800      101.78
26.8000       91.44
26.8200       84.01
26.8400       78.08
26.8600       76.84
26.8800       74.21
26.9000       65.40
26.9200       58.33
26.9400       53.07
26.9600       46.60
26.9800       35.66
27.0000       23.66
27.0200       16.05
27.0400        8.83
27.0600        3.25
27.0800       -2.58
27.1000       -3.53
27.1200        2.43
27.1400       10.12
27.1600        8.99
27.1800        8.19
27.2000        8.69
27.2200        7.87
27.2400        4.02
27.2600        0.84
27.2800       -5.88
27.3000       -3.80
27.3200       -1.56
27.3400        0.36
27.3600       -3.04
27.3800       -0.03
27.4000       -0.43
27.4200        1.48
27.4400        1.62
27.4600       -2.73
27.4800       -1.85
27.5000       -0.02
27.5200        6.76
27.5400        7.41
27.5600        6.73
27.5800       -0.02
27.6000       -0.02
27.6200        2.13
27.6400       -1.05
27.6600        3.09
27.6800        9.54
27.7000       15.41
27.7200       25.03
27.7400       25.71
27.7600       24.41
27.7800       24.13
27.8000       27.87
27.8200       28.45
27.8400       29.95
27.8600       42.90
27.8800       54.30
27.9000       60.56
27.9200       60.66
27.9400       64.57
27.9600       60.55
27.9800       59.34
28.0000       47.98
28.0200       40.75
28.0400       36.39
28.0600       37.66
28.0800       40.26
28.1000       41.28
28.1200       39.77
28.1400       47.44
28.1600       47.49
28.1800       52.26
28.2000       55.48
28.2200       60.39
28.2400       65.91
28.2600       70.31
28.2800       82.16
28.3000       89.53
28.3200       98.25
28.3400      103.92
28.3600      105.01
28.3800      112.55
28.4000      115.23
28.4200      116.28
28.4400      119.32
28.4600      119.56
28.4800      131.32
28.5000      131.27
28.5200      139.51
28.5400      146.24
28.5600      152.25
28.5800      161.82
28.6000      167.53
28.6200      171.95
28.6400      173.43
28.6600      172.67
28.6800      178.02
28.7000      168.40
28.7200      154.53
28.7400      154.13
28.7600      147.73
28.7800      140.68
28.8000      131.34
28.8200      125.37
28.8400      118.46
28.8600      111.68
28.8800      104.93
28.9000       91.55
28.9200       77.80
28.9400       76.41
28.9600       70.15
28.9800       63.10
29.0000       58.21
29.0200       61.04
29.0400       64.32
29.0600       62.55
29.0800       63.20
29.1000       60.85
29.1200       56.51
29.1400       46.36
29.1600       36.07
29.1800       34.99
29.2000       32.26
29.2200       32.48
29.2400       37.73
29.2600       39.40
29.2800       36.80
29.3000       38.46
29.3200       36.30
29.3400       33.33
29.3600       26.67
29.3800       28.61
29.4000       18.77
29.4200       18.98
29.4400       24.43
29.4600       28.65
29.4800       26.00
29.5000       30.80
29.5200       31.45
29.5400       33.04
29.5600       23.03
29.5800       18.60
29.6000        7.26
29.6200        6.43
29.6400       11.16
29.6600       12.89
29.6800       17.54
29.7000       13.52
29.7200       15.31
29.7400        9.64
29.7600        1.15
29.7800       -0.99
29.8000       -4.88
29.8200       -1.36
29.8400        4.30
29.8600        5.79
29.8800       14.74
29.9000        9.46
29.9200       13.94
29.9400        5.44
29.9600       -0.02
29.9800        5.95
30.0000       11.56
30.0200       17.38
30.0400       20.64
30.0600       16.90
30.0800       17.33
30.1000        9.85
30.1200       11.74
30.1400        6.71
30.1600        4.06
30.1800       10.95
30.2000       13.37
30.2200       13.81
30.2400       14.29
30.2600        5.47
30.2800        6.20
30.3000        9.09
30.3200       16.73
30.3400       21.38
30.3600       22.44
30.3800       26.56
30.4000       27.04
30.4200       24.44
30.4400       16.08
30.4600       12.28
30.4800       14.58
30.5000       16.65
30.5200       14.16
30.5400       22.14
30.5600       24.66
30.5800       34.32
30.6000       39.96
30.6200       46.18
30.6400       43.97
30.6600       50.21
30.6800       47.23
30.7000       44.15
30.7200       38.01
30.7400       47.20
30.7600       41.85
30.7800       53.76
30.8000       60.35
30.8200       68.97
30.8400       73.17
30.8600       81.85
30.8800       87.08
30.9000       95.54
30.9200      100.46
30.9400      107.38
30.9600      104.68
30.9800      119.26
31.0000      125.51
31.0200      137.36
31.0400      148.55
31.0600      160.65
31.0800      171.11
31.1000      180.66
31.1200      185.24
31.1400      192.80
31.1600      194.47
31.1800      203.17
31.2000      215.19
31.2200      229.26
31.2400      237.71
31.2600      253.56
31.2800      279.69
31.3000      303.77
31.3200      325.00
31.3400      335.67
31.3600      342.29
31.3800      351.54
31.4000      366.57
31.4200      374.32
31.4400      383.21
31.4600      404.87
31.4800      436.04
31.5000      462.66
31.5200      487.82
31.5400      490.83
31.5600      502.36
31.5800      511.56
31.6000      517.43
31.6200      522.28
31.6400      525.81
31.6600      541.34
31.6800      551.72
31.7000      570.88
31.7200      587.80
31.7400      589.53
31.7600      600.43
31.7800      607.78
31.8000      603.03
31.8200      606.42
31.8400      601.66
31.8600      606.80
31.8800      604.09
31.9000      602.77
31.9200      595.99
31.9400      589.50
31.9600      583.47
31.9800      583.61
32.0000      578.30
32.0200      578.53
32.0400      565.91
32.0600      566.96
32.0800      557.69
32.1000      543.29
32.1200      531.12
32.1400      519.87
32.1600      503.67
32.1800      499.44
32.2000      497.16
32.2200      492.92
32.2400      483.75
32.2600      476.47
32.2800      462.39
32.3000      456.44
32.3200      446.50
32.3400      442.44
32.3600      430.24
32.3800      427.64
32.4000      431.38
32.4200      426.25
32.4400      427.20
32.4600      421.57
32.4800      420.21
32.5000      423.21
32.5200      426.09
32.5400      435.55
32.5600      431.39
32.5800      422.51
32.6000      418.09
32.6200      410.02
32.6400      412.15
32.6600      417.09
32.6800      413.22
32.7000      409.83
32.7200      417.08
32.7400      419.09
32.7600      409.40
32.7800      398.87
32.8000      389.91
32.8200      376.82
32.8400      359.63
32.8600      354.86
32.8800      335.12
32.9000      323.54
32.9200      323.72
32.9400      316.42
32.9600      315.00
32.9800      308.52
33.0000      300.91
33.0200      290.66
33.0400      275.02
33.0600      262.12
33.0800      237.51
33.1000      223.89
33.1200      212.02
33.1400      197.69
33.1600      186.94
33.1800      173.43
33.2000      175.33
33.2200      180.41
33.2400      179.17
33.2600      173.43
33.2800      167.31
33.3000      162.46
33.3200      154.77
33.3400      145.94
33.3600      133.60
33.3800      125.59
33.4000      119.86
33.4200      121.32
33.4400      110.64
33.4600      109.44
33.4800      112.36
33.5000      108.96
33.5200      111.93
33.5400      109.62
33.5600      111.38
33.5800      104.10
33.6000      102.69
33.6200      100.16
33.6400       95.24
33.6600      103.01
33.6800      109.82
33.7000      107.87
33.7200      110.70
33.7400      107.51
33.7600      117.57
33.7800      116.77
33.8000      122.82
33.8200      122.97
33.8400      124.04
33.8600      130.30
33.8800      130.74
33.9000      122.77
33.9200      116.43
33.9400      116.13
33.9600      122.61
33.9800      126.40
34.0000      126.02
34.0200      120.17
34.0400      117.04
34.0600      117.90
34.0800      113.21
34.1000      103.94
34.1200       94.07
34.1400       93.73
34.1600       90.24
34.1800       91.38
34.2000       87.48
34.2200       83.18
34.2400       84.35
34.2600       82.40
34.2800       79.40
34.3000       77.22
34.3200       71.79
34.3400       73.20
34.3600       69.89
34.3800       69.50
34.4000       63.77
34.4200       61.17
34.4400       56.01
34.4600       52.63
34.4800       43.47
34.5000       44.58
34.5200       42.28
34.5400       46.40
34.5600       41.79
34.5800       39.61
34.6000       33.00
34.6200       24.97
34.6400       21.70
34.6600       20.92
34.6800        9.99
34.7000       13.83
34.7200       10.29
34.7400       14.02
34.7600       12.85
34.7800       12.04
34.8000        9.08
34.8200       12.37
34.8400       16.59
34.8600       16.64
34.8800       11.49
34.9000       10.81
34.9200        7.91
34.9400        3.44
34.9600        1.84
34.9800        3.56
35.0000        4.96
35.0200       12.44
35.0400       12.95
35.0600       12.61
35.0800        9.18
35.1000       10.41
35.1200        8.73
35.1400        3.23
35.1600        5.58
35.1800        9.86
35.2000        6.78
35.2200       10.22
35.2400       14.03
35.2600       11.02
35.2800        8.54
35.3000       13.96
35.3200       13.76
35.3400       16.56
35.3600       17.21
35.3800       12.13
35.4000       14.53
35.4200       16.87
35.4400       18.53
35.4600       21.25
35.4800       23.15
35.5000       24.44
35.5200       26.52
35.5400       26.50
35.5600       18.80
35.5800       14.30
35.6000       16.52
35.6200       11.43
35.6400       10.90
35.6600       12.84
35.6800        9.44
35.7000       10.37
35.7200       10.62
35.7400        7.51
35.7600        5.79
35.7800        6.93
35.8000        7.40
35.8200        5.21
35.8400        8.71
35.8600        7.97
35.8800        6.43
35.9000       10.44
35.9200        7.89
35.9400        7.16
35.9600        5.34
35.9800        1.05
36.0000        2.27
36.0200       -0.13
36.0400        1.92
36.0600        1.97
36.0800        0.17
36.1000        4.80
36.1200        5.54
36.1400        8.74
36.1600       12.65
36.1800       12.98
36.2000       17.32
36.2200       18.85
36.2400       18.61
36.2600       15.20
36.2800       10.24
36.3000        5.81
36.3200        2.95
36.3400        7.46
36.3600       10.60
36.3800       12.71
36.4000       19.99
36.4200       30.90
36.4400       34.32
36.4600       34.20
36.4800       29.96
36.5000       26.25
36.5200       21.09
36.5400       16.55
36.5600        6.25
36.5800        2.33
36.6000        1.82
36.6200        5.93
36.6400        2.96
36.6600        4.14
36.6800        3.95
36.7000        9.10
36.7200        4.92
36.7400        2.49
36.7600        0.77
36.7800       -0.18
36.8000       -3.25
36.8200       -3.18
36.8400       -3.12
36.8600        1.43
36.8800        2.39
36.9000        3.84
36.9200       -2.39
36.9400       -2.84
36.9600       -1.37
36.9800       -0.26
37.0000       -2.67
37.0200        1.34
37.0400        2.89
37.0600        2.98
37.0800       -1.43
37.1000       -0.34
37.1200       -2.45
37.1400       -2.04
37.1600        4.84
37.1800        7.43
37.2000        8.84
37.2200        8.01
37.2400        8.91
37.2600        7.36
37.2800        1.17
37.3000        0.58
37.3200       -2.23
37.3400       -0.78
37.3600        4.02
37.3800        4.63
37.4000        8.26
37.4200        9.61
37.4400       14.48
37.4600       17.42
37.4800       13.52
37.5000       15.11
37.5200       16.04
37.5400       14.32
37.5600       16.41
37.5800        9.09
37.6000        6.30
37.6200        2.73
37.6400        3.01
37.6600        2.14
37.6800        1.84
37.7000        7.06
37.7200        6.59
37.7400        6.48
37.7600        9.16
37.7800        9.06
37.8000       12.63
37.8200       13.00
37.8400       15.67
37.8600       16.56
37.8800       22.40
37.9000       23.87
37.9200       17.27
37.9400       14.52
37.9600       11.30
37.9800        7.47
38.0000        2.81
38.0200        3.00
38.0400        7.91
38.0600       10.72
38.0800       18.28
38.1000       23.35
38.1200       25.27
38.1400       19.87
38.1600       16.20
38.1800       12.07
38.2000        8.34
38.2200       10.99
38.2400       13.37
38.2600       14.17
38.2800       16.43
38.3000       20.56
38.3200       19.72
38.3400       13.01
38.3600       15.68
38.3800       16.20
38.4000       11.54
38.4200        7.76
38.4400        5.61
38.4600        5.14
38.4800        2.10
38.5000        5.07
38.5200        7.96
38.5400       10.16
38.5600       14.85
38.5800       17.75
38.6000       18.38
38.6200       12.54
38.6400       14.35
38.6600       13.70
38.6800       16.60
38.7000       17.93
38.7200       23.02
38.7400       26.80
38.7600       25.77
38.7800       31.64
38.8000       36.29
38.8200       36.13
38.8400       41.04
38.8600       42.45
38.8800       45.89
38.9000       45.83
38.9200       52.27
38.9400       55.96
38.9600       56.88
38.9800       62.29
39.0000       65.79
39.0200       69.61
39.0400       76.56
39.0600       76.47
39.0800       76.57
39.1000       75.24
39.1200       72.09
39.1400       70.48
39.1600       73.08
39.1800       75.35
39.2000       82.15
39.2200       89.90
39.2400       93.89
39.2600       89.81
39.2800       92.30
39.3000       88.92
39.3200       84.36
39.3400       79.75
39.3600       85.40
39.3800       92.14
39.4000      104.80
39.4200      113.01
39.4400      119.07
39.4600      124.12
39.4800      125.48
39.5000      122.70
39.5200      123.88
39.5400      123.54
39.5600      125.95
39.5800      131.05
39.6000      140.18
39.6200      141.89
39.6400      144.68
39.6600      141.31
39.6800      126.45
39.7000      118.13
39.7200      118.24
39.7400      122.12
39.7600      121.26
39.7800      125.51
39.8000      130.63
39.8200      131.71
39.8400      130.64
39.8600      123.99
39.8800      115.42
39.9000      111.44
39.9200      110.11
39.9400      107.81
39.9600      102.35
39.9800       95.71
40.0000       92.94
40.0200       90.59
40.0400       85.10
40.0600       79.18
40.0800       76.84
40.1000       76.08
40.1200       72.67
40.1400       63.72
40.1600       61.76
40.1800       55.58
40.2000       52.71
40.2200       50.12
40.2400       47.82
40.2600       44.88
40.2800       44.98
40.3000       48.70
40.3200       47.65
40.3400       41.48
40.3600       38.95
40.3800       37.13
40.4000       34.02
40.4200       33.04
40.4400       30.80
40.4600       32.09
40.4800       32.25
40.5000       33.39
40.5200       31.57
40.5400       28.25
40.5600       20.82
40.5800       22.11
40.6000       21.47
40.6200       21.26
40.6400       22.29
40.6600       26.14
40.6800       20.68
40.7000       17.37
40.7200       16.30
40.7400       13.86
40.7600        6.90
40.7800        8.06
40.8000        5.60
40.8200        7.55
40.8400       13.01
40.8600       22.91
40.8800       23.47
40.9000       23.88
40.9200       27.63
40.9400       26.01
40.9600       23.12
40.9800       21.89
41.0000       17.63
41.0200       17.12
41.0400       15.01
41.0600       18.51
41.0800       12.33
41.1000       11.00
41.1200        6.31
41.1400        3.64
41.1600        3.28
41.1800        2.22
41.2000        4.96
41.2200        6.61
41.2400        6.67
41.2600       12.14
41.2800       12.19
41.3000       17.55
41.3200       17.28
41.3400       18.19
41.3600       15.86
41.3800       10.90
41.4000       12.90
41.4200       13.47
41.4400       11.75
41.4600       12.17
41.4800       10.33
41.5000        9.82
41.5200       16.05
41.5400       16.59
41.5600       16.01
41.5800       17.10
41.6000       20.93
41.6200       21.85
41.6400       17.33
41.6600       17.81
41.6800       17.63
41.7000       21.08
41.7200       23.88
41.7400       25.82
41.7600       23.84
41.7800       24.03
41.8000       26.11
41.8200       24.91
41.8400       23.79
41.8600       29.36
41.8800       30.04
41.9000       35.62
41.9200       33.65
41.9400       33.27
41.9600       26.94
41.9800       28.73
42.0000       28.93
42.0200       24.78
42.0400       22.80
42.0600       24.37
42.0800       24.74
42.1000       30.92
42.1200       32.42
42.1400       31.74
42.1600       30.68
42.1800       35.85
42.2000       37.26
42.2200       37.21
42.2400       37.96
42.2600       38.25
42.2800       34.64
42.3000       34.84
42.3200       30.21
42.3400       24.60
42.3600       16.16
42.3800       11.01
42.4000       10.48
42.4200       12.71
42.4400       13.56
42.4600       13.69
42.4800       14.29
42.5000       22.61
42.5200       24.67
42.5400       22.32
42.5600       22.60
42.5800       19.03
42.6000       21.67
42.6200       20.30
42.6400       14.76
42.6600       11.65
42.6800        9.74
42.7000       13.28
42.7200       13.15
42.7400        9.07
42.7600       10.53
42.7800        9.39
42.8000       10.05
42.8200        7.02
42.8400        4.57
42.8600        3.65
42.8800       -0.03
42.9000        7.05
42.9200        8.58
42.9400        3.05
42.9600        5.22
42.9800       11.30
43.0000       11.30
43.0200       11.21
43.0400       11.19
43.0600        8.98
43.0800        8.79
43.1000       12.69
43.1200        7.39
43.1400        0.92
43.1600        3.05
43.1800        6.65
43.2000        3.57
43.2200        6.27
43.2400        8.54
43.2600       11.53
43.2800       14.84
43.3000       19.05
43.3200       16.80
43.3400       13.41
43.3600       13.64
43.3800       14.46
43.4000       18.44
43.4200       24.49
43.4400       25.67
43.4600       28.19
43.4800       30.13
43.5000       36.55
43.5200       31.22
43.5400       35.25
43.5600       32.70
43.5800       35.39
43.6000       37.50
43.6200       36.41
43.6400       32.04
43.6600       33.17
43.6800       34.00
43.7000       34.72
43.7200       30.87
43.7400       35.53
43.7600       34.47
43.7800       40.15
43.8000       35.30
43.8200       34.99
43.8400       30.47
43.8600       30.93
43.8800       28.06
43.9000       27.32
43.9200       28.31
43.9400       29.63
43.9600       32.71
43.9800       30.66
44.0000       23.82
44.0200       20.71
44.0400       16.67
44.0600       13.86
44.0800       13.93
44.1000       13.91
44.1200       14.58
44.1400       17.43
44.1600       17.73
44.1800       14.53
44.2000       14.67
44.2200       11.47
44.2400       14.32
44.2600       14.88
44.2800       16.70
44.3000       16.71
44.3200       18.58
44.3400       17.48
44.3600       11.42
44.3800        6.22
44.4000        4.18
44.4200        0.44
44.4400       -1.69
44.4600       -0.39
44.4800       -2.95
44.5000        1.57
44.5200        1.96
44.5400        0.44
44.5600        0.56
44.5800       -0.52
44.6000        0.70
44.6200        3.28
44.6400        3.46
44.6600        8.52
44.6800        3.47
44.7000        7.69
44.7200        8.59
44.7400       11.26
44.7600       14.04
44.7800       15.32
44.8000       16.29
44.8200       21.85
44.8400       20.97
44.8600       19.38
44.8800       10.82
44.9000        9.36
44.9200        3.24
44.9400        3.71
44.9600        0.62
44.9800        2.57
45.0000        6.55
45.0200       12.90
45.0400       13.38
45.0600       12.73
45.0800       11.38
45.1000       16.52
45.1200       14.38
45.1400       19.56
45.1600       12.44
45.1800       13.49
45.2000       15.10
45.2200       14.84
45.2400       10.04
45.2600        6.21
45.2800        4.57
45.3000        9.33
45.3200        6.92
45.3400       11.35
45.3600        8.40
45.3800       10.89
45.4000       16.85
45.4200       18.73
45.4400       19.94
45.4600       21.40
45.4800       20.95
45.5000       28.30
45.5200       27.22
45.5400       31.19
45.5600       25.50
45.5800       26.81
45.6000       25.23
45.6200       17.54
45.6400       16.73
45.6600       12.94
45.6800       11.14
45.7000       15.80
45.7200       12.96
45.7400       11.82
45.7600        7.60
45.7800       12.30
45.8000        9.77
45.8200        7.51
45.8400       13.50
45.8600       15.19
45.8800       18.32
45.9000       22.90
45.9200       19.48
45.9400       17.94
45.9600       18.54
45.9800       21.54
46.0000       24.74
46.0200       26.41
46.0400       28.42
46.0600       35.27
46.0800       35.98
46.1000       41.90
46.1200       40.59
46.1400       44.85
46.1600       49.52
46.1800       54.90
46.2000       60.79
46.2200       63.50
46.2400       66.40
46.2600       73.28
46.2800       73.03
46.3000       80.86
46.3200       83.64
46.3400       93.63
46.3600      102.58
46.3800      108.23
46.4000      109.52
46.4200      112.00
46.4400      116.51
46.4600      118.67
46.4800      120.50
46.5000      129.16
46.5200      140.01
46.5400      147.43
46.5600      154.14
46.5800      160.51
46.6000      156.95
46.6200      152.96
46.6400      150.82
46.6600      141.96
46.6800      128.48
46.7000      127.26
46.7200      125.37
46.7400      116.61
46.7600      123.52
46.7800      125.65
46.8000      122.86
46.8200      125.97
46.8400      130.01
46.8600      126.00
46.8800      119.65
46.9000      114.01
46.9200      104.97
46.9400       92.06
46.9600       90.18
46.9800       77.77
47.0000       71.20
47.0200       70.11
47.0400       71.34
47.0600       65.45
47.0800       65.02
47.1000       61.26
47.1200       62.17
47.1400       55.11
47.1600       53.84
47.1800       44.84
47.2000       45.83
47.2200       46.03
47.2400       43.48
47.2600       44.16
47.2800       44.28
47.3000       44.96
47.3200       49.30
47.3400       47.14
47.3600       46.54
47.3800       45.97
47.4000       51.35
47.4200       51.30
47.4400       46.55
47.4600       48.55
47.4800       42.37
47.5000       39.56
47.5200       44.46
47.5400       44.65
47.5600       42.58
47.5800       49.11
47.6000       52.10
47.6200       53.90
47.6400       51.08
47.6600       54.31
47.6800       54.63
47.7000       56.06
47.7200       60.10
47.7400       60.71
47.7600       57.59
47.7800       60.54
47.8000       58.00
47.8200       56.24
47.8400       55.06
47.8600       56.12
47.8800       53.65
47.9000       56.85
47.9200       55.72
47.9400       61.59
47.9600       62.44
47.9800       63.12
48.0000       66.53
48.0200       71.37
48.0400       73.64
48.0600       75.63
48.0800       77.37
48.1000       78.50
48.1200       73.63
48.1400       72.12
48.1600       71.33
48.1800       66.54
48.2000       65.38
48.2200       65.57
48.2400       69.43
48.2600       71.36
48.2800       74.09
48.3000       74.76
48.3200       74.31
48.3400       71.56
48.3600       66.51
48.3800       60.26
48.4000       59.02
48.4200       55.93
48.4400       60.21
48.4600       52.94
48.4800       51.95
48.5000       50.64
48.5200       54.14
48.5400       52.26
48.5600       49.33
48.5800       50.66
48.6000       52.10
48.6200       55.57
48.6400       56.79
48.6600       51.56
48.6800       50.64
48.7000       45.35
48.7200       46.73
48.7400       42.42
48.7600       41.74
48.7800       39.36
48.8000       39.51
48.8200       44.39
48.8400       46.04
48.8600       52.80
48.8800       57.23
48.9000       57.11
48.9200       64.28
48.9400       66.54
48.9600       73.17
48.9800       79.56
49.0000       83.17
49.0200       87.48
49.0400       96.28
49.0600      101.72
49.0800      105.43
49.1000      112.89
49.1200      120.82
49.1400      119.38
49.1600      118.15
49.1800      120.72
49.2000      123.05
49.2200      129.33
49.2400      140.21
49.2600      147.53
49.2800      155.75
49.3000      167.63
49.3200      171.41
49.3400      169.26
49.3600      167.94
49.3800      166.24
49.4000      166.87
49.4200      169.64
49.4400      171.14
49.4600      164.37
49.4800      160.26
49.5000      153.93
49.5200      145.06
49.5400      140.79
49.5600      139.81
49.5800      134.82
49.6000      135.66
49.6200      138.14
49.6400      142.96
49.6600      139.57
49.6800      140.26
49.7000      133.94
49.7200      125.61
49.7400      122.19
49.7600      111.39
49.7800      106.49
49.8000      106.67
49.8200      109.03
49.8400      113.32
49.8600      108.17
49.8800      106.48
49.9000      105.85
49.9200      106.50
49.9400      103.30
49.9600       98.42
49.9800      102.30
50.0000      103.55
50.0200      104.01
50.0400      103.11
50.0600       96.94
50.0800       92.71
50.1000       98.88
50.1200       99.98
50.1400       99.21
50.1600      101.01
50.1800      100.33
50.2000       97.83
50.2200       99.34
50.2400       92.08
50.2600       94.41
50.2800       93.62
50.3000       99.22
50.3200       98.79
50.3400       97.55
50.3600       93.09
50.3800       90.09
50.4000       82.89
50.4200       83.06
50.4400       78.63
50.4600       85.90
50.4800       85.67
50.5000       89.60
50.5200       90.36
50.5400       84.79
50.5600       81.77
50.5800       81.62
50.6000       78.96
50.6200       80.77
50.6400       76.41
50.6600       75.39
50.6800       73.97
50.7000       73.84
50.7200       68.34
50.7400       61.00
50.7600       58.07
50.7800       59.76
50.8000       56.99
50.8200       56.80
50.8400       55.78
50.8600       62.41
50.8800       63.96
50.9000       64.52
50.9200       61.64
50.9400       63.00
50.9600       64.20
50.9800       67.79
51.0000       67.79
51.0200       74.22
51.0400       77.60
51.0600       80.35
51.0800       78.93
51.1000       78.02
51.1200       78.30
51.1400       74.59
51.1600       72.99
51.1800       74.53
51.2000       74.28
51.2200       77.91
51.2400       78.52
51.2600       73.00
51.2800       68.78
51.3000       67.82
51.3200       66.67
51.3400       62.29
51.3600       62.12
51.3800       60.31
51.4000       59.16
51.4200       58.56
51.4400       59.99
51.4600       57.18
51.4800       52.49
51.5000       47.05
51.5200       49.74
51.5400       50.27
51.5600       41.67
51.5800       38.88
51.6000       38.83
51.6200       39.07
51.6400       44.93
51.6600       49.72
51.6800       50.24
51.7000       51.80
51.7200       57.75
51.7400       58.94
51.7600       56.19
51.7800       57.12
51.8000       60.09
51.8200       61.55
51.8400       59.49
51.8600       61.94
51.8800       64.97
51.9000       66.11
51.9200       60.23
51.9400       58.22
51.9600       53.08
51.9800       48.95
52.0000       47.62
52.0200       42.86
52.0400       38.41
52.0600       38.93
52.0800       41.63
52.1000       37.06
52.1200       33.98
52.1400       35.73
52.1600       39.95
52.1800       39.83
52.2000       38.91
52.2200       38.57
52.2400       35.21
52.2600       36.45
52.2800       37.15
52.3000       32.84
52.3200       31.73
52.3400       32.38
52.3600       36.31
52.3800       32.77
52.4000       34.87
52.4200       34.79
52.4400       26.80
52.4600       25.66
52.4800       20.00
52.5000       10.66
52.5200        5.10
52.5400        4.50
52.5600        8.14
52.5800       12.37
52.6000       18.18
52.6200       24.57
52.6400       25.60
52.6600       26.26
52.6800       26.76
52.7000       23.91
52.7200       26.11
52.7400       31.10
52.7600       32.86
52.7800       39.66
52.8000       43.00
52.8200       48.65
52.8400       48.26
52.8600       49.94
52.8800       50.04
52.9000       54.84
52.9200       59.41
52.9400       63.04
52.9600       68.19
52.9800       77.70
53.0000       78.75
53.0200       87.74
53.0400       89.78
53.0600       92.19
53.0800       91.09
53.1000       98.26
53.1200       99.40
53.1400       97.46
53.1600      100.12
53.1800      101.49
53.2000       96.55
53.2200       99.46
53.2400       92.32
53.2600       88.36
53.2800       82.82
53.3000       79.69
53.3200       75.12
53.3400       66.92
53.3600       61.13
53.3800       62.04
53.4000       59.61
53.4200       59.06
53.4400       59.84
53.4600       62.72
53.4800       58.02
53.5000       53.48
53.5200       46.98
53.5400       36.22
53.5600       25.54
53.5800       21.06
53.6000       13.36
53.6200        7.08
53.6400       10.87
53.6600       11.94
53.6800        9.89
53.7000       15.76
53.7200       16.54
53.7400       19.26
53.7600       17.41
53.7800       17.72
53.8000        9.62
53.8200        7.69
53.8400       10.94
53.8600        9.65
53.8800       10.57
53.9000       17.85
53.9200       17.98
53.9400       19.50
53.9600       12.93
53.9800        6.09
54.0000       -3.19
54.0200       -4.03
54.0400       -3.51
54.0600       -1.80
54.0800        4.17
54.1000        9.79
54.1200       13.50
54.1400       11.05
54.1600        5.10
54.1800        0.65
54.2000        0.38
54.2200       -1.78
54.2400       -2.12
54.2600        1.80
54.2800        0.74
54.3000        5.01
54.3200        8.68
54.3400       12.31
54.3600       13.59
54.3800       15.37
54.4000       14.86
54.4200       12.23
54.4400       14.77
54.4600       14.31
54.4800       11.38
54.5000       13.79
54.5200       11.87
54.5400       11.71
54.5600        7.86
54.5800        8.20
54.6000        9.49
54.6200        7.90
54.6400        7.52
54.6600        4.55
54.6800        3.20
54.7000        0.81
54.7200       -1.60
54.7400       -1.47
54.7600       -1.35
54.7800        0.02
54.8000        4.69
54.8200        7.67
54.8400        7.56
54.8600        8.37
54.8800        6.51
54.9000        7.86
54.9200       -0.43
54.9400        7.96
54.9600        3.98
54.9800       21.99
55.0000        0.00
