# Supplementary material for: Microstructural and chemical characterization of radiation-induced carious dentin of teeth submitted to ionizing radiation as a head and neck cancer therapy
Source: PLoS One. 2025 Dec 12;20(12):e0337062. doi: 10.1371/journal.pone.0337062 (PMC12700452; doi:10.1371/journal.pone.0337062)
Supplement: S3 Data — (ZIP) [file pone.0337062.s003.zip › BrunaOdo/dentina_irradiada/Theta = 10.0000 ().dat]

15.0000        0.00
15.0200        0.00
15.0400        2.99
15.0600        0.00
15.0800        0.00
15.1000        0.00
15.1200        0.00
15.1400        0.00
15.1600        0.00
15.1800        0.00
15.2000        0.00
15.2200       -0.00
15.2400       -0.00
15.2600       -0.00
15.2800       -0.00
15.3000       -0.00
15.3200       -0.00
15.3400       -0.01
15.3600       -0.01
15.3800       -0.01
15.4000        3.38
15.4200        5.63
15.4400        8.68
15.4600        9.52
15.4800        5.20
15.5000        1.63
15.5200       -0.04
15.5400       -0.04
15.5600       -0.05
15.5800       -0.05
15.6000       -0.06
15.6200       -0.06
15.6400        1.31
15.6600        1.62
15.6800        4.10
15.7000        7.11
15.7200        7.32
15.7400        6.56
15.7600       11.46
15.7800        6.75
15.8000        2.40
15.8200        0.71
15.8400       -0.09
15.8600       -0.09
15.8800        3.78
15.9000        1.43
15.9200        1.27
15.9400        3.16
15.9600        7.82
15.9800        8.43
16.0000        7.81
16.0200        9.03
16.0400        7.92
16.0600        8.47
16.0800        8.86
16.1000        7.78
16.1200       13.71
16.1400       14.71
16.1600       21.25
16.1800       22.20
16.2000       21.19
16.2200       18.31
16.2400       12.32
16.2600        9.07
16.2800        7.10
16.3000        1.39
16.3200        0.00
16.3400       -0.04
16.3600        0.00
16.3800       -0.04
16.4000       -0.04
16.4200       -0.04
16.4400       -0.05
16.4600       -0.05
16.4800        1.34
16.5000       -0.06
16.5200       -0.06
16.5400       -0.07
16.5600        8.26
16.5800        6.59
16.6000        7.35
16.6200        6.86
16.6400        2.52
16.6600        0.70
16.6800       -0.09
16.7000        2.71
16.7200        2.67
16.7400        5.13
16.7600        4.38
16.7800        4.63
16.8000        5.19
16.8200        3.74
16.8400        4.03
16.8600       -0.10
16.8800        0.29
16.9000        7.78
16.9200        9.25
16.9400        7.06
16.9600        9.15
16.9800       11.24
17.0000        6.03
17.0200       -0.09
17.0400        1.05
17.0600       -0.08
17.0800       -0.08
17.1000        4.28
17.1200       10.36
17.1400       20.34
17.1600       30.96
17.1800       24.77
17.2000       16.66
17.2200        8.13
17.2400        7.30
17.2600        0.34
17.2800       -0.04
17.3000       -0.04
17.3200        5.16
17.3400       10.95
17.3600       10.13
17.3800        5.39
17.4000        1.21
17.4200        2.72
17.4400        5.94
17.4600        2.76
17.4800        1.21
17.5000        0.77
17.5200        3.70
17.5400        4.20
17.5600        3.39
17.5800        5.59
17.6000        3.48
17.6200        4.95
17.6400        3.20
17.6600        0.43
17.6800        0.00
17.7000        0.00
17.7200        0.00
17.7400       -0.00
17.7600        4.39
17.7800       11.10
17.8000       13.00
17.8200       13.34
17.8400       11.50
17.8600       11.26
17.8800        5.62
17.9000        0.91
17.9200       -0.03
17.9400        0.71
17.9600        1.43
17.9800        0.86
18.0000       -0.05
18.0200       -0.05
18.0400       -0.06
18.0600        2.10
18.0800        4.15
18.1000        9.24
18.1200       12.63
18.1400       16.31
18.1600       11.82
18.1800        7.10
18.2000        7.13
18.2200        4.18
18.2400       10.13
18.2600        9.03
18.2800       10.66
18.3000       10.60
18.3200        6.88
18.3400        6.04
18.3600        5.47
18.3800        1.09
18.4000        4.29
18.4200        2.92
18.4400        8.80
18.4600        9.61
18.4800       13.05
18.5000       14.14
18.5200       12.51
18.5400        9.81
18.5600       11.16
18.5800        5.98
18.6000        3.55
18.6200        0.42
18.6400        4.12
18.6600        8.10
18.6800       13.27
18.7000       15.55
18.7200       12.85
18.7400       10.46
18.7600        8.87
18.7800        4.24
18.8000        3.17
18.8200        3.92
18.8400        6.90
18.8600        8.23
18.8800       11.10
18.9000       12.06
18.9200       10.55
18.9400       11.14
18.9600        9.29
18.9800        8.71
19.0000       14.17
19.0200       16.19
19.0400       19.45
19.0600       16.43
19.0800       12.37
19.1000       10.97
19.1200        9.36
19.1400        7.65
19.1600        7.44
19.1800        5.18
19.2000        3.89
19.2200        4.18
19.2400        5.34
19.2600        4.07
19.2800        7.77
19.3000       11.61
19.3200       11.81
19.3400       11.16
19.3600       10.23
19.3800        3.40
19.4000        0.00
19.4200        0.00
19.4400       -0.00
19.4600       -0.01
19.4800       -0.01
19.5000       -0.02
19.5200       -0.04
19.5400       -0.06
19.5600        0.28
19.5800       -0.10
19.6000        3.02
19.6200        3.55
19.6400        5.38
19.6600        7.23
19.6800       13.35
19.7000       11.95
19.7200       15.27
19.7400       12.85
19.7600       13.21
19.7800       10.02
19.8000        9.15
19.8200        5.74
19.8400        6.71
19.8600        9.40
19.8800       11.30
19.9000        7.66
19.9200       11.54
19.9400        9.59
19.9600        9.80
19.9800        9.43
20.0000        9.58
20.0200        9.91
20.0400        8.42
20.0600        7.08
20.0800        6.71
20.1000        5.54
20.1200       10.68
20.1400       12.41
20.1600       15.69
20.1800       20.29
20.2000       22.28
20.2200       19.29
20.2400       13.06
20.2600       11.50
20.2800       14.72
20.3000       12.06
20.3200       13.24
20.3400       12.23
20.3600       10.63
20.3800       14.02
20.4000        9.89
20.4200       10.70
20.4400        9.39
20.4600       10.85
20.4800       12.33
20.5000        9.58
20.5200        9.04
20.5400        9.61
20.5600        4.55
20.5800        9.81
20.6000       10.88
20.6200       17.49
20.6400       16.99
20.6600       19.18
20.6800       21.39
20.7000       20.37
20.7200       17.89
20.7400       16.86
20.7600       10.95
20.7800        8.30
20.8000        4.22
20.8200        1.31
20.8400        0.77
20.8600       -2.19
20.8800       -3.17
20.9000       -1.80
20.9200        5.84
20.9400       11.57
20.9600       15.68
20.9800       18.14
21.0000       20.77
21.0200       20.63
21.0400       17.66
21.0600       11.98
21.0800        9.52
21.1000       10.00
21.1200       13.75
21.1400       12.14
21.1600       12.45
21.1800       11.93
21.2000       17.27
21.2200       19.00
21.2400       16.01
21.2600       18.28
21.2800       24.85
21.3000       25.46
21.3200       24.31
21.3400       24.61
21.3600       24.19
21.3800       21.80
21.4000       19.13
21.4200       14.90
21.4400       11.93
21.4600       11.35
21.4800       17.58
21.5000       16.14
21.5200       17.81
21.5400       21.56
21.5600       25.33
21.5800       28.06
21.6000       24.16
21.6200       24.67
21.6400       28.59
21.6600       23.91
21.6800       25.69
21.7000       22.91
21.7200       17.91
21.7400       13.71
21.7600        9.81
21.7800        9.18
21.8000        6.88
21.8200        9.51
21.8400       15.34
21.8600       18.84
21.8800       24.77
21.9000       23.15
21.9200       25.03
21.9400       20.84
21.9600       15.98
21.9800       12.59
22.0000        7.71
22.0200       10.50
22.0400       14.39
22.0600       22.16
22.0800       28.72
22.1000       31.02
22.1200       34.74
22.1400       24.32
22.1600       21.83
22.1800       18.25
22.2000       14.25
22.2200       11.35
22.2400       12.29
22.2600       16.64
22.2800       20.44
22.3000       23.14
22.3200       18.61
22.3400       14.30
22.3600       15.90
22.3800       19.94
22.4000       18.98
22.4200       14.21
22.4400       19.80
22.4600       20.71
22.4800       16.64
22.5000       14.57
22.5200       10.72
22.5400       12.66
22.5600       18.19
22.5800       24.98
22.6000       25.59
22.6200       31.61
22.6400       37.18
22.6600       35.37
22.6800       29.13
22.7000       27.87
22.7200       23.92
22.7400       24.21
22.7600       25.94
22.7800       25.18
22.8000       21.32
22.8200       26.64
22.8400       25.40
22.8600       24.44
22.8800       19.59
22.9000       25.78
22.9200       24.41
22.9400       28.93
22.9600       35.59
22.9800       36.58
23.0000       35.25
23.0200       39.46
23.0400       42.16
23.0600       41.38
23.0800       37.61
23.1000       35.38
23.1200       29.48
23.1400       31.88
23.1600       33.12
23.1800       29.45
23.2000       27.14
23.2200       30.92
23.2400       32.45
23.2600       27.92
23.2800       24.44
23.3000       19.97
23.3200       24.23
23.3400       26.92
23.3600       27.60
23.3800       23.17
23.4000       22.94
23.4200       18.45
23.4400       13.38
23.4600        9.46
23.4800       10.65
23.5000       13.23
23.5200       23.21
23.5400       25.11
23.5600       30.12
23.5800       24.99
23.6000       23.63
23.6200       17.34
23.6400       14.63
23.6600       13.96
23.6800       13.53
23.7000       17.66
23.7200       25.17
23.7400       24.38
23.7600       24.82
23.7800       23.92
23.8000       20.60
23.8200       21.74
23.8400       17.45
23.8600       13.50
23.8800       11.63
23.9000       17.15
23.9200       17.20
23.9400       15.32
23.9600       16.57
23.9800       19.13
24.0000       14.59
24.0200       17.76
24.0400       14.01
24.0600       12.61
24.0800       12.15
24.1000       12.62
24.1200       10.50
24.1400       14.66
24.1600       20.42
24.1800       22.65
24.2000       19.95
24.2200       17.47
24.2400       13.50
24.2600       13.42
24.2800       11.37
24.3000        3.52
24.3200       -0.94
24.3400       -0.30
24.3600        1.20
24.3800        2.70
24.4000       -1.91
24.4200       -1.16
24.4400       -1.58
24.4600        4.98
24.4800        8.80
24.5000        6.76
24.5200       10.64
24.5400       12.87
24.5600       14.34
24.5800       13.26
24.6000        8.30
24.6200       10.66
24.6400        2.93
24.6600        8.91
24.6800        8.53
24.7000        7.76
24.7200       10.18
24.7400       10.28
24.7600        9.58
24.7800        6.86
24.8000        4.84
24.8200        8.04
24.8400        8.92
24.8600       17.40
24.8800       15.40
24.9000       11.99
24.9200       15.81
24.9400       14.52
24.9600       13.53
24.9800       11.09
25.0000       10.79
25.0200       14.19
25.0400       15.46
25.0600       18.51
25.0800       16.27
25.1000       18.68
25.1200       28.33
25.1400       26.32
25.1600       28.70
25.1800       25.38
25.2000       24.78
25.2200       20.95
25.2400       16.36
25.2600       10.50
25.2800        5.46
25.3000        4.03
25.3200        8.56
25.3400        7.10
25.3600       12.87
25.3800       12.54
25.4000       19.93
25.4200       18.24
25.4400       21.90
25.4600       22.64
25.4800       22.56
25.5000       20.04
25.5200       22.57
25.5400       24.27
25.5600       28.69
25.5800       26.71
25.6000       32.63
25.6200       34.97
25.6400       39.40
25.6600       44.46
25.6800       46.43
25.7000       50.92
25.7200       59.91
25.7400       64.33
25.7600       68.88
25.7800       72.71
25.8000       79.58
25.8200       85.92
25.8400       89.96
25.8600       91.57
25.8800       99.68
25.9000      104.91
25.9200      106.85
25.9400       99.11
25.9600       99.55
25.9800      101.57
26.0000      104.47
26.0200      107.84
26.0400      109.89
26.0600      102.21
26.0800      104.36
26.1000      101.68
26.1200       96.63
26.1400       87.88
26.1600       85.66
26.1800       81.95
26.2000       80.65
26.2200       71.05
26.2400       64.29
26.2600       54.16
26.2800       53.62
26.3000       50.24
26.3200       46.83
26.3400       37.62
26.3600       32.24
26.3800       29.36
26.4000       30.65
26.4200       27.21
26.4400       30.42
26.4600       32.96
26.4800       33.37
26.5000       29.89
26.5200       28.98
26.5400       25.52
26.5600       23.62
26.5800       23.13
26.6000       21.85
26.6200       19.32
26.6400       20.76
26.6600       22.86
26.6800       17.34
26.7000       19.91
26.7200       18.83
26.7400       22.49
26.7600       23.66
26.7800       22.61
26.8000       15.49
26.8200       12.67
26.8400       11.88
26.8600       11.66
26.8800        7.55
26.9000        8.74
26.9200        3.61
26.9400       12.13
26.9600       16.31
26.9800       16.54
27.0000       12.70
27.0200       14.76
27.0400       12.03
27.0600        6.53
27.0800        1.18
27.1000       -6.36
27.1200       -9.74
27.1400       -8.93
27.1600       -9.68
27.1800       -9.65
27.2000       -9.62
27.2200       -4.47
27.2400       -0.00
27.2600        1.97
27.2800        3.65
27.3000        5.09
27.3200       11.01
27.3400       11.47
27.3600        3.76
27.3800       -2.00
27.4000       -2.66
27.4200        0.09
27.4400        0.50
27.4600        2.53
27.4800        3.01
27.5000        8.19
27.5200       13.71
27.5400       13.28
27.5600        5.37
27.5800        1.77
27.6000       -2.50
27.6200       -5.93
27.6400       -3.84
27.6600       -1.43
27.6800        1.05
27.7000        7.15
27.7200        7.87
27.7400       11.40
27.7600        9.24
27.7800       12.27
27.8000       12.41
27.8200       15.34
27.8400       17.47
27.8600       15.70
27.8800       16.69
27.9000       21.37
27.9200       14.14
27.9400       11.94
27.9600        7.17
27.9800       10.81
28.0000       16.16
28.0200       16.66
28.0400       17.79
28.0600       24.88
28.0800       30.76
28.1000       40.06
28.1200       37.96
28.1400       38.60
28.1600       38.69
28.1800       46.47
28.2000       45.49
28.2200       43.82
28.2400       40.81
28.2600       43.49
28.2800       44.92
28.3000       51.79
28.3200       58.31
28.3400       62.94
28.3600       66.43
28.3800       72.22
28.4000       65.64
28.4200       72.63
28.4400       66.39
28.4600       67.51
28.4800       71.85
28.5000       76.70
28.5200       83.71
28.5400       87.18
28.5600       84.44
28.5800       82.67
28.6000       80.77
28.6200       83.84
28.6400       82.97
28.6600       91.60
28.6800       98.80
28.7000      104.58
28.7200      107.23
28.7400      109.51
28.7600      106.30
28.7800      100.11
28.8000       92.91
28.8200       86.64
28.8400       83.37
28.8600       86.99
28.8800       86.47
28.9000       81.15
28.9200       78.39
28.9400       78.57
28.9600       74.76
28.9800       69.00
29.0000       65.30
29.0200       60.31
29.0400       60.16
29.0600       64.50
29.0800       66.88
29.1000       70.45
29.1200       76.51
29.1400       78.79
29.1600       73.96
29.1800       69.30
29.2000       61.86
29.2200       56.74
29.2400       54.98
29.2600       53.07
29.2800       49.89
29.3000       53.88
29.3200       48.77
29.3400       42.92
29.3600       32.99
29.3800       25.58
29.4000       23.32
29.4200       24.20
29.4400       19.49
29.4600       20.94
29.4800       15.91
29.5000       18.84
29.5200       12.23
29.5400        5.47
29.5600        0.45
29.5800        1.37
29.6000        3.97
29.6200        6.34
29.6400        5.08
29.6600       10.67
29.6800        7.41
29.7000       10.47
29.7200        6.63
29.7400        5.89
29.7600        6.05
29.7800        9.20
29.8000        8.33
29.8200       13.90
29.8400       15.20
29.8600       18.71
29.8800       17.93
29.9000       16.17
29.9200       16.86
29.9400       15.78
29.9600       16.84
29.9800       20.07
30.0000       18.89
30.0200       21.33
30.0400       22.11
30.0600       21.70
30.0800       19.25
30.1000       10.79
30.1200        4.67
30.1400       -6.03
30.1600       -7.31
30.1800       -5.22
30.2000       -7.21
30.2200       -3.03
30.2400        0.69
30.2600        7.35
30.2800        9.37
30.3000        9.04
30.3200       10.46
30.3400       11.45
30.3600       12.72
30.3800       15.98
30.4000       16.94
30.4200       21.82
30.4400       17.25
30.4600       17.76
30.4800       12.27
30.5000       11.80
30.5200       14.90
30.5400       16.16
30.5600       18.40
30.5800       21.20
30.6000       26.01
30.6200       24.42
30.6400       24.78
30.6600       26.97
30.6800       22.14
30.7000       18.41
30.7200       19.26
30.7400       22.81
30.7600       26.63
30.7800       25.44
30.8000       33.47
30.8200       35.40
30.8400       45.50
30.8600       54.06
30.8800       52.07
30.9000       52.66
30.9200       50.29
30.9400       49.86
30.9600       53.46
30.9800       60.87
31.0000       71.91
31.0200       79.88
31.0400       89.99
31.0600      101.70
31.0800      106.79
31.1000      116.24
31.1200      119.56
31.1400      130.27
31.1600      143.60
31.1800      154.23
31.2000      172.00
31.2200      194.60
31.2400      212.53
31.2600      226.23
31.2800      236.50
31.3000      255.25
31.3200      267.17
31.3400      281.42
31.3600      296.11
31.3800      313.69
31.4000      342.83
31.4200      371.10
31.4400      386.32
31.4600      398.69
31.4800      409.89
31.5000      427.28
31.5200      438.79
31.5400      445.48
31.5600      450.77
31.5800      464.08
31.6000      480.70
31.6200      492.61
31.6400      491.05
31.6600      493.36
31.6800      494.45
31.7000      497.09
31.7200      498.58
31.7400      495.46
31.7600      491.54
31.7800      495.61
31.8000      508.70
31.8200      507.56
31.8400      505.42
31.8600      496.41
31.8800      488.44
31.9000      476.72
31.9200      475.88
31.9400      475.75
31.9600      474.83
31.9800      467.41
32.0000      475.57
32.0200      469.09
32.0400      466.26
32.0600      465.68
32.0800      466.98
32.1000      466.82
32.1200      467.50
32.1400      468.28
32.1600      467.06
32.1800      458.32
32.2000      457.76
32.2200      451.46
32.2400      449.69
32.2600      453.96
32.2800      455.90
32.3000      462.58
32.3200      455.15
32.3400      460.99
32.3600      471.28
32.3800      484.46
32.4000      492.91
32.4200      503.47
32.4400      509.38
32.4600      527.49
32.4800      536.52
32.5000      551.05
32.5200      544.37
32.5400      556.29
32.5600      565.29
32.5800      575.58
32.6000      571.57
32.6200      575.10
32.6400      574.02
32.6600      579.04
32.6800      567.63
32.7000      563.48
32.7200      547.46
32.7400      552.43
32.7600      543.57
32.7800      543.92
32.8000      533.92
32.8200      529.40
32.8400      510.81
32.8600      494.44
32.8800      482.62
32.9000      462.74
32.9200      440.17
32.9400      423.86
32.9600      396.58
32.9800      377.30
33.0000      359.60
33.0200      342.53
33.0400      324.30
33.0600      314.52
33.0800      309.54
33.1000      299.22
33.1200      287.17
33.1400      278.05
33.1600      262.54
33.1800      252.39
33.2000      242.97
33.2200      230.69
33.2400      217.75
33.2600      202.40
33.2800      189.69
33.3000      188.19
33.3200      180.90
33.3400      177.65
33.3600      170.75
33.3800      163.95
33.4000      154.34
33.4200      138.76
33.4400      123.52
33.4600      110.50
33.4800      104.85
33.5000      107.50
33.5200      106.76
33.5400      108.31
33.5600      105.61
33.5800       94.73
33.6000       88.61
33.6200       77.21
33.6400       72.95
33.6600       69.21
33.6800       79.40
33.7000       81.56
33.7200       84.51
33.7400       89.25
33.7600       90.74
33.7800       88.23
33.8000       94.68
33.8200       94.09
33.8400       99.23
33.8600      106.34
33.8800      115.38
33.9000      112.28
33.9200      104.66
33.9400      108.09
33.9600      107.26
33.9800      101.95
34.0000       97.72
34.0200       93.47
34.0400       94.41
34.0600      100.25
34.0800       99.14
34.1000       97.33
34.1200       88.86
34.1400       95.91
34.1600       95.52
34.1800       86.71
34.2000       81.33
34.2200       78.73
34.2400       73.16
34.2600       77.10
34.2800       80.52
34.3000       83.31
34.3200       82.95
34.3400       87.19
34.3600       87.81
34.3800       79.12
34.4000       73.32
34.4200       63.72
34.4400       49.06
34.4600       49.11
34.4800       56.71
34.5000       54.73
34.5200       61.57
34.5400       63.82
34.5600       70.38
34.5800       65.28
34.6000       63.46
34.6200       60.18
34.6400       52.54
34.6600       52.10
34.6800       54.10
34.7000       49.13
34.7200       52.11
34.7400       51.16
34.7600       47.78
34.7800       43.38
34.8000       44.39
34.8200       44.61
34.8400       40.46
34.8600       36.70
34.8800       35.49
34.9000       36.69
34.9200       37.99
34.9400       32.02
34.9600       25.12
34.9800       24.84
35.0000       25.09
35.0200       27.72
35.0400       28.82
35.0600       32.74
35.0800       35.60
35.1000       42.19
35.1200       40.75
35.1400       36.64
35.1600       35.22
35.1800       37.54
35.2000       37.14
35.2200       38.30
35.2400       32.58
35.2600       31.26
35.2800       27.84
35.3000       33.16
35.3200       31.03
35.3400       32.30
35.3600       32.39
35.3800       38.94
35.4000       35.03
35.4200       33.57
35.4400       30.16
35.4600       31.17
35.4800       35.40
35.5000       41.74
35.5200       37.45
35.5400       32.69
35.5600       27.67
35.5800       25.20
35.6000       16.97
35.6200       18.45
35.6400       20.64
35.6600       23.47
35.6800       28.90
35.7000       25.12
35.7200       20.25
35.7400       17.50
35.7600       17.17
35.7800       16.67
35.8000       16.97
35.8200       24.62
35.8400       27.08
35.8600       28.11
35.8800       27.97
35.9000       22.89
35.9200       24.09
35.9400       23.19
35.9600       24.87
35.9800       21.69
36.0000       23.08
36.0200       25.21
36.0400       22.97
36.0600       23.60
36.0800       26.49
36.1000       24.38
36.1200       22.43
36.1400       18.78
36.1600       18.14
36.1800       20.53
36.2000       25.39
36.2200       23.30
36.2400       19.73
36.2600       18.19
36.2800       12.37
36.3000        6.77
36.3200        2.55
36.3400       -3.49
36.3600       -0.89
36.3800        3.99
36.4000        7.19
36.4200        5.14
36.4400        8.51
36.4600        9.37
36.4800       11.92
36.5000       16.35
36.5200       19.54
36.5400       18.78
36.5600       19.29
36.5800       17.76
36.6000       14.27
36.6200        7.80
36.6400        8.87
36.6600        7.90
36.6800       11.75
36.7000        9.08
36.7200        6.81
36.7400        8.99
36.7600        7.32
36.7800       10.95
36.8000        7.02
36.8200        4.24
36.8400        7.14
36.8600       12.33
36.8800       13.24
36.9000        8.21
36.9200        2.07
36.9400        2.61
36.9600       -0.28
36.9800        1.13
37.0000       -2.17
37.0200       -2.09
37.0400        3.29
37.0600        3.67
37.0800        2.95
37.1000        1.40
37.1200        1.75
37.1400        3.02
37.1600        0.82
37.1800        2.41
37.2000        1.81
37.2200        2.01
37.2400        2.29
37.2600       -4.01
37.2800        2.38
37.3000        5.41
37.3200        6.41
37.3400       10.50
37.3600       11.49
37.3800       12.90
37.4000        9.52
37.4200        8.20
37.4400       -0.07
37.4600        0.06
37.4800        6.37
37.5000        4.94
37.5200        2.00
37.5400        5.52
37.5600        4.87
37.5800        5.35
37.6000        7.91
37.6200        9.32
37.6400        8.79
37.6600       14.36
37.6800       18.68
37.7000       16.39
37.7200       14.54
37.7400       14.35
37.7600       10.04
37.7800        6.67
37.8000        3.28
37.8200        0.46
37.8400        4.34
37.8600        8.58
37.8800        9.30
37.9000       10.00
37.9200       12.38
37.9400       13.02
37.9600        9.10
37.9800        7.54
38.0000        3.04
38.0200        1.52
38.0400        5.28
38.0600        4.05
38.0800       -0.35
38.1000        2.99
38.1200        0.75
38.1400       -3.84
38.1600       -4.52
38.1800       -3.55
38.2000       -7.52
38.2200       -7.65
38.2400       -4.92
38.2600       -1.37
38.2800        4.32
38.3000       13.48
38.3200       12.31
38.3400        9.57
38.3600       14.04
38.3800       12.99
38.4000        8.01
38.4200        6.71
38.4400        5.60
38.4600        8.39
38.4800       10.66
38.5000       10.53
38.5200        4.15
38.5400        1.04
38.5600        5.26
38.5800        5.12
38.6000        8.12
38.6200        8.94
38.6400       14.82
38.6600       22.96
38.6800       25.52
38.7000       24.53
38.7200       22.43
38.7400       21.20
38.7600       17.47
38.7800       19.15
38.8000       20.24
38.8200       20.83
38.8400       29.01
38.8600       31.29
38.8800       31.67
38.9000       33.38
38.9200       38.09
38.9400       39.09
38.9600       36.60
38.9800       41.48
39.0000       38.35
39.0200       45.84
39.0400       46.94
39.0600       43.04
39.0800       46.96
39.1000       51.12
39.1200       55.76
39.1400       57.42
39.1600       66.23
39.1800       80.64
39.2000       87.33
39.2200      104.57
39.2400      111.62
39.2600      119.17
39.2800      124.96
39.3000      124.21
39.3200      123.09
39.3400      130.20
39.3600      142.52
39.3800      148.54
39.4000      156.35
39.4200      169.04
39.4400      181.80
39.4600      192.16
39.4800      194.04
39.5000      199.56
39.5200      205.13
39.5400      207.29
39.5600      205.44
39.5800      198.56
39.6000      196.71
39.6200      198.26
39.6400      201.33
39.6600      201.26
39.6800      193.06
39.7000      192.98
39.7200      188.21
39.7400      183.46
39.7600      175.96
39.7800      170.33
39.8000      162.28
39.8200      154.12
39.8400      150.30
39.8600      146.87
39.8800      132.08
39.9000      134.57
39.9200      133.68
39.9400      134.42
39.9600      126.94
39.9800      123.49
40.0000      111.72
40.0200      102.62
40.0400      103.74
40.0600      105.89
40.0800      105.20
40.1000      107.64
40.1200      100.09
40.1400       96.29
40.1600       85.15
40.1800       82.43
40.2000       73.46
40.2200       75.51
40.2400       76.50
40.2600       76.53
40.2800       70.10
40.3000       60.57
40.3200       48.79
40.3400       45.14
40.3600       40.24
40.3800       41.66
40.4000       41.69
40.4200       44.11
40.4400       44.70
40.4600       35.58
40.4800       27.19
40.5000       24.71
40.5200       22.41
40.5400       29.74
40.5600       36.76
40.5800       35.15
40.6000       36.95
40.6200       31.87
40.6400       33.42
40.6600       28.68
40.6800       29.03
40.7000       28.42
40.7200       30.33
40.7400       30.25
40.7600       27.11
40.7800       18.34
40.8000        9.71
40.8200        4.04
40.8400        8.85
40.8600        9.01
40.8800        8.55
40.9000        6.89
40.9200       11.99
40.9400       16.65
40.9600       17.56
40.9800       17.79
41.0000       17.33
41.0200       22.83
41.0400       26.32
41.0600       18.36
41.0800       11.28
41.1000        5.97
41.1200        5.99
41.1400        5.58
41.1600        6.30
41.1800        7.06
41.2000       11.20
41.2200       18.06
41.2400       20.69
41.2600       21.60
41.2800       23.49
41.3000       24.99
41.3200       20.34
41.3400       17.51
41.3600       19.78
41.3800       15.58
41.4000       13.87
41.4200       16.16
41.4400       16.95
41.4600       22.01
41.4800       22.01
41.5000       25.23
41.5200       27.26
41.5400       28.25
41.5600       32.23
41.5800       29.42
41.6000       30.39
41.6200       32.72
41.6400       34.57
41.6600       33.67
41.6800       30.88
41.7000       33.24
41.7200       37.36
41.7400       36.00
41.7600       40.04
41.7800       36.28
41.8000       41.52
41.8200       42.77
41.8400       43.45
41.8600       42.15
41.8800       44.78
41.9000       44.50
41.9200       46.76
41.9400       42.61
41.9600       39.92
41.9800       33.50
42.0000       36.26
42.0200       29.58
42.0400       27.38
42.0600       26.58
42.0800       27.15
42.1000       24.26
42.1200       27.61
42.1400       25.93
42.1600       25.61
42.1800       31.29
42.2000       36.13
42.2200       37.15
42.2400       38.57
42.2600       39.08
42.2800       37.59
42.3000       34.71
42.3200       34.00
42.3400       34.10
42.3600       30.33
42.3800       29.06
42.4000       18.56
42.4200       14.23
42.4400        9.90
42.4600       11.53
42.4800       13.93
42.5000       15.97
42.5200       17.20
42.5400       19.36
42.5600       18.60
42.5800        9.96
42.6000        3.05
42.6200        2.96
42.6400        3.55
42.6600        6.53
42.6800        8.71
42.7000       12.61
42.7200       14.13
42.7400       20.69
42.7600       23.70
42.7800       17.40
42.8000       15.90
42.8200       11.72
42.8400        7.00
42.8600        4.60
42.8800        6.74
42.9000        8.48
42.9200        8.49
42.9400       13.22
42.9600       14.85
42.9800       12.20
43.0000        8.37
43.0200        2.67
43.0400        3.06
43.0600        4.53
43.0800        4.45
43.1000        6.02
43.1200        5.50
43.1400        3.01
43.1600        6.50
43.1800        3.13
43.2000        1.63
43.2200       -0.04
43.2400       -1.27
43.2600       -0.75
43.2800       -3.87
43.3000        1.08
43.3200        3.26
43.3400       -2.66
43.3600       -3.23
43.3800       -4.68
43.4000       -2.47
43.4200       -1.45
43.4400       -3.95
43.4600        1.40
43.4800        6.27
43.5000       15.39
43.5200       26.04
43.5400       24.92
43.5600       24.70
43.5800       25.64
43.6000       23.42
43.6200       18.47
43.6400       13.53
43.6600       14.05
43.6800       20.40
43.7000       24.97
43.7200       28.52
43.7400       27.76
43.7600       25.54
43.7800       26.18
43.8000       26.80
43.8200       24.32
43.8400       27.12
43.8600       27.73
43.8800       26.79
43.9000       25.48
43.9200       21.84
43.9400       19.03
43.9600       20.25
43.9800       25.41
44.0000       32.81
44.0200       34.76
44.0400       41.17
44.0600       42.27
44.0800       41.29
44.1000       39.17
44.1200       34.96
44.1400       30.25
44.1600       26.06
44.1800       26.63
44.2000       25.43
44.2200       20.00
44.2400       23.67
44.2600       23.98
44.2800       24.66
44.3000       23.05
44.3200       23.93
44.3400       25.41
44.3600       25.64
44.3800       29.38
44.4000       27.53
44.4200       20.47
44.4400       20.69
44.4600       15.62
44.4800       13.04
44.5000        6.04
44.5200        3.88
44.5400        2.11
44.5600        0.62
44.5800       -0.39
44.6000       -1.44
44.6200       -0.86
44.6400        3.34
44.6600        2.30
44.6800        4.32
44.7000        2.78
44.7200       10.39
44.7400       11.10
44.7600       13.45
44.7800       13.18
44.8000       15.21
44.8200       13.96
44.8400       10.41
44.8600        3.95
44.8800        2.82
44.9000        1.08
44.9200       10.12
44.9400       10.02
44.9600       12.69
44.9800       12.27
45.0000       18.11
45.0200       18.02
45.0400       14.89
45.0600        8.74
45.0800        4.90
45.1000        4.19
45.1200        5.79
45.1400        2.37
45.1600        0.62
45.1800        4.15
45.2000        9.88
45.2200       11.91
45.2400        9.03
45.2600        7.18
45.2800        5.66
45.3000        7.81
45.3200        6.19
45.3400        4.90
45.3600        8.64
45.3800       10.55
45.4000       13.23
45.4200       18.93
45.4400       18.50
45.4600       19.16
45.4800       16.75
45.5000       15.65
45.5200       20.06
45.5400       16.17
45.5600       15.61
45.5800        8.21
45.6000        9.59
45.6200       11.33
45.6400        8.56
45.6600        9.39
45.6800        8.28
45.7000        6.70
45.7200       13.79
45.7400       14.90
45.7600       14.67
45.7800       14.41
45.8000       11.35
45.8200       10.77
45.8400       13.20
45.8600       15.40
45.8800       15.15
45.9000       13.18
45.9200       21.73
45.9400       25.08
45.9600       23.06
45.9800       22.40
46.0000       15.87
46.0200       13.74
46.0400       17.45
46.0600       18.24
46.0800       20.98
46.1000       33.82
46.1200       43.46
46.1400       45.94
46.1600       43.38
46.1800       49.79
46.2000       54.64
46.2200       56.93
46.2400       60.67
46.2600       63.48
46.2800       66.25
46.3000       76.41
46.3200       80.05
46.3400       86.65
46.3600       86.37
46.3800       97.42
46.4000      103.72
46.4200      106.15
46.4400      107.87
46.4600      109.81
46.4800      113.11
46.5000      121.83
46.5200      128.08
46.5400      138.70
46.5600      144.82
46.5800      149.04
46.6000      142.56
46.6200      140.82
46.6400      134.24
46.6600      130.03
46.6800      134.23
46.7000      126.99
46.7200      124.39
46.7400      124.56
46.7600      121.25
46.7800      118.54
46.8000      114.25
46.8200      117.28
46.8400      117.37
46.8600      119.14
46.8800      120.91
46.9000      109.78
46.9200      108.41
46.9400      103.31
46.9600       95.62
46.9800       99.53
47.0000       95.61
47.0200       94.15
47.0400       91.38
47.0600       85.72
47.0800       72.94
47.1000       62.15
47.1200       56.70
47.1400       52.82
47.1600       48.13
47.1800       49.97
47.2000       46.27
47.2200       51.27
47.2400       52.53
47.2600       47.00
47.2800       41.26
47.3000       44.36
47.3200       39.94
47.3400       39.15
47.3600       37.67
47.3800       37.38
47.4000       40.32
47.4200       39.27
47.4400       38.01
47.4600       32.95
47.4800       38.65
47.5000       40.51
47.5200       39.58
47.5400       43.82
47.5600       44.45
47.5800       47.18
47.6000       44.89
47.6200       39.34
47.6400       37.70
47.6600       39.01
47.6800       40.08
47.7000       39.79
47.7200       46.48
47.7400       49.97
47.7600       51.73
47.7800       54.43
47.8000       50.28
47.8200       50.50
47.8400       52.15
47.8600       56.25
47.8800       57.74
47.9000       65.23
47.9200       71.35
47.9400       75.80
47.9600       77.24
47.9800       78.28
48.0000       73.07
48.0200       71.33
48.0400       69.85
48.0600       65.72
48.0800       71.83
48.1000       77.04
48.1200       78.65
48.1400       85.34
48.1600       87.00
48.1800       90.97
48.2000       81.80
48.2200       77.34
48.2400       71.67
48.2600       64.86
48.2800       67.15
48.3000       66.47
48.3200       65.25
48.3400       64.03
48.3600       62.84
48.3800       67.49
48.4000       63.31
48.4200       66.12
48.4400       66.88
48.4600       61.77
48.4800       59.45
48.5000       58.06
48.5200       56.38
48.5400       47.60
48.5600       46.40
48.5800       48.33
48.6000       47.81
48.6200       45.35
48.6400       43.00
48.6600       36.92
48.6800       37.45
48.7000       37.54
48.7200       34.23
48.7400       37.62
48.7600       36.88
48.7800       35.76
48.8000       35.62
48.8200       33.64
48.8400       32.58
48.8600       32.46
48.8800       31.99
48.9000       30.27
48.9200       30.25
48.9400       42.81
48.9600       39.89
48.9800       40.01
49.0000       46.12
49.0200       48.35
49.0400       47.39
49.0600       51.34
49.0800       53.35
49.1000       55.88
49.1200       63.85
49.1400       69.74
49.1600       77.05
49.1800       82.04
49.2000       85.91
49.2200       91.02
49.2400       94.53
49.2600       98.09
49.2800       98.98
49.3000       95.90
49.3200      102.21
49.3400      105.85
49.3600      112.92
49.3800      111.40
49.4000      108.40
49.4200      112.30
49.4400      114.30
49.4600      115.62
49.4800      119.63
49.5000      119.10
49.5200      126.98
49.5400      135.42
49.5600      137.25
49.5800      137.62
49.6000      133.23
49.6200      129.99
49.6400      127.40
49.6600      121.67
49.6800      119.50
49.7000      114.73
49.7200      114.20
49.7400      111.60
49.7600      109.39
49.7800      111.72
49.8000      106.76
49.8200      107.78
49.8400      103.10
49.8600      100.21
49.8800       99.06
49.9000      101.92
49.9200      101.02
49.9400       96.61
49.9600      101.03
49.9800      104.95
50.0000      102.47
50.0200      105.83
50.0400      109.20
50.0600      116.25
50.0800      119.36
50.1000      120.76
50.1200      120.26
50.1400      117.78
50.1600      120.68
50.1800      118.27
50.2000      119.04
50.2200      120.14
50.2400      127.70
50.2600      131.01
50.2800      128.95
50.3000      122.55
50.3200      121.20
50.3400      114.63
50.3600      114.91
50.3800      113.85
50.4000      115.63
50.4200      116.65
50.4400      120.57
50.4600      121.15
50.4800      122.35
50.5000      121.55
50.5200      122.60
50.5400      119.60
50.5600      112.72
50.5800      107.77
50.6000      100.95
50.6200       95.66
50.6400       94.50
50.6600       92.82
50.6800       97.15
50.7000       99.94
50.7200      108.57
50.7400      114.88
50.7600      112.31
50.7800      117.40
50.8000      117.03
50.8200      114.45
50.8400      107.83
50.8600      100.34
50.8800      103.16
50.9000      106.85
50.9200      111.95
50.9400      114.00
50.9600      111.33
50.9800      115.30
51.0000      119.29
51.0200      119.80
51.0400      115.45
51.0600      112.51
51.0800      118.23
51.1000      119.55
51.1200      114.92
51.1400      106.22
51.1600       98.16
51.1800      102.44
51.2000      102.42
51.2200      102.72
51.2400      103.13
51.2600       98.54
51.2800      101.18
51.3000       93.96
51.3200       89.44
51.3400       84.67
51.3600       78.63
51.3800       81.36
51.4000       73.91
51.4200       75.55
51.4400       76.58
51.4600       74.03
51.4800       73.72
51.5000       66.51
51.5200       66.28
51.5400       61.76
51.5600       55.69
51.5800       54.90
51.6000       54.84
51.6200       58.27
51.6400       60.27
51.6600       61.33
51.6800       60.10
51.7000       60.61
51.7200       60.54
51.7400       58.25
51.7600       60.95
51.7800       61.76
51.8000       67.29
51.8200       63.84
51.8400       60.10
51.8600       61.10
51.8800       59.31
51.9000       64.35
51.9200       63.37
51.9400       62.82
51.9600       62.97
51.9800       60.25
52.0000       57.43
52.0200       51.45
52.0400       44.66
52.0600       45.56
52.0800       43.69
52.1000       49.54
52.1200       50.71
52.1400       51.63
52.1600       51.81
52.1800       47.09
52.2000       42.61
52.2200       43.97
52.2400       37.96
52.2600       39.18
52.2800       32.89
52.3000       31.30
52.3200       31.12
52.3400       27.81
52.3600       26.31
52.3800       22.37
52.4000       27.29
52.4200       26.81
52.4400       23.82
52.4600       24.19
52.4800       14.79
52.5000       12.99
52.5200       12.15
52.5400        8.73
52.5600        8.14
52.5800        7.32
52.6000        6.47
52.6200       -3.30
52.6400       -5.08
52.6600       -6.00
52.6800       -7.20
52.7000       -0.86
52.7200        3.32
52.7400        7.50
52.7600       11.24
52.7800       14.51
52.8000       14.18
52.8200       16.18
52.8400       18.76
52.8600       18.67
52.8800       17.11
52.9000       19.50
52.9200       22.21
52.9400       20.00
52.9600       26.01
52.9800       29.20
53.0000       29.28
53.0200       31.92
53.0400       35.54
53.0600       36.14
53.0800       35.67
53.1000       41.88
53.1200       50.14
53.1400       51.82
53.1600       62.31
53.1800       70.02
53.2000       76.23
53.2200       80.91
53.2400       85.82
53.2600       84.88
53.2800       86.31
53.3000       90.55
53.3200       87.48
53.3400       81.61
53.3600       80.77
53.3800       80.64
53.4000       77.63
53.4200       75.87
53.4400       72.14
53.4600       66.76
53.4800       67.86
53.5000       68.94
53.5200       67.75
53.5400       66.92
53.5600       63.94
53.5800       65.09
53.6000       59.16
53.6200       57.54
53.6400       54.84
53.6600       46.66
53.6800       43.72
53.7000       43.21
53.7200       44.28
53.7400       42.83
53.7600       40.27
53.7800       37.72
53.8000       31.85
53.8200       32.93
53.8400       29.18
53.8600       25.12
53.8800       23.70
53.9000       23.70
53.9200       24.27
53.9400       27.91
53.9600       26.60
53.9800       21.60
54.0000       23.08
54.0200       25.06
54.0400       21.15
54.0600       21.60
54.0800       20.68
54.1000       21.61
54.1200       22.47
54.1400       26.46
54.1600       27.19
54.1800       25.92
54.2000       26.83
54.2200       29.15
54.2400       28.04
54.2600       30.28
54.2800       33.36
54.3000       30.02
54.3200       27.63
54.3400       25.57
54.3600       23.14
54.3800       20.35
54.4000       21.30
54.4200       23.13
54.4400       22.32
54.4600       28.44
54.4800       30.31
54.5000       25.66
54.5200       25.05
54.5400       19.71
54.5600       14.13
54.5800       14.98
54.6000       16.45
54.6200       14.38
54.6400       11.57
54.6600       15.80
54.6800       20.90
54.7000       23.43
54.7200       22.05
54.7400       19.56
54.7600       15.81
54.7800       14.83
54.8000        8.60
54.8200        6.40
54.8400        2.83
54.8600        2.73
54.8800        5.97
54.9000        2.32
54.9200       -0.77
54.9400       -0.57
54.9600       -0.38
54.9800       -0.19
55.0000        0.00
