# Supplementary material for: Microstructural and chemical characterization of radiation-induced carious dentin of teeth submitted to ionizing radiation as a head and neck cancer therapy
Source: PLoS One. 2025 Dec 12;20(12):e0337062. doi: 10.1371/journal.pone.0337062 (PMC12700452; doi:10.1371/journal.pone.0337062)
Supplement: S3 Data — (ZIP) [file pone.0337062.s003.zip › BrunaOdo/higido-ds/Theta = 10.0000 ().dat]

15.0000        0.00
15.0200       -0.02
15.0400        6.63
15.0600       -0.15
15.0800       -0.26
15.1000       -0.38
15.1200       -0.52
15.1400       -0.67
15.1600       -0.83
15.1800       -0.98
15.2000        3.85
15.2200        3.06
15.2400       10.35
15.2600       13.35
15.2800       12.61
15.3000       11.03
15.3200        9.27
15.3400        9.72
15.3600        6.29
15.3800       12.39
15.4000       14.82
15.4200       15.32
15.4400       14.29
15.4600        9.79
15.4800        8.41
15.5000        3.37
15.5200        7.31
15.5400        7.24
15.5600        7.37
15.5800       13.45
15.6000       18.04
15.6200       17.00
15.6400       14.88
15.6600       13.86
15.6800       17.66
15.7000       16.21
15.7200       20.39
15.7400       25.61
15.7600       26.35
15.7800       23.65
15.8000       25.53
15.8200       26.83
15.8400       32.91
15.8600       29.65
15.8800       27.48
15.9000       21.69
15.9200       24.73
15.9400       27.05
15.9600       23.99
15.9800       20.53
16.0000       22.40
16.0200       23.93
16.0400       32.07
16.0600       31.19
16.0800       29.08
16.1000       32.55
16.1200       43.41
16.1400       51.17
16.1600       51.02
16.1800       40.11
16.2000       32.11
16.2200       28.67
16.2400       28.02
16.2600       22.03
16.2800       17.46
16.3000       22.36
16.3200       28.84
16.3400       34.78
16.3600       29.62
16.3800       20.56
16.4000       24.22
16.4200       25.11
16.4400       25.05
16.4600       23.77
16.4800       28.31
16.5000       36.84
16.5200       43.90
16.5400       48.58
16.5600       46.54
16.5800       41.73
16.6000       39.77
16.6200       36.23
16.6400       32.36
16.6600       32.61
16.6800       31.77
16.7000       36.08
16.7200       35.35
16.7400       30.25
16.7600       27.02
16.7800       22.72
16.8000       26.31
16.8200       29.78
16.8400       29.81
16.8600       24.44
16.8800       26.35
16.9000       35.88
16.9200       40.10
16.9400       43.20
16.9600       51.61
16.9800       59.92
17.0000       64.53
17.0200       64.88
17.0400       55.61
17.0600       35.07
17.0800       32.08
17.1000       24.41
17.1200       21.20
17.1400       21.88
17.1600       23.03
17.1800       29.13
17.2000       31.56
17.2200       41.22
17.2400       46.42
17.2600       46.18
17.2800       46.72
17.3000       42.61
17.3200       37.53
17.3400       32.80
17.3600       28.90
17.3800       29.59
17.4000       30.77
17.4200       34.15
17.4400       33.15
17.4600       31.96
17.4800       34.56
17.5000       38.12
17.5200       37.12
17.5400       34.57
17.5600       32.47
17.5800       31.46
17.6000       29.10
17.6200       28.77
17.6400       29.75
17.6600       34.56
17.6800       40.74
17.7000       43.78
17.7200       42.24
17.7400       33.14
17.7600       26.33
17.7800       25.42
17.8000       19.67
17.8200       17.73
17.8400       22.57
17.8600       24.70
17.8800       27.29
17.9000       33.73
17.9200       34.52
17.9400       36.36
17.9600       37.52
17.9800       40.15
18.0000       45.77
18.0200       47.23
18.0400       45.92
18.0600       39.71
18.0800       38.91
18.1000       44.69
18.1200       43.12
18.1400       40.99
18.1600       38.14
18.1800       33.41
18.2000       38.35
18.2200       35.02
18.2400       28.40
18.2600       23.70
18.2800       23.44
18.3000       26.81
18.3200       28.30
18.3400       30.28
18.3600       31.24
18.3800       27.58
18.4000       29.62
18.4200       29.90
18.4400       29.65
18.4600       34.27
18.4800       35.67
18.5000       31.44
18.5200       34.84
18.5400       37.29
18.5600       40.95
18.5800       41.66
18.6000       43.65
18.6200       45.64
18.6400       42.14
18.6600       49.76
18.6800       44.65
18.7000       31.35
18.7200       29.84
18.7400       25.51
18.7600       26.39
18.7800       18.18
18.8000       23.55
18.8200       22.15
18.8400       20.61
18.8600       28.06
18.8800       23.43
18.9000       23.36
18.9200       25.11
18.9400       24.60
18.9600       28.74
18.9800       28.61
19.0000       41.48
19.0200       45.60
19.0400       47.68
19.0600       52.35
19.0800       47.90
19.1000       50.69
19.1200       43.60
19.1400       38.25
19.1600       38.19
19.1800       33.68
19.2000       31.82
19.2200       30.95
19.2400       22.69
19.2600       25.54
19.2800       24.05
19.3000       26.80
19.3200       31.64
19.3400       40.40
19.3600       42.16
19.3800       35.73
19.4000       33.11
19.4200       28.89
19.4400       27.67
19.4600       27.83
19.4800       26.59
19.5000       24.12
19.5200       25.32
19.5400       24.87
19.5600       19.21
19.5800       15.25
19.6000       18.64
19.6200       19.80
19.6400       23.06
19.6600       25.11
19.6800       28.54
19.7000       33.22
19.7200       29.48
19.7400       23.44
19.7600       22.80
19.7800       25.61
19.8000       31.77
19.8200       40.16
19.8400       40.88
19.8600       44.01
19.8800       38.88
19.9000       35.57
19.9200       30.31
19.9400       24.27
19.9600       20.63
19.9800       26.70
20.0000       28.91
20.0200       37.07
20.0400       35.45
20.0600       33.54
20.0800       29.82
20.1000       28.03
20.1200       33.38
20.1400       33.24
20.1600       29.05
20.1800       35.82
20.2000       35.49
20.2200       39.38
20.2400       34.84
20.2600       31.49
20.2800       37.18
20.3000       31.53
20.3200       23.27
20.3400       14.74
20.3600        8.03
20.3800       12.32
20.4000       10.62
20.4200        6.39
20.4400        4.25
20.4600        9.86
20.4800       17.62
20.5000        9.85
20.5200        9.46
20.5400       11.05
20.5600       17.66
20.5800       20.08
20.6000       19.27
20.6200       15.18
20.6400       13.28
20.6600       16.78
20.6800       18.52
20.7000       19.25
20.7200       27.30
20.7400       28.26
20.7600       28.96
20.7800       22.69
20.8000       21.70
20.8200       15.28
20.8400       15.84
20.8600       18.80
20.8800       20.30
20.9000       20.99
20.9200       22.04
20.9400       19.30
20.9600       13.76
20.9800        6.23
21.0000        6.65
21.0200        5.72
21.0400       15.75
21.0600       14.52
21.0800       10.96
21.1000       12.88
21.1200       17.29
21.1400       15.73
21.1600        9.89
21.1800        4.21
21.2000        5.28
21.2200       11.17
21.2400       21.29
21.2600       24.79
21.2800       31.85
21.3000       34.99
21.3200       36.07
21.3400       33.40
21.3600       31.36
21.3800       24.16
21.4000       22.48
21.4200       27.42
21.4400       31.94
21.4600       29.59
21.4800       33.50
21.5000       24.65
21.5200       19.47
21.5400       18.77
21.5600       15.74
21.5800       13.86
21.6000       16.19
21.6200       12.84
21.6400       14.05
21.6600       17.14
21.6800       31.53
21.7000       30.33
21.7200       35.91
21.7400       35.57
21.7600       33.72
21.7800       35.36
21.8000       24.80
21.8200       16.71
21.8400       15.73
21.8600       17.99
21.8800       21.75
21.9000       20.45
21.9200       23.06
21.9400       21.51
21.9600       27.55
21.9800       29.61
22.0000       23.11
22.0200       32.10
22.0400       32.16
22.0600       34.94
22.0800       28.54
22.1000       26.79
22.1200       22.05
22.1400       23.23
22.1600       26.12
22.1800       26.14
22.2000       23.53
22.2200       35.63
22.2400       32.29
22.2600       33.67
22.2800       28.71
22.3000       29.66
22.3200       28.46
22.3400       32.04
22.3600       28.64
22.3800       28.99
22.4000       32.33
22.4200       40.69
22.4400       36.24
22.4600       37.90
22.4800       39.71
22.5000       40.48
22.5200       36.78
22.5400       37.71
22.5600       36.62
22.5800       38.87
22.6000       36.86
22.6200       34.99
22.6400       28.05
22.6600       27.09
22.6800       28.90
22.7000       28.93
22.7200       30.58
22.7400       41.05
22.7600       45.94
22.7800       47.84
22.8000       44.70
22.8200       46.50
22.8400       40.90
22.8600       38.80
22.8800       45.36
22.9000       46.20
22.9200       47.06
22.9400       46.19
22.9600       43.22
22.9800       45.43
23.0000       38.85
23.0200       33.38
23.0400       24.81
23.0600       23.85
23.0800       24.57
23.1000       23.38
23.1200       22.47
23.1400       28.17
23.1600       33.95
23.1800       38.80
23.2000       34.61
23.2200       34.50
23.2400       28.82
23.2600       26.02
23.2800       20.20
23.3000       21.90
23.3200       22.97
23.3400       24.33
23.3600       18.83
23.3800       20.41
23.4000       15.66
23.4200       16.64
23.4400       13.69
23.4600       11.22
23.4800       17.52
23.5000       23.36
23.5200       29.72
23.5400       26.26
23.5600       23.60
23.5800       26.69
23.6000       20.90
23.6200       19.71
23.6400       22.19
23.6600       26.86
23.6800       33.45
23.7000       28.58
23.7200       34.99
23.7400       32.44
23.7600       30.65
23.7800       28.70
23.8000       25.19
23.8200       22.33
23.8400       18.60
23.8600       18.45
23.8800       11.29
23.9000        2.52
23.9200        9.03
23.9400        3.94
23.9600        2.59
23.9800        3.13
24.0000       11.24
24.0200        9.63
24.0400        8.60
24.0600       14.33
24.0800       11.51
24.1000       15.06
24.1200       18.69
24.1400       15.37
24.1600        8.38
24.1800        0.00
24.2000        3.93
24.2200        4.42
24.2400        8.28
24.2600        7.05
24.2800        7.10
24.3000       13.47
24.3200       14.57
24.3400       14.37
24.3600       11.21
24.3800       10.14
24.4000       11.19
24.4200       11.85
24.4400       10.65
24.4600        6.39
24.4800       10.15
24.5000       13.59
24.5200       17.69
24.5400       18.54
24.5600       17.20
24.5800       15.21
24.6000       11.14
24.6200       14.54
24.6400       11.07
24.6600        4.17
24.6800        9.70
24.7000       12.60
24.7200       17.66
24.7400       10.62
24.7600        7.67
24.7800       12.80
24.8000       13.48
24.8200       15.73
24.8400       13.17
24.8600       11.10
24.8800       10.68
24.9000       12.10
24.9200       23.62
24.9400       22.35
24.9600       27.64
24.9800       29.22
25.0000       31.30
25.0200       34.91
25.0400       43.73
25.0600       44.93
25.0800       39.77
25.1000       40.88
25.1200       46.82
25.1400       43.83
25.1600       47.02
25.1800       45.72
25.2000       49.82
25.2200       54.17
25.2400       64.90
25.2600       70.45
25.2800       74.61
25.3000       75.39
25.3200       77.61
25.3400       77.74
25.3600       82.58
25.3800       81.91
25.4000       86.84
25.4200      100.81
25.4400      119.33
25.4600      136.64
25.4800      163.59
25.5000      179.80
25.5200      189.30
25.5400      201.30
25.5600      209.76
25.5800      209.94
25.6000      215.99
25.6200      219.02
25.6400      223.07
25.6600      231.00
25.6800      250.31
25.7000      261.12
25.7200      269.54
25.7400      289.39
25.7600      303.96
25.7800      315.25
25.8000      316.03
25.8200      315.10
25.8400      311.63
25.8600      307.48
25.8800      298.35
25.9000      282.62
25.9200      260.71
25.9400      247.37
25.9600      230.02
25.9800      214.00
26.0000      197.97
26.0200      186.81
26.0400      178.92
26.0600      174.64
26.0800      162.94
26.1000      146.85
26.1200      131.46
26.1400      123.63
26.1600      110.47
26.1800      103.96
26.2000       98.38
26.2200       85.01
26.2400       80.14
26.2600       73.86
26.2800       63.88
26.3000       55.22
26.3200       47.75
26.3400       46.30
26.3600       38.71
26.3800       36.27
26.4000       30.84
26.4200       21.16
26.4400       16.02
26.4600       16.87
26.4800       20.78
26.5000       23.97
26.5200       22.83
26.5400       27.01
26.5600       27.75
26.5800       29.19
26.6000       23.74
26.6200       17.46
26.6400       14.89
26.6600       11.27
26.6800        5.83
26.7000       -0.81
26.7200       -3.86
26.7400       -3.03
26.7600       -3.65
26.7800        1.50
26.8000        4.72
26.8200       10.04
26.8400       16.07
26.8600       18.57
26.8800       17.34
26.9000       12.51
26.9200       13.38
26.9400        9.88
26.9600       -1.61
26.9800       -1.22
27.0000        1.29
27.0200        1.19
27.0400        1.68
27.0600        5.72
27.0800        9.20
27.1000        4.82
27.1200        9.28
27.1400        5.99
27.1600       -5.64
27.1800       -8.11
27.2000       -2.46
27.2200       -0.40
27.2400        3.77
27.2600        8.59
27.2800       11.71
27.3000       13.44
27.3200       24.98
27.3400       25.86
27.3600       13.69
27.3800       10.56
27.4000       15.14
27.4200       13.78
27.4400       16.53
27.4600       15.11
27.4800       17.61
27.5000       18.12
27.5200       24.58
27.5400       18.49
27.5600       12.92
27.5800       16.47
27.6000       18.65
27.6200       17.58
27.6400       24.91
27.6600       28.74
27.6800       28.68
27.7000       25.84
27.7200       33.74
27.7400       33.01
27.7600       43.38
27.7800       51.43
27.8000       55.41
27.8200       57.55
27.8400       70.07
27.8600       66.71
27.8800       62.98
27.9000       60.60
27.9200       60.62
27.9400       56.39
27.9600       63.69
27.9800       62.56
28.0000       65.15
28.0200       71.07
28.0400       74.33
28.0600       71.29
28.0800       74.59
28.1000       77.90
28.1200       80.18
28.1400       82.41
28.1600       85.47
28.1800       80.40
28.2000       80.97
28.2200       84.39
28.2400       77.22
28.2600       81.97
28.2800       82.94
28.3000       87.80
28.3200       82.94
28.3400       80.87
28.3600       78.06
28.3800       74.13
28.4000       77.89
28.4200       81.06
28.4400       83.43
28.4600       94.44
28.4800       96.05
28.5000      100.45
28.5200       95.98
28.5400      101.14
28.5600       98.88
28.5800       96.62
28.6000      101.49
28.6200       98.25
28.6400      103.88
28.6600      110.55
28.6800      110.64
28.7000      110.59
28.7200      108.21
28.7400      113.92
28.7600      104.74
28.7800      107.50
28.8000      105.91
28.8200       99.94
28.8400      103.36
28.8600      107.45
28.8800      106.63
28.9000      106.22
28.9200      109.58
28.9400      107.15
28.9600      102.81
28.9800      102.67
29.0000      100.80
29.0200      102.64
29.0400      104.15
29.0600      101.63
29.0800      100.85
29.1000       98.98
29.1200       93.32
29.1400       83.25
29.1600       78.88
29.1800       72.93
29.2000       77.63
29.2200       78.11
29.2400       75.69
29.2600       67.85
29.2800       68.10
29.3000       69.52
29.3200       67.57
29.3400       63.28
29.3600       65.66
29.3800       67.49
29.4000       66.78
29.4200       65.01
29.4400       63.08
29.4600       58.77
29.4800       61.38
29.5000       67.96
29.5200       68.57
29.5400       68.94
29.5600       74.32
29.5800       73.84
29.6000       65.56
29.6200       62.21
29.6400       56.59
29.6600       48.79
29.6800       43.47
29.7000       41.67
29.7200       45.33
29.7400       50.82
29.7600       53.21
29.7800       55.33
29.8000       60.51
29.8200       71.83
29.8400       72.06
29.8600       67.58
29.8800       66.13
29.9000       67.31
29.9200       72.31
29.9400       80.63
29.9600       79.95
29.9800       83.26
30.0000       90.72
30.0200       93.24
30.0400       83.73
30.0600       77.36
30.0800       72.14
30.1000       69.34
30.1200       73.90
30.1400       75.86
30.1600       82.29
30.1800       90.80
30.2000       97.28
30.2200       99.91
30.2400       97.08
30.2600       94.91
30.2800       98.21
30.3000       98.48
30.3200      102.00
30.3400       97.35
30.3600      103.16
30.3800      110.31
30.4000      117.05
30.4200      123.12
30.4400      126.53
30.4600      128.04
30.4800      137.29
30.5000      142.70
30.5200      148.91
30.5400      144.11
30.5600      140.87
30.5800      146.60
30.6000      149.34
30.6200      155.94
30.6400      157.68
30.6600      165.25
30.6800      180.60
30.7000      190.19
30.7200      197.22
30.7400      205.10
30.7600      209.78
30.7800      220.19
30.8000      228.73
30.8200      236.81
30.8400      240.26
30.8600      248.64
30.8800      262.68
30.9000      264.16
30.9200      273.54
30.9400      281.36
30.9600      289.07
30.9800      305.12
31.0000      317.54
31.0200      321.54
31.0400      335.58
31.0600      352.71
31.0800      373.01
31.1000      386.43
31.1200      401.90
31.1400      410.44
31.1600      426.98
31.1800      439.44
31.2000      453.60
31.2200      464.33
31.2400      481.88
31.2600      501.65
31.2800      512.81
31.3000      526.61
31.3200      537.57
31.3400      552.07
31.3600      566.82
31.3800      588.95
31.4000      624.09
31.4200      646.70
31.4400      665.51
31.4600      694.38
31.4800      710.14
31.5000      731.23
31.5200      748.26
31.5400      756.10
31.5600      767.71
31.5800      791.42
31.6000      822.71
31.6200      842.46
31.6400      870.64
31.6600      899.66
31.6800      916.49
31.7000      946.31
31.7200      966.52
31.7400      975.61
31.7600      994.73
31.7800     1008.99
31.8000     1024.64
31.8200     1023.12
31.8400     1024.57
31.8600     1020.18
31.8800     1023.35
31.9000     1021.29
31.9200     1022.45
31.9400     1018.81
31.9600     1015.33
31.9800     1001.56
32.0000      975.68
32.0200      956.58
32.0400      937.07
32.0600      933.96
32.0800      928.00
32.1000      918.37
32.1200      911.04
32.1400      908.36
32.1600      895.81
32.1800      884.27
32.2000      858.89
32.2200      843.14
32.2400      824.04
32.2600      822.97
32.2800      807.04
32.3000      800.87
32.3200      784.53
32.3400      778.96
32.3600      759.02
32.3800      743.25
32.4000      719.16
32.4200      699.21
32.4400      684.89
32.4600      683.50
32.4800      672.21
32.5000      658.74
32.5200      646.13
32.5400      624.78
32.5600      599.73
32.5800      572.95
32.6000      565.34
32.6200      556.16
32.6400      548.16
32.6600      557.11
32.6800      561.47
32.7000      558.54
32.7200      552.26
32.7400      538.84
32.7600      521.60
32.7800      498.47
32.8000      495.93
32.8200      481.40
32.8400      473.13
32.8600      465.91
32.8800      467.28
32.9000      466.57
32.9200      466.05
32.9400      462.52
32.9600      455.43
32.9800      438.71
33.0000      432.78
33.0200      417.19
33.0400      395.20
33.0600      376.97
33.0800      372.65
33.1000      368.90
33.1200      361.43
33.1400      349.82
33.1600      341.57
33.1800      324.86
33.2000      316.25
33.2200      309.51
33.2400      297.46
33.2600      294.39
33.2800      291.14
33.3000      291.52
33.3200      288.60
33.3400      282.14
33.3600      280.55
33.3800      273.29
33.4000      269.77
33.4200      268.64
33.4400      262.12
33.4600      256.58
33.4800      249.24
33.5000      246.62
33.5200      242.33
33.5400      232.47
33.5600      231.49
33.5800      224.72
33.6000      221.28
33.6200      218.12
33.6400      215.35
33.6600      214.05
33.6800      208.26
33.7000      206.54
33.7200      207.76
33.7400      205.70
33.7600      205.00
33.7800      199.97
33.8000      202.13
33.8200      201.68
33.8400      203.89
33.8600      210.22
33.8800      213.81
33.9000      220.44
33.9200      218.89
33.9400      213.71
33.9600      199.14
33.9800      191.52
34.0000      183.22
34.0200      182.39
34.0400      186.94
34.0600      188.33
34.0800      195.04
34.1000      198.93
34.1200      193.17
34.1400      187.73
34.1600      179.54
34.1800      181.91
34.2000      179.79
34.2200      178.44
34.2400      168.64
34.2600      160.25
34.2800      155.95
34.3000      146.30
34.3200      139.31
34.3400      130.69
34.3600      121.17
34.3800      114.11
34.4000      109.92
34.4200      100.28
34.4400       92.05
34.4600       86.32
34.4800       77.39
34.5000       72.89
34.5200       73.81
34.5400       72.23
34.5600       71.31
34.5800       67.99
34.6000       73.00
34.6200       72.95
34.6400       70.71
34.6600       61.83
34.6800       58.37
34.7000       56.30
34.7200       48.31
34.7400       46.22
34.7600       40.90
34.7800       38.37
34.8000       39.62
34.8200       38.05
34.8400       39.48
34.8600       41.06
34.8800       45.90
34.9000       49.49
34.9200       47.27
34.9400       47.07
34.9600       44.79
34.9800       45.57
35.0000       41.64
35.0200       39.87
35.0400       36.79
35.0600       33.11
35.0800       28.68
35.1000       25.54
35.1200       23.59
35.1400       22.75
35.1600       21.75
35.1800       21.76
35.2000       21.48
35.2200       25.90
35.2400       25.13
35.2600       26.73
35.2800       27.64
35.3000       31.91
35.3200       37.71
35.3400       36.73
35.3600       35.02
35.3800       38.00
35.4000       32.46
35.4200       31.19
35.4400       24.56
35.4600       23.61
35.4800       26.78
35.5000       27.28
35.5200       28.56
35.5400       25.91
35.5600       29.78
35.5800       32.25
35.6000       27.95
35.6200       29.44
35.6400       25.51
35.6600       29.00
35.6800       34.33
35.7000       29.59
35.7200       31.05
35.7400       30.69
35.7600       27.50
35.7800       23.94
35.8000       17.43
35.8200       15.06
35.8400       10.83
35.8600       16.15
35.8800       17.09
35.9000       14.70
35.9200       13.63
35.9400        9.54
35.9600        7.49
35.9800        8.66
36.0000        8.33
36.0200        9.91
36.0400        8.49
36.0600       10.51
36.0800       12.06
36.1000       16.51
36.1200       15.48
36.1400       15.25
36.1600       18.00
36.1800       18.15
36.2000       18.92
36.2200       17.10
36.2400       11.14
36.2600        7.49
36.2800        8.27
36.3000        6.41
36.3200        4.26
36.3400        5.95
36.3600        3.34
36.3800        3.47
36.4000        3.86
36.4200        5.88
36.4400        5.94
36.4600        6.60
36.4800        6.38
36.5000        7.95
36.5200        7.65
36.5400        9.24
36.5600        8.85
36.5800        8.10
36.6000        3.10
36.6200        3.63
36.6400        4.32
36.6600        3.85
36.6800        4.91
36.7000        8.77
36.7200        7.84
36.7400        8.90
36.7600       13.71
36.7800       13.08
36.8000       13.82
36.8200       12.53
36.8400        8.67
36.8600        6.23
36.8800        3.76
36.9000        1.51
36.9200        2.32
36.9400       -0.68
36.9600        5.07
36.9800        8.63
37.0000       10.98
37.0200       10.69
37.0400        5.89
37.0600        8.17
37.0800       -0.63
37.1000       -0.59
37.1200       -0.55
37.1400       -0.51
37.1600        0.31
37.1800        7.26
37.2000        7.63
37.2200        6.21
37.2400        4.69
37.2600        5.24
37.2800        0.98
37.3000        0.47
37.3200        6.41
37.3400       13.66
37.3600       15.68
37.3800       24.27
37.4000       20.52
37.4200       19.34
37.4400       23.61
37.4600       19.57
37.4800       17.68
37.5000       10.41
37.5200       14.48
37.5400       13.47
37.5600        7.22
37.5800        5.04
37.6000        1.06
37.6200        6.37
37.6400       12.04
37.6600       13.85
37.6800       18.00
37.7000       19.77
37.7200       23.21
37.7400       20.42
37.7600       16.93
37.7800       11.31
37.8000       10.48
37.8200        8.43
37.8400       10.55
37.8600       12.11
37.8800       14.03
37.9000       18.98
37.9200       22.07
37.9400       25.54
37.9600       24.21
37.9800       26.60
38.0000       28.41
38.0200       25.44
38.0400       26.68
38.0600       32.02
38.0800       31.72
38.1000       38.45
38.1200       40.10
38.1400       39.00
38.1600       33.52
38.1800       36.53
38.2000       32.46
38.2200       29.14
38.2400       26.34
38.2600       27.71
38.2800       25.70
38.3000       32.33
38.3200       36.45
38.3400       37.50
38.3600       39.12
38.3800       46.12
38.4000       48.68
38.4200       45.69
38.4400       39.28
38.4600       41.43
38.4800       35.77
38.5000       35.39
38.5200       30.98
38.5400       26.49
38.5600       21.44
38.5800       25.64
38.6000       29.26
38.6200       32.10
38.6400       41.83
38.6600       53.49
38.6800       59.57
38.7000       66.07
38.7200       66.17
38.7400       69.55
38.7600       67.10
38.7800       69.62
38.8000       69.26
38.8200       71.49
38.8400       74.82
38.8600       72.43
38.8800       76.10
38.9000       73.96
38.9200       75.40
38.9400       88.03
38.9600       95.72
38.9800       99.05
39.0000      102.59
39.0200      113.14
39.0400      114.98
39.0600      113.00
39.0800      108.20
39.1000       97.16
39.1200       96.31
39.1400      104.39
39.1600      109.03
39.1800      110.70
39.2000      122.66
39.2200      135.92
39.2400      141.77
39.2600      148.91
39.2800      149.24
39.3000      140.92
39.3200      143.80
39.3400      143.89
39.3600      143.27
39.3800      138.61
39.4000      140.15
39.4200      139.06
39.4400      134.50
39.4600      138.38
39.4800      144.40
39.5000      143.06
39.5200      147.49
39.5400      143.91
39.5600      143.56
39.5800      138.75
39.6000      134.70
39.6200      131.28
39.6400      127.46
39.6600      130.39
39.6800      133.37
39.7000      131.58
39.7200      135.80
39.7400      130.14
39.7600      130.66
39.7800      129.70
39.8000      126.24
39.8200      124.27
39.8400      122.23
39.8600      121.83
39.8800      123.48
39.9000      125.77
39.9200      126.21
39.9400      125.67
39.9600      122.85
39.9800      124.29
40.0000      119.91
40.0200      114.95
40.0400      111.37
40.0600      109.27
40.0800      106.95
40.1000      103.55
40.1200       97.69
40.1400       94.86
40.1600       87.22
40.1800       86.42
40.2000       83.51
40.2200       83.34
40.2400       80.66
40.2600       73.64
40.2800       69.43
40.3000       69.38
40.3200       68.20
40.3400       64.12
40.3600       63.12
40.3800       61.31
40.4000       62.64
40.4200       62.35
40.4400       60.59
40.4600       59.06
40.4800       59.81
40.5000       60.56
40.5200       56.08
40.5400       45.95
40.5600       39.01
40.5800       35.06
40.6000       34.96
40.6200       34.54
40.6400       36.13
40.6600       40.73
40.6800       38.94
40.7000       41.61
40.7200       40.40
40.7400       35.38
40.7600       38.69
40.7800       45.84
40.8000       48.02
40.8200       46.89
40.8400       45.28
40.8600       40.96
40.8800       32.01
40.9000       33.93
40.9200       26.47
40.9400       23.15
40.9600       24.84
40.9800       24.62
41.0000       19.99
41.0200       18.86
41.0400       20.62
41.0600       19.50
41.0800       21.34
41.1000       19.73
41.1200       18.67
41.1400       22.50
41.1600       19.37
41.1800       15.57
41.2000       13.13
41.2200       16.16
41.2400       15.50
41.2600       14.91
41.2800       18.60
41.3000       17.98
41.3200       19.64
41.3400       21.90
41.3600       19.99
41.3800       21.89
41.4000       20.53
41.4200       24.88
41.4400       24.72
41.4600       28.91
41.4800       30.97
41.5000       25.13
41.5200       21.98
41.5400       23.94
41.5600       23.69
41.5800       26.12
41.6000       27.55
41.6200       33.54
41.6400       35.07
41.6600       41.61
41.6800       39.15
41.7000       35.36
41.7200       36.38
41.7400       31.90
41.7600       28.89
41.7800       26.47
41.8000       25.58
41.8200       23.01
41.8400       18.05
41.8600       21.89
41.8800       20.88
41.9000       24.85
41.9200       30.05
41.9400       29.45
41.9600       32.46
41.9800       35.64
42.0000       37.47
42.0200       36.18
42.0400       31.47
42.0600       27.53
42.0800       21.86
42.1000       21.89
42.1200       24.78
42.1400       24.15
42.1600       26.72
42.1800       30.26
42.2000       31.01
42.2200       34.06
42.2400       33.05
42.2600       27.94
42.2800       22.67
42.3000       18.96
42.3200       15.68
42.3400       10.08
42.3600        4.33
42.3800        3.08
42.4000        0.98
42.4200        4.05
42.4400        2.30
42.4600        5.24
42.4800        3.24
42.5000       -0.26
42.5200       -0.40
42.5400       -0.35
42.5600        4.70
42.5800        9.29
42.6000        7.71
42.6200       12.50
42.6400       12.76
42.6600       16.12
42.6800       11.37
42.7000        5.36
42.7200        7.85
42.7400       10.03
42.7600        7.01
42.7800        0.05
42.8000       -0.05
42.8200       -0.04
42.8400       -0.02
42.8600       -0.01
42.8800        0.00
42.9000        0.30
42.9200        9.39
42.9400       14.69
42.9600       14.47
42.9800       17.25
43.0000       17.35
43.0200       17.85
43.0400       14.79
43.0600       12.33
43.0800        9.03
43.1000        6.36
43.1200        3.32
43.1400        1.71
43.1600        0.00
43.1800        0.78
43.2000        0.00
43.2200        1.90
43.2400        0.80
43.2600        2.71
43.2800        1.68
43.3000        8.77
43.3200        9.49
43.3400       14.20
43.3600       17.14
43.3800       18.58
43.4000       17.55
43.4200       18.72
43.4400       13.61
43.4600       14.29
43.4800       17.32
43.5000       23.55
43.5200       24.52
43.5400       28.48
43.5600       26.98
43.5800       25.67
43.6000       24.91
43.6200       23.10
43.6400       17.87
43.6600       21.76
43.6800       26.51
43.7000       28.42
43.7200       27.16
43.7400       31.83
43.7600       40.25
43.7800       47.64
43.8000       53.27
43.8200       49.74
43.8400       48.48
43.8600       51.25
43.8800       48.23
43.9000       39.85
43.9200       33.19
43.9400       36.01
43.9600       39.38
43.9800       41.28
44.0000       44.35
44.0200       38.91
44.0400       34.61
44.0600       31.31
44.0800       24.74
44.1000       19.62
44.1200       13.19
44.1400       13.70
44.1600       15.98
44.1800       16.49
44.2000       19.59
44.2200       18.03
44.2400       11.89
44.2600        7.79
44.2800        5.01
44.3000        2.69
44.3200        2.62
44.3400        5.22
44.3600        6.83
44.3800        5.17
44.4000        9.37
44.4200       10.01
44.4400        9.69
44.4600       10.10
44.4800       11.28
44.5000       11.16
44.5200       14.01
44.5400        8.86
44.5600        0.60
44.5800       -0.78
44.6000        0.69
44.6200       -0.73
44.6400       -1.39
44.6600        3.51
44.6800        6.52
44.7000        7.57
44.7200        6.92
44.7400       11.07
44.7600       13.93
44.7800       21.64
44.8000       22.40
44.8200       21.40
44.8400       18.91
44.8600       20.23
44.8800       14.71
44.9000        9.28
44.9200        8.04
44.9400       12.21
44.9600       14.77
44.9800       21.06
45.0000       24.91
45.0200       27.02
45.0400       26.88
45.0600       33.98
45.0800       36.10
45.1000       39.81
45.1200       42.11
45.1400       34.93
45.1600       33.05
45.1800       34.49
45.2000       31.77
45.2200       29.69
45.2400       27.12
45.2600       33.16
45.2800       34.30
45.3000       40.89
45.3200       43.78
45.3400       35.48
45.3600       36.09
45.3800       36.71
45.4000       35.09
45.4200       38.72
45.4400       34.58
45.4600       35.64
45.4800       38.29
45.5000       43.40
45.5200       43.16
45.5400       36.23
45.5600       37.53
45.5800       40.50
45.6000       36.02
45.6200       39.56
45.6400       38.75
45.6600       43.27
45.6800       43.13
45.7000       39.73
45.7200       42.84
45.7400       40.52
45.7600       43.93
45.7800       47.78
45.8000       45.09
45.8200       50.73
45.8400       53.30
45.8600       58.72
45.8800       51.55
45.9000       50.28
45.9200       61.02
45.9400       63.05
45.9600       64.66
45.9800       65.45
46.0000       70.86
46.0200       79.67
46.0400       87.25
46.0600       90.54
46.0800       88.92
46.1000       92.82
46.1200       97.97
46.1400      100.40
46.1600       99.80
46.1800      103.47
46.2000      111.14
46.2200      113.70
46.2400      112.91
46.2600      112.68
46.2800      124.42
46.3000      127.70
46.3200      135.19
46.3400      142.60
46.3600      149.75
46.3800      150.74
46.4000      153.01
46.4200      152.66
46.4400      154.73
46.4600      160.24
46.4800      171.04
46.5000      167.83
46.5200      167.56
46.5400      168.52
46.5600      168.54
46.5800      166.27
46.6000      171.37
46.6200      176.86
46.6400      185.07
46.6600      190.30
46.6800      192.58
46.7000      191.54
46.7200      193.51
46.7400      196.22
46.7600      193.84
46.7800      185.50
46.8000      178.22
46.8200      166.96
46.8400      161.61
46.8600      154.87
46.8800      153.05
46.9000      151.56
46.9200      152.98
46.9400      150.36
46.9600      148.86
46.9800      138.16
47.0000      123.90
47.0200      116.19
47.0400      114.98
47.0600      109.86
47.0800      113.01
47.1000      109.34
47.1200      112.01
47.1400      114.49
47.1600      119.58
47.1800      116.98
47.2000      108.81
47.2200      111.96
47.2400      104.29
47.2600       97.91
47.2800       95.71
47.3000       92.82
47.3200       92.40
47.3400       94.01
47.3600       98.62
47.3800      101.18
47.4000       96.86
47.4200       96.70
47.4400       91.86
47.4600       87.48
47.4800       81.16
47.5000       76.31
47.5200       78.28
47.5400       83.28
47.5600       92.81
47.5800       99.89
47.6000      101.43
47.6200      109.00
47.6400      111.14
47.6600      110.05
47.6800      106.73
47.7000      106.69
47.7200      112.18
47.7400      112.07
47.7600      107.42
47.7800      104.14
47.8000       98.64
47.8200       95.40
47.8400       94.66
47.8600       94.80
47.8800       90.43
47.9000       97.43
47.9200       98.98
47.9400      104.68
47.9600      103.83
47.9800      110.23
48.0000      110.36
48.0200      120.68
48.0400      126.00
48.0600      115.76
48.0800      108.59
48.1000      114.53
48.1200      106.94
48.1400      105.49
48.1600       99.90
48.1800      111.06
48.2000      117.29
48.2200      127.05
48.2400      125.24
48.2600      117.19
48.2800      114.14
48.3000      111.22
48.3200      103.08
48.3400       94.15
48.3600       87.70
48.3800       92.41
48.4000       89.07
48.4200       94.20
48.4400       92.71
48.4600       90.99
48.4800       98.12
48.5000      101.13
48.5200      103.57
48.5400      103.71
48.5600      105.79
48.5800      106.86
48.6000      109.31
48.6200      111.30
48.6400      100.76
48.6600      102.07
48.6800      107.49
48.7000      107.05
48.7200      103.86
48.7400      106.72
48.7600      110.00
48.7800      111.11
48.8000      110.13
48.8200      101.77
48.8400       96.84
48.8600      102.37
48.8800      108.28
48.9000      118.83
48.9200      128.64
48.9400      135.36
48.9600      146.43
48.9800      148.18
49.0000      146.79
49.0200      147.47
49.0400      144.25
49.0600      151.21
49.0800      156.56
49.1000      162.74
49.1200      170.16
49.1400      175.15
49.1600      187.60
49.1800      184.34
49.2000      193.66
49.2200      201.42
49.2400      210.12
49.2600      219.07
49.2800      211.89
49.3000      211.87
49.3200      218.99
49.3400      222.89
49.3600      237.30
49.3800      248.77
49.4000      263.89
49.4200      267.72
49.4400      269.73
49.4600      264.72
49.4800      250.35
49.5000      245.45
49.5200      245.04
49.5400      244.89
49.5600      250.71
49.5800      256.76
49.6000      257.06
49.6200      243.70
49.6400      228.37
49.6600      220.08
49.6800      212.11
49.7000      201.93
49.7200      200.45
49.7400      195.09
49.7600      182.90
49.7800      179.04
49.8000      174.75
49.8200      158.00
49.8400      152.89
49.8600      151.48
49.8800      151.76
49.9000      150.86
49.9200      153.91
49.9400      151.52
49.9600      150.93
49.9800      152.54
50.0000      151.55
50.0200      145.16
50.0400      152.95
50.0600      158.20
50.0800      157.08
50.1000      158.26
50.1200      150.65
50.1400      148.30
50.1600      143.12
50.1800      136.42
50.2000      131.95
50.2200      128.08
50.2400      135.95
50.2600      133.06
50.2800      134.95
50.3000      132.00
50.3200      130.55
50.3400      127.39
50.3600      120.22
50.3800      112.47
50.4000      112.35
50.4200      116.41
50.4400      126.26
50.4600      127.67
50.4800      138.19
50.5000      135.92
50.5200      140.19
50.5400      136.09
50.5600      129.49
50.5800      119.09
50.6000      118.71
50.6200      117.06
50.6400      116.35
50.6600      119.83
50.6800      115.49
50.7000      112.22
50.7200      115.05
50.7400      115.79
50.7600      116.18
50.7800      107.83
50.8000      113.45
50.8200      106.72
50.8400      102.42
50.8600      103.02
50.8800       93.57
50.9000       97.51
50.9200      102.91
50.9400      104.89
50.9600      106.02
50.9800      101.02
51.0000      105.76
51.0200       99.10
51.0400       99.88
51.0600       95.58
51.0800       90.12
51.1000       95.69
51.1200      101.07
51.1400       99.57
51.1600       99.10
51.1800      102.08
51.2000      101.10
51.2200       97.37
51.2400      101.98
51.2600      102.52
51.2800      104.48
51.3000      110.63
51.3200      109.30
51.3400      103.66
51.3600      105.12
51.3800      103.41
51.4000       96.12
51.4200       88.05
51.4400       91.36
51.4600       91.02
51.4800       92.12
51.5000       87.30
51.5200       81.85
51.5400       83.70
51.5600       82.45
51.5800       76.62
51.6000       72.61
51.6200       68.34
51.6400       74.38
51.6600       83.23
51.6800       86.65
51.7000       91.90
51.7200       97.25
51.7400      101.18
51.7600       90.98
51.7800       86.73
51.8000       77.87
51.8200       72.56
51.8400       67.14
51.8600       71.04
51.8800       70.05
51.9000       78.84
51.9200       77.77
51.9400       83.57
51.9600       80.71
51.9800       81.23
52.0000       78.63
52.0200       77.69
52.0400       72.42
52.0600       74.34
52.0800       69.54
52.1000       67.94
52.1200       63.50
52.1400       63.49
52.1600       56.99
52.1800       51.53
52.2000       56.73
52.2200       63.67
52.2400       65.76
52.2600       63.59
52.2800       59.33
52.3000       58.71
52.3200       56.06
52.3400       49.95
52.3600       45.36
52.3800       46.24
52.4000       52.33
52.4200       57.34
52.4400       57.31
52.4600       59.16
52.4800       62.59
52.5000       67.92
52.5200       65.91
52.5400       62.61
52.5600       62.31
52.5800       62.33
52.6000       58.79
52.6200       60.49
52.6400       61.73
52.6600       61.71
52.6800       63.66
52.7000       65.84
52.7200       65.88
52.7400       71.58
52.7600       80.87
52.7800       82.37
52.8000       85.49
52.8200       92.76
52.8400      100.81
52.8600      104.54
52.8800      104.74
52.9000      108.58
52.9200      110.67
52.9400      111.94
52.9600      116.09
52.9800      120.01
53.0000      122.22
53.0200      127.11
53.0400      126.69
53.0600      130.44
53.0800      131.36
53.1000      131.42
53.1200      123.75
53.1400      126.96
53.1600      134.46
53.1800      139.46
53.2000      141.32
53.2200      142.25
53.2400      138.02
53.2600      141.83
53.2800      139.35
53.3000      127.28
53.3200      118.16
53.3400      118.96
53.3600      111.03
53.3800      100.98
53.4000       96.43
53.4200       90.98
53.4400       87.75
53.4600       84.19
53.4800       81.18
53.5000       73.98
53.5200       69.19
53.5400       64.40
53.5600       55.92
53.5800       48.00
53.6000       44.30
53.6200       39.42
53.6400       37.76
53.6600       32.11
53.6800       32.57
53.7000       32.00
53.7200       29.62
53.7400       28.35
53.7600       26.94
53.7800       24.50
53.8000       28.30
53.8200       29.83
53.8400       30.03
53.8600       26.27
53.8800       26.70
53.9000       22.97
53.9200       18.79
53.9400       16.22
53.9600       12.47
53.9800       11.08
54.0000       18.84
54.0200       23.51
54.0400       23.29
54.0600       25.19
54.0800       22.47
54.1000       20.63
54.1200       18.54
54.1400       22.79
54.1600       22.25
54.1800       24.74
54.2000       29.62
54.2200       29.11
54.2400       25.87
54.2600       24.62
54.2800       19.55
54.3000       19.11
54.3200       15.48
54.3400       18.27
54.3600       17.56
54.3800       21.45
54.4000       22.70
54.4200       20.90
54.4400       19.92
54.4600       19.40
54.4800       17.51
54.5000       15.31
54.5200       11.34
54.5400        6.25
54.5600        5.90
54.5800        9.85
54.6000        9.97
54.6200       10.14
54.6400       14.80
54.6600       15.59
54.6800       13.53
54.7000        9.22
54.7200        6.84
54.7400        2.82
54.7600       -0.94
54.7800       -0.85
54.8000       -0.77
54.8200        0.96
54.8400        9.10
54.8600       10.00
54.8800       11.62
54.9000       13.55
54.9200       18.74
54.9400       -0.22
54.9600       17.36
54.9800       10.68
55.0000        0.00
