# Supplementary material for: Microstructural and chemical characterization of radiation-induced carious dentin of teeth submitted to ionizing radiation as a head and neck cancer therapy
Source: PLoS One. 2025 Dec 12;20(12):e0337062. doi: 10.1371/journal.pone.0337062 (PMC12700452; doi:10.1371/journal.pone.0337062)
Supplement: S4 Data — (ZIP) [file pone.0337062.s004.zip]

Archive with 43 entries (40 files):
- ftir_bruna/
- ftir_bruna/Administrator 00.sp
- ftir_bruna/Administrator 00_1.sp
- ftir_bruna/Administrator 00_1_1.sp
- ftir_bruna/Administrator 01.sp
- ftir_bruna/Administrator 02.sp
- ftir_bruna/Administrator 03.sp
- ftir_bruna/Administrator 03_1.sp
- ftir_bruna/Administrator 04.sp
- ftir_bruna/Administrator 05.sp
- ftir_bruna/Administrator 06.sp
- ftir_bruna/absorbance/
- ftir_bruna/absorbance/amostra1.1.csv
- ftir_bruna/absorbance/amostra11.1.csv
- ftir_bruna/absorbance/amostra111.csv
- ftir_bruna/absorbance/amostra2.1.csv
- ftir_bruna/absorbance/amostra2.2.csv
- ftir_bruna/absorbance/amostra2.3.csv
- ftir_bruna/absorbance/amostra3.1.csv
- ftir_bruna/absorbance/amostra3.2.csv
- ftir_bruna/absorbance/amostra5.1.csv
- ftir_bruna/absorbance/amostra5.2.csv
- ftir_bruna/transmitance/
- ftir_bruna/transmitance/amostra111.csv
- ftir_bruna/transmitance/amostra111.sp
- ftir_bruna/transmitance/amostra1.1.csv
- ftir_bruna/transmitance/amostra1.1.sp
- ftir_bruna/transmitance/amostra2.1.csv
- ftir_bruna/transmitance/amostra2.1.sp
- ftir_bruna/transmitance/amostra2.2.csv
- ftir_bruna/transmitance/amostra2.2.sp
- ftir_bruna/transmitance/amostra2.3.csv
- ftir_bruna/transmitance/amostra2.3.sp
- ftir_bruna/transmitance/amostra3.1.csv
- ftir_bruna/transmitance/amostra3.1.sp
- ftir_bruna/transmitance/amostra3.2.csv
- ftir_bruna/transmitance/amostra3.2.sp
- ftir_bruna/transmitance/amostra5.1.csv
- ftir_bruna/transmitance/amostra5.1.sp
- ftir_bruna/transmitance/amostra5.2.csv
- ftir_bruna/transmitance/amostra5.2.sp
- ftir_bruna/transmitance/amostra11.1.csv
- ftir_bruna/transmitance/amostra11.1.sp
