# Supplementary material for: Microstructural and chemical characterization of radiation-induced carious dentin of teeth submitted to ionizing radiation as a head and neck cancer therapy
Source: PLoS One. 2025 Dec 12;20(12):e0337062. doi: 10.1371/journal.pone.0337062 (PMC12700452; doi:10.1371/journal.pone.0337062)
Supplement: S4 Data — (ZIP) [file pone.0337062.s004.zip › ftir_bruna/absorbance/amostra1.1.csv]

Criado como novo conjunto de dados	Amostra 007 por Administrator data sexta-feira, fevereiro 26 2021
cm-1	A
2000,00	0,0046
1999,00	0,0042
1998,00	0,0040
1997,00	0,0043
1996,00	0,0048
1995,00	0,0053
1994,00	0,0055
1993,00	0,0058
1992,00	0,0058
1991,00	0,0054
1990,00	0,0049
1989,00	0,0047
1988,00	0,0048
1987,00	0,0049
1986,00	0,0052
1985,00	0,0057
1984,00	0,0060
1983,00	0,0058
1982,00	0,0055
1981,00	0,0055
1980,00	0,0058
1979,00	0,0057
1978,00	0,0049
1977,00	0,0037
1976,00	0,0030
1975,00	0,0028
1974,00	0,0031
1973,00	0,0036
1972,00	0,0036
1971,00	0,0030
1970,00	0,0024
1969,00	0,0025
1968,00	0,0032
1967,00	0,0040
1966,00	0,0044
1965,00	0,0045
1964,00	0,0041
1963,00	0,0034
1962,00	0,0029
1961,00	0,0030
1960,00	0,0034
1959,00	0,0036
1958,00	0,0039
1957,00	0,0042
1956,00	0,0045
1955,00	0,0047
1954,00	0,0050
1953,00	0,0054
1952,00	0,0058
1951,00	0,0059
1950,00	0,0056
1949,00	0,0053
1948,00	0,0051
1947,00	0,0050
1946,00	0,0051
1945,00	0,0053
1944,00	0,0054
1943,00	0,0053
1942,00	0,0053
1941,00	0,0053
1940,00	0,0054
1939,00	0,0053
1938,00	0,0053
1937,00	0,0054
1936,00	0,0056
1935,00	0,0057
1934,00	0,0057
1933,00	0,0057
1932,00	0,0056
1931,00	0,0055
1930,00	0,0054
1929,00	0,0054
1928,00	0,0055
1927,00	0,0055
1926,00	0,0055
1925,00	0,0057
1924,00	0,0059
1923,00	0,0059
1922,00	0,0060
1921,00	0,0060
1920,00	0,0061
1919,00	0,0062
1918,00	0,0062
1917,00	0,0061
1916,00	0,0060
1915,00	0,0058
1914,00	0,0057
1913,00	0,0058
1912,00	0,0060
1911,00	0,0061
1910,00	0,0060
1909,00	0,0060
1908,00	0,0059
1907,00	0,0058
1906,00	0,0058
1905,00	0,0059
1904,00	0,0060
1903,00	0,0060
1902,00	0,0060
1901,00	0,0060
1900,00	0,0060
1899,00	0,0060
1898,00	0,0061
1897,00	0,0063
1896,00	0,0064
1895,00	0,0064
1894,00	0,0063
1893,00	0,0062
1892,00	0,0061
1891,00	0,0060
1890,00	0,0059
1889,00	0,0059
1888,00	0,0059
1887,00	0,0060
1886,00	0,0060
1885,00	0,0060
1884,00	0,0059
1883,00	0,0059
1882,00	0,0059
1881,00	0,0060
1880,00	0,0061
1879,00	0,0061
1878,00	0,0060
1877,00	0,0059
1876,00	0,0059
1875,00	0,0059
1874,00	0,0059
1873,00	0,0059
1872,00	0,0059
1871,00	0,0059
1870,00	0,0059
1869,00	0,0059
1868,00	0,0059
1867,00	0,0059
1866,00	0,0060
1865,00	0,0060
1864,00	0,0060
1863,00	0,0060
1862,00	0,0059
1861,00	0,0059
1860,00	0,0058
1859,00	0,0058
1858,00	0,0058
1857,00	0,0058
1856,00	0,0059
1855,00	0,0059
1854,00	0,0059
1853,00	0,0060
1852,00	0,0060
1851,00	0,0060
1850,00	0,0060
1849,00	0,0060
1848,00	0,0060
1847,00	0,0060
1846,00	0,0060
1845,00	0,0060
1844,00	0,0060
1843,00	0,0059
1842,00	0,0059
1841,00	0,0060
1840,00	0,0060
1839,00	0,0061
1838,00	0,0061
1837,00	0,0060
1836,00	0,0060
1835,00	0,0059
1834,00	0,0058
1833,00	0,0058
1832,00	0,0059
1831,00	0,0059
1830,00	0,0059
1829,00	0,0059
1828,00	0,0060
1827,00	0,0060
1826,00	0,0060
1825,00	0,0060
1824,00	0,0060
1823,00	0,0059
1822,00	0,0059
1821,00	0,0059
1820,00	0,0059
1819,00	0,0059
1818,00	0,0058
1817,00	0,0058
1816,00	0,0058
1815,00	0,0058
1814,00	0,0059
1813,00	0,0059
1812,00	0,0059
1811,00	0,0058
1810,00	0,0058
1809,00	0,0059
1808,00	0,0059
1807,00	0,0058
1806,00	0,0058
1805,00	0,0058
1804,00	0,0058
1803,00	0,0058
1802,00	0,0059
1801,00	0,0059
1800,00	0,0060
1799,00	0,0060
1798,00	0,0060
1797,00	0,0060
1796,00	0,0060
1795,00	0,0060
1794,00	0,0061
1793,00	0,0061
1792,00	0,0061
1791,00	0,0060
1790,00	0,0061
1789,00	0,0061
1788,00	0,0062
1787,00	0,0062
1786,00	0,0062
1785,00	0,0062
1784,00	0,0062
1783,00	0,0062
1782,00	0,0062
1781,00	0,0062
1780,00	0,0062
1779,00	0,0062
1778,00	0,0062
1777,00	0,0063
1776,00	0,0063
1775,00	0,0063
1774,00	0,0063
1773,00	0,0064
1772,00	0,0064
1771,00	0,0063
1770,00	0,0063
1769,00	0,0063
1768,00	0,0063
1767,00	0,0064
1766,00	0,0065
1765,00	0,0066
1764,00	0,0066
1763,00	0,0066
1762,00	0,0066
1761,00	0,0067
1760,00	0,0068
1759,00	0,0069
1758,00	0,0070
1757,00	0,0071
1756,00	0,0073
1755,00	0,0075
1754,00	0,0076
1753,00	0,0077
1752,00	0,0079
1751,00	0,0081
1750,00	0,0082
1749,00	0,0083
1748,00	0,0085
1747,00	0,0086
1746,00	0,0086
1745,00	0,0086
1744,00	0,0086
1743,00	0,0086
1742,00	0,0086
1741,00	0,0086
1740,00	0,0086
1739,00	0,0086
1738,00	0,0086
1737,00	0,0086
1736,00	0,0086
1735,00	0,0086
1734,00	0,0085
1733,00	0,0084
1732,00	0,0084
1731,00	0,0083
1730,00	0,0082
1729,00	0,0082
1728,00	0,0082
1727,00	0,0082
1726,00	0,0081
1725,00	0,0081
1724,00	0,0081
1723,00	0,0081
1722,00	0,0081
1721,00	0,0080
1720,00	0,0080
1719,00	0,0080
1718,00	0,0079
1717,00	0,0080
1716,00	0,0080
1715,00	0,0080
1714,00	0,0080
1713,00	0,0080
1712,00	0,0080
1711,00	0,0080
1710,00	0,0080
1709,00	0,0080
1708,00	0,0080
1707,00	0,0080
1706,00	0,0080
1705,00	0,0080
1704,00	0,0080
1703,00	0,0080
1702,00	0,0081
1701,00	0,0082
1700,00	0,0083
1699,00	0,0083
1698,00	0,0083
1697,00	0,0083
1696,00	0,0084
1695,00	0,0084
1694,00	0,0085
1693,00	0,0085
1692,00	0,0086
1691,00	0,0087
1690,00	0,0087
1689,00	0,0088
1688,00	0,0088
1687,00	0,0089
1686,00	0,0089
1685,00	0,0089
1684,00	0,0090
1683,00	0,0090
1682,00	0,0091
1681,00	0,0091
1680,00	0,0092
1679,00	0,0093
1678,00	0,0094
1677,00	0,0095
1676,00	0,0096
1675,00	0,0096
1674,00	0,0097
1673,00	0,0097
1672,00	0,0098
1671,00	0,0098
1670,00	0,0099
1669,00	0,0099
1668,00	0,0100
1667,00	0,0101
1666,00	0,0101
1665,00	0,0101
1664,00	0,0102
1663,00	0,0103
1662,00	0,0104
1661,00	0,0105
1660,00	0,0105
1659,00	0,0106
1658,00	0,0106
1657,00	0,0106
1656,00	0,0107
1655,00	0,0107
1654,00	0,0107
1653,00	0,0107
1652,00	0,0108
1651,00	0,0108
1650,00	0,0108
1649,00	0,0108
1648,00	0,0109
1647,00	0,0109
1646,00	0,0109
1645,00	0,0109
1644,00	0,0109
1643,00	0,0109
1642,00	0,0109
1641,00	0,0109
1640,00	0,0109
1639,00	0,0109
1638,00	0,0110
1637,00	0,0109
1636,00	0,0109
1635,00	0,0108
1634,00	0,0107
1633,00	0,0107
1632,00	0,0107
1631,00	0,0106
1630,00	0,0106
1629,00	0,0105
1628,00	0,0105
1627,00	0,0104
1626,00	0,0104
1625,00	0,0104
1624,00	0,0104
1623,00	0,0104
1622,00	0,0103
1621,00	0,0103
1620,00	0,0102
1619,00	0,0102
1618,00	0,0102
1617,00	0,0102
1616,00	0,0101
1615,00	0,0100
1614,00	0,0100
1613,00	0,0099
1612,00	0,0099
1611,00	0,0099
1610,00	0,0099
1609,00	0,0098
1608,00	0,0098
1607,00	0,0098
1606,00	0,0097
1605,00	0,0097
1604,00	0,0097
1603,00	0,0097
1602,00	0,0096
1601,00	0,0096
1600,00	0,0095
1599,00	0,0095
1598,00	0,0094
1597,00	0,0094
1596,00	0,0094
1595,00	0,0094
1594,00	0,0094
1593,00	0,0094
1592,00	0,0095
1591,00	0,0095
1590,00	0,0095
1589,00	0,0096
1588,00	0,0096
1587,00	0,0097
1586,00	0,0097
1585,00	0,0098
1584,00	0,0098
1583,00	0,0099
1582,00	0,0100
1581,00	0,0101
1580,00	0,0102
1579,00	0,0103
1578,00	0,0104
1577,00	0,0106
1576,00	0,0108
1575,00	0,0110
1574,00	0,0111
1573,00	0,0112
1572,00	0,0113
1571,00	0,0115
1570,00	0,0116
1569,00	0,0118
1568,00	0,0119
1567,00	0,0120
1566,00	0,0121
1565,00	0,0122
1564,00	0,0123
1563,00	0,0124
1562,00	0,0124
1561,00	0,0124
1560,00	0,0126
1559,00	0,0132
1558,00	0,0136
1557,00	0,0140
1556,00	0,0143
1555,00	0,0147
1554,00	0,0151
1553,00	0,0156
1552,00	0,0160
1551,00	0,0163
1550,00	0,0167
1549,00	0,0170
1548,00	0,0173
1547,00	0,0174
1546,00	0,0175
1545,00	0,0175
1544,00	0,0176
1543,00	0,0175
1542,00	0,0174
1541,00	0,0173
1540,00	0,0170
1539,00	0,0167
1538,00	0,0165
1537,00	0,0164
1536,00	0,0163
1535,00	0,0162
1534,00	0,0161
1533,00	0,0160
1532,00	0,0160
1531,00	0,0161
1530,00	0,0161
1529,00	0,0161
1528,00	0,0162
1527,00	0,0163
1526,00	0,0164
1525,00	0,0166
1524,00	0,0168
1523,00	0,0169
1522,00	0,0171
1521,00	0,0173
1520,00	0,0176
1519,00	0,0178
1518,00	0,0180
1517,00	0,0184
1516,00	0,0188
1515,00	0,0191
1514,00	0,0195
1513,00	0,0199
1512,00	0,0204
1511,00	0,0207
1510,00	0,0211
1509,00	0,0215
1508,00	0,0222
1507,00	0,0230
1506,00	0,0238
1505,00	0,0245
1504,00	0,0250
1503,00	0,0254
1502,00	0,0257
1501,00	0,0262
1500,00	0,0266
1499,00	0,0270
1498,00	0,0275
1497,00	0,0280
1496,00	0,0286
1495,00	0,0289
1494,00	0,0293
1493,00	0,0296
1492,00	0,0300
1491,00	0,0304
1490,00	0,0309
1489,00	0,0316
1488,00	0,0323
1487,00	0,0329
1486,00	0,0335
1485,00	0,0342
1484,00	0,0349
1483,00	0,0357
1482,00	0,0366
1481,00	0,0376
1480,00	0,0386
1479,00	0,0396
1478,00	0,0406
1477,00	0,0419
1476,00	0,0433
1475,00	0,0448
1474,00	0,0469
1473,00	0,0499
1472,00	0,0536
1471,00	0,0572
1470,00	0,0606
1469,00	0,0637
1468,00	0,0665
1467,00	0,0689
1466,00	0,0709
1465,00	0,0725
1464,00	0,0737
1463,00	0,0744
1462,00	0,0750
1461,00	0,0755
1460,00	0,0759
1459,00	0,0764
1458,00	0,0771
1457,00	0,0777
1456,00	0,0777
1455,00	0,0772
1454,00	0,0763
1453,00	0,0752
1452,00	0,0739
1451,00	0,0725
1450,00	0,0711
1449,00	0,0698
1448,00	0,0684
1447,00	0,0669
1446,00	0,0655
1445,00	0,0641
1444,00	0,0626
1443,00	0,0610
1442,00	0,0594
1441,00	0,0579
1440,00	0,0564
1439,00	0,0550
1438,00	0,0536
1437,00	0,0520
1436,00	0,0505
1435,00	0,0494
1434,00	0,0486
1433,00	0,0479
1432,00	0,0474
1431,00	0,0469
1430,00	0,0467
1429,00	0,0467
1428,00	0,0470
1427,00	0,0473
1426,00	0,0479
1425,00	0,0485
1424,00	0,0494
1423,00	0,0502
1422,00	0,0509
1421,00	0,0516
1420,00	0,0525
1419,00	0,0534
1418,00	0,0543
1417,00	0,0550
1416,00	0,0555
1415,00	0,0559
1414,00	0,0562
1413,00	0,0565
1412,00	0,0566
1411,00	0,0565
1410,00	0,0564
1409,00	0,0561
1408,00	0,0557
1407,00	0,0552
1406,00	0,0544
1405,00	0,0536
1404,00	0,0526
1403,00	0,0516
1402,00	0,0506
1401,00	0,0495
1400,00	0,0482
1399,00	0,0468
1398,00	0,0455
1397,00	0,0443
1396,00	0,0430
1395,00	0,0416
1394,00	0,0403
1393,00	0,0391
1392,00	0,0381
1391,00	0,0372
1390,00	0,0364
1389,00	0,0356
1388,00	0,0350
1387,00	0,0346
1386,00	0,0344
1385,00	0,0345
1384,00	0,0348
1383,00	0,0353
1382,00	0,0361
1381,00	0,0372
1380,00	0,0383
1379,00	0,0392
1378,00	0,0395
1377,00	0,0389
1376,00	0,0375
1375,00	0,0352
1374,00	0,0326
1373,00	0,0302
1372,00	0,0283
1371,00	0,0268
1370,00	0,0257
1369,00	0,0249
1368,00	0,0243
1367,00	0,0237
1366,00	0,0231
1365,00	0,0223
1364,00	0,0213
1363,00	0,0202
1362,00	0,0192
1361,00	0,0184
1360,00	0,0178
1359,00	0,0173
1358,00	0,0169
1357,00	0,0165
1356,00	0,0162
1355,00	0,0159
1354,00	0,0157
1353,00	0,0155
1352,00	0,0152
1351,00	0,0150
1350,00	0,0147
1349,00	0,0145
1348,00	0,0143
1347,00	0,0141
1346,00	0,0140
1345,00	0,0138
1344,00	0,0137
1343,00	0,0136
1342,00	0,0135
1341,00	0,0133
1340,00	0,0131
1339,00	0,0129
1338,00	0,0127
1337,00	0,0125
1336,00	0,0124
1335,00	0,0122
1334,00	0,0121
1333,00	0,0120
1332,00	0,0118
1331,00	0,0117
1330,00	0,0116
1329,00	0,0115
1328,00	0,0114
1327,00	0,0113
1326,00	0,0112
1325,00	0,0111
1324,00	0,0111
1323,00	0,0110
1322,00	0,0110
1321,00	0,0110
1320,00	0,0110
1319,00	0,0110
1318,00	0,0110
1317,00	0,0110
1316,00	0,0110
1315,00	0,0111
1314,00	0,0111
1313,00	0,0111
1312,00	0,0111
1311,00	0,0111
1310,00	0,0112
1309,00	0,0112
1308,00	0,0112
1307,00	0,0112
1306,00	0,0112
1305,00	0,0112
1304,00	0,0112
1303,00	0,0112
1302,00	0,0112
1301,00	0,0111
1300,00	0,0111
1299,00	0,0110
1298,00	0,0110
1297,00	0,0110
1296,00	0,0109
1295,00	0,0108
1294,00	0,0108
1293,00	0,0107
1292,00	0,0107
1291,00	0,0106
1290,00	0,0106
1289,00	0,0106
1288,00	0,0105
1287,00	0,0105
1286,00	0,0105
1285,00	0,0105
1284,00	0,0105
1283,00	0,0105
1282,00	0,0105
1281,00	0,0106
1280,00	0,0106
1279,00	0,0107
1278,00	0,0107
1277,00	0,0108
1276,00	0,0108
1275,00	0,0109
1274,00	0,0110
1273,00	0,0111
1272,00	0,0112
1271,00	0,0114
1270,00	0,0115
1269,00	0,0118
1268,00	0,0120
1267,00	0,0125
1266,00	0,0131
1265,00	0,0139
1264,00	0,0148
1263,00	0,0157
1262,00	0,0165
1261,00	0,0171
1260,00	0,0173
1259,00	0,0171
1258,00	0,0167
1257,00	0,0161
1256,00	0,0154
1255,00	0,0148
1254,00	0,0144
1253,00	0,0139
1252,00	0,0136
1251,00	0,0133
1250,00	0,0130
1249,00	0,0127
1248,00	0,0124
1247,00	0,0122
1246,00	0,0120
1245,00	0,0118
1244,00	0,0117
1243,00	0,0116
1242,00	0,0115
1241,00	0,0115
1240,00	0,0114
1239,00	0,0114
1238,00	0,0114
1237,00	0,0114
1236,00	0,0114
1235,00	0,0114
1234,00	0,0114
1233,00	0,0114
1232,00	0,0114
1231,00	0,0115
1230,00	0,0115
1229,00	0,0115
1228,00	0,0115
1227,00	0,0116
1226,00	0,0116
1225,00	0,0117
1224,00	0,0117
1223,00	0,0118
1222,00	0,0118
1221,00	0,0118
1220,00	0,0118
1219,00	0,0119
1218,00	0,0119
1217,00	0,0119
1216,00	0,0120
1215,00	0,0120
1214,00	0,0121
1213,00	0,0121
1212,00	0,0122
1211,00	0,0122
1210,00	0,0123
1209,00	0,0123
1208,00	0,0124
1207,00	0,0124
1206,00	0,0125
1205,00	0,0126
1204,00	0,0126
1203,00	0,0127
1202,00	0,0128
1201,00	0,0130
1200,00	0,0131
1199,00	0,0132
1198,00	0,0133
1197,00	0,0134
1196,00	0,0135
1195,00	0,0136
1194,00	0,0138
1193,00	0,0139
1192,00	0,0140
1191,00	0,0142
1190,00	0,0143
1189,00	0,0145
1188,00	0,0146
1187,00	0,0148
1186,00	0,0150
1185,00	0,0151
1184,00	0,0153
1183,00	0,0155
1182,00	0,0157
1181,00	0,0159
1180,00	0,0161
1179,00	0,0163
1178,00	0,0165
1177,00	0,0167
1176,00	0,0170
1175,00	0,0173
1174,00	0,0176
1173,00	0,0179
1172,00	0,0182
1171,00	0,0186
1170,00	0,0189
1169,00	0,0193
1168,00	0,0196
1167,00	0,0199
1166,00	0,0203
1165,00	0,0206
1164,00	0,0210
1163,00	0,0214
1162,00	0,0218
1161,00	0,0223
1160,00	0,0227
1159,00	0,0231
1158,00	0,0236
1157,00	0,0240
1156,00	0,0245
1155,00	0,0249
1154,00	0,0254
1153,00	0,0258
1152,00	0,0263
1151,00	0,0268
1150,00	0,0273
1149,00	0,0279
1148,00	0,0285
1147,00	0,0291
1146,00	0,0298
1145,00	0,0305
1144,00	0,0312
1143,00	0,0320
1142,00	0,0328
1141,00	0,0336
1140,00	0,0344
1139,00	0,0353
1138,00	0,0362
1137,00	0,0371
1136,00	0,0381
1135,00	0,0391
1134,00	0,0402
1133,00	0,0414
1132,00	0,0427
1131,00	0,0440
1130,00	0,0455
1129,00	0,0471
1128,00	0,0489
1127,00	0,0508
1126,00	0,0530
1125,00	0,0552
1124,00	0,0577
1123,00	0,0603
1122,00	0,0630
1121,00	0,0658
1120,00	0,0687
1119,00	0,0716
1118,00	0,0746
1117,00	0,0776
1116,00	0,0805
1115,00	0,0834
1114,00	0,0862
1113,00	0,0890
1112,00	0,0918
1111,00	0,0944
1110,00	0,0971
1109,00	0,0997
1108,00	0,1022
1107,00	0,1048
1106,00	0,1072
1105,00	0,1096
1104,00	0,1119
1103,00	0,1142
1102,00	0,1164
1101,00	0,1186
1100,00	0,1208
1099,00	0,1230
1098,00	0,1250
1097,00	0,1271
1096,00	0,1292
1095,00	0,1312
1094,00	0,1331
1093,00	0,1350
1092,00	0,1369
1091,00	0,1387
1090,00	0,1404
1089,00	0,1419
1088,00	0,1434
1087,00	0,1447
1086,00	0,1458
1085,00	0,1468
1084,00	0,1477
1083,00	0,1486
1082,00	0,1493
1081,00	0,1501
1080,00	0,1510
1079,00	0,1520
1078,00	0,1531
1077,00	0,1545
1076,00	0,1561
1075,00	0,1578
1074,00	0,1597
1073,00	0,1617
1072,00	0,1638
1071,00	0,1661
1070,00	0,1683
1069,00	0,1707
1068,00	0,1732
1067,00	0,1757
1066,00	0,1782
1065,00	0,1808
1064,00	0,1834
1063,00	0,1861
1062,00	0,1887
1061,00	0,1914
1060,00	0,1941
1059,00	0,1969
1058,00	0,1995
1057,00	0,2022
1056,00	0,2050
1055,00	0,2078
1054,00	0,2106
1053,00	0,2135
1052,00	0,2165
1051,00	0,2196
1050,00	0,2227
1049,00	0,2259
1048,00	0,2293
1047,00	0,2328
1046,00	0,2362
1045,00	0,2397
1044,00	0,2433
1043,00	0,2470
1042,00	0,2506
1041,00	0,2543
1040,00	0,2582
1039,00	0,2621
1038,00	0,2659
1037,00	0,2699
1036,00	0,2741
1035,00	0,2784
1034,00	0,2827
1033,00	0,2871
1032,00	0,2915
1031,00	0,2959
1030,00	0,3001
1029,00	0,3042
1028,00	0,3082
1027,00	0,3119
1026,00	0,3153
1025,00	0,3184
1024,00	0,3215
1023,00	0,3242
1022,00	0,3266
1021,00	0,3289
1020,00	0,3310
1019,00	0,3329
1018,00	0,3345
1017,00	0,3360
1016,00	0,3375
1015,00	0,3387
1014,00	0,3396
1013,00	0,3404
1012,00	0,3411
1011,00	0,3415
1010,00	0,3415
1009,00	0,3414
1008,00	0,3413
1007,00	0,3408
1006,00	0,3400
1005,00	0,3390
1004,00	0,3380
1003,00	0,3368
1002,00	0,3353
1001,00	0,3338
1000,00	0,3322
999,00	0,3304
998,00	0,3284
997,00	0,3264
996,00	0,3243
995,00	0,3222
994,00	0,3199
993,00	0,3176
992,00	0,3153
991,00	0,3130
990,00	0,3105
989,00	0,3080
988,00	0,3055
987,00	0,3030
986,00	0,3004
985,00	0,2978
984,00	0,2953
983,00	0,2926
982,00	0,2899
981,00	0,2872
980,00	0,2846
979,00	0,2819
978,00	0,2791
977,00	0,2763
976,00	0,2734
975,00	0,2705
974,00	0,2675
973,00	0,2645
972,00	0,2616
971,00	0,2589
970,00	0,2562
969,00	0,2538
968,00	0,2519
967,00	0,2503
966,00	0,2493
965,00	0,2491
964,00	0,2496
963,00	0,2507
962,00	0,2522
961,00	0,2540
960,00	0,2558
959,00	0,2572
958,00	0,2582
957,00	0,2586
956,00	0,2587
955,00	0,2582
954,00	0,2573
953,00	0,2560
952,00	0,2546
951,00	0,2530
950,00	0,2512
949,00	0,2494
948,00	0,2477
947,00	0,2459
946,00	0,2441
945,00	0,2422
944,00	0,2403
943,00	0,2384
942,00	0,2365
941,00	0,2346
940,00	0,2327
939,00	0,2307
938,00	0,2287
937,00	0,2267
936,00	0,2247
935,00	0,2228
934,00	0,2208
933,00	0,2189
932,00	0,2171
931,00	0,2152
930,00	0,2133
929,00	0,2114
928,00	0,2096
927,00	0,2078
926,00	0,2060
925,00	0,2043
924,00	0,2027
923,00	0,2011
922,00	0,1995
921,00	0,1980
920,00	0,1965
919,00	0,1951
918,00	0,1936
917,00	0,1922
916,00	0,1908
915,00	0,1893
914,00	0,1878
913,00	0,1864
912,00	0,1850
911,00	0,1837
910,00	0,1824
909,00	0,1811
908,00	0,1798
907,00	0,1786
906,00	0,1773
905,00	0,1760
904,00	0,1748
903,00	0,1736
902,00	0,1724
901,00	0,1712
900,00	0,1700
899,00	0,1688
898,00	0,1675
897,00	0,1663
896,00	0,1651
895,00	0,1639
894,00	0,1625
893,00	0,1611
892,00	0,1598
891,00	0,1584
890,00	0,1570
889,00	0,1556
888,00	0,1544
887,00	0,1532
886,00	0,1522
885,00	0,1518
884,00	0,1523
883,00	0,1541
882,00	0,1571
881,00	0,1611
880,00	0,1651
879,00	0,1684
878,00	0,1704
877,00	0,1714
876,00	0,1721
875,00	0,1730
874,00	0,1746
873,00	0,1763
872,00	0,1778
871,00	0,1787
870,00	0,1788
869,00	0,1784
868,00	0,1777
867,00	0,1767
866,00	0,1755
865,00	0,1742
864,00	0,1729
863,00	0,1716
862,00	0,1704
861,00	0,1692
860,00	0,1680
859,00	0,1668
858,00	0,1655
857,00	0,1643
856,00	0,1630
855,00	0,1618
854,00	0,1606
853,00	0,1595
852,00	0,1585
851,00	0,1574
850,00	0,1563
849,00	0,1552
848,00	0,1542
847,00	0,1531
846,00	0,1519
845,00	0,1508
844,00	0,1496
843,00	0,1484
842,00	0,1472
841,00	0,1459
840,00	0,1446
839,00	0,1433
838,00	0,1420
837,00	0,1406
836,00	0,1394
835,00	0,1381
834,00	0,1369
833,00	0,1356
832,00	0,1345
831,00	0,1334
830,00	0,1323
829,00	0,1314
828,00	0,1306
827,00	0,1299
826,00	0,1293
825,00	0,1288
824,00	0,1285
823,00	0,1282
822,00	0,1278
821,00	0,1275
820,00	0,1271
819,00	0,1266
818,00	0,1261
817,00	0,1256
816,00	0,1252
815,00	0,1247
814,00	0,1243
813,00	0,1240
812,00	0,1238
811,00	0,1238
810,00	0,1238
809,00	0,1238
808,00	0,1239
807,00	0,1239
806,00	0,1239
805,00	0,1237
804,00	0,1234
803,00	0,1229
802,00	0,1223
801,00	0,1214
800,00	0,1205
799,00	0,1194
798,00	0,1182
797,00	0,1169
796,00	0,1157
795,00	0,1144
794,00	0,1131
793,00	0,1118
792,00	0,1105
791,00	0,1092
790,00	0,1078
789,00	0,1065
788,00	0,1053
787,00	0,1041
786,00	0,1030
785,00	0,1019
784,00	0,1008
783,00	0,0998
782,00	0,0989
781,00	0,0980
780,00	0,0971
779,00	0,0962
778,00	0,0953
777,00	0,0944
776,00	0,0936
775,00	0,0929
774,00	0,0921
773,00	0,0914
772,00	0,0907
771,00	0,0901
770,00	0,0894
769,00	0,0888
768,00	0,0882
767,00	0,0876
766,00	0,0871
765,00	0,0865
764,00	0,0860
763,00	0,0854
762,00	0,0849
761,00	0,0845
760,00	0,0841
759,00	0,0838
758,00	0,0835
757,00	0,0832
756,00	0,0828
755,00	0,0824
754,00	0,0819
753,00	0,0814
752,00	0,0809
751,00	0,0803
750,00	0,0796
749,00	0,0790
748,00	0,0784
747,00	0,0778
746,00	0,0774
745,00	0,0769
744,00	0,0766
743,00	0,0762
742,00	0,0759
741,00	0,0756
740,00	0,0753
739,00	0,0749
738,00	0,0746
737,00	0,0742
736,00	0,0739
735,00	0,0736
734,00	0,0733
733,00	0,0732
732,00	0,0730
731,00	0,0730
730,00	0,0731
729,00	0,0732
728,00	0,0735
727,00	0,0739
726,00	0,0743
725,00	0,0748
724,00	0,0752
723,00	0,0754
722,00	0,0755
721,00	0,0751
720,00	0,0745
719,00	0,0736
718,00	0,0725
717,00	0,0715
716,00	0,0706
715,00	0,0698
714,00	0,0690
713,00	0,0684
712,00	0,0679
711,00	0,0674
710,00	0,0669
709,00	0,0665
708,00	0,0660
707,00	0,0656
706,00	0,0652
705,00	0,0648
704,00	0,0644
703,00	0,0640
702,00	0,0637
701,00	0,0634
700,00	0,0631
699,00	0,0630
698,00	0,0629
697,00	0,0628
696,00	0,0628
695,00	0,0628
694,00	0,0629
693,00	0,0629
692,00	0,0630
691,00	0,0631
690,00	0,0631
689,00	0,0632
688,00	0,0632
687,00	0,0631
686,00	0,0630
685,00	0,0629
684,00	0,0628
683,00	0,0627
682,00	0,0626
681,00	0,0626
680,00	0,0627
679,00	0,0627
678,00	0,0628
677,00	0,0628
676,00	0,0629
675,00	0,0631
674,00	0,0634
673,00	0,0638
672,00	0,0642
671,00	0,0645
670,00	0,0649
669,00	0,0657
668,00	0,0666
667,00	0,0673
666,00	0,0673
665,00	0,0672
664,00	0,0670
663,00	0,0669
662,00	0,0667
661,00	0,0666
660,00	0,0666
659,00	0,0668
658,00	0,0672
657,00	0,0677
656,00	0,0683
655,00	0,0690
654,00	0,0696
653,00	0,0702
652,00	0,0709
651,00	0,0717
650,00	0,0726
649,00	0,0737
648,00	0,0750
647,00	0,0763
646,00	0,0775
645,00	0,0787
644,00	0,0801
643,00	0,0815
642,00	0,0829
641,00	0,0843
640,00	0,0858
639,00	0,0872
638,00	0,0884
637,00	0,0896
636,00	0,0906
635,00	0,0916
634,00	0,0924
633,00	0,0933
632,00	0,0943
631,00	0,0952
630,00	0,0959
629,00	0,0968
628,00	0,0978
627,00	0,0989
626,00	0,1003
625,00	0,1022
624,00	0,1050
623,00	0,1085
622,00	0,1121
621,00	0,1159
620,00	0,1203
619,00	0,1250
618,00	0,1301
617,00	0,1362
616,00	0,1434
615,00	0,1507
614,00	0,1577
613,00	0,1656
612,00	0,1748
611,00	0,1844
610,00	0,1940
609,00	0,2043
608,00	0,2160
607,00	0,2278
606,00	0,2393
605,00	0,2516
604,00	0,2649
603,00	0,2768
602,00	0,2853
601,00	0,2918
600,00	0,2970
599,00	0,2989
598,00	0,2969
597,00	0,2933
596,00	0,2895
595,00	0,2842
594,00	0,2771
593,00	0,2711
592,00	0,2670
591,00	0,2626
590,00	0,2569
589,00	0,2523
588,00	0,2501
587,00	0,2485
586,00	0,2468
585,00	0,2472
584,00	0,2511
583,00	0,2559
582,00	0,2598
581,00	0,2653
580,00	0,2736
579,00	0,2817
578,00	0,2879
577,00	0,2965
576,00	0,3095
575,00	0,3212
574,00	0,3282
573,00	0,3364
572,00	0,3498
571,00	0,3629
570,00	0,3715
569,00	0,3817
568,00	0,3969
567,00	0,4091
566,00	0,4137
565,00	0,4192
564,00	0,4311
563,00	0,4418
562,00	0,4463
561,00	0,4523
560,00	0,4637
559,00	0,4710
558,00	0,4693
557,00	0,4688
556,00	0,4742
555,00	0,4747
554,00	0,4652
553,00	0,4573
552,00	0,4574
551,00	0,4560
550,00	0,4475
