# Supplementary material for: Microstructural and chemical characterization of radiation-induced carious dentin of teeth submitted to ionizing radiation as a head and neck cancer therapy
Source: PLoS One. 2025 Dec 12;20(12):e0337062. doi: 10.1371/journal.pone.0337062 (PMC12700452; doi:10.1371/journal.pone.0337062)
Supplement: S4 Data — (ZIP) [file pone.0337062.s004.zip › ftir_bruna/absorbance/amostra11.1.csv]

Criado como novo conjunto de dados	Amostra 011 por Administrator data sexta-feira, fevereiro 26 2021
cm-1	A
2000,00	0,0073
1999,00	0,0077
1998,00	0,0079
1997,00	0,0078
1996,00	0,0076
1995,00	0,0074
1994,00	0,0075
1993,00	0,0077
1992,00	0,0077
1991,00	0,0074
1990,00	0,0072
1989,00	0,0071
1988,00	0,0072
1987,00	0,0075
1986,00	0,0079
1985,00	0,0082
1984,00	0,0083
1983,00	0,0081
1982,00	0,0079
1981,00	0,0079
1980,00	0,0082
1979,00	0,0082
1978,00	0,0075
1977,00	0,0061
1976,00	0,0051
1975,00	0,0049
1974,00	0,0054
1973,00	0,0058
1972,00	0,0058
1971,00	0,0056
1970,00	0,0056
1969,00	0,0055
1968,00	0,0054
1967,00	0,0052
1966,00	0,0050
1965,00	0,0048
1964,00	0,0046
1963,00	0,0046
1962,00	0,0052
1961,00	0,0058
1960,00	0,0062
1959,00	0,0064
1958,00	0,0065
1957,00	0,0064
1956,00	0,0061
1955,00	0,0060
1954,00	0,0063
1953,00	0,0067
1952,00	0,0070
1951,00	0,0070
1950,00	0,0068
1949,00	0,0067
1948,00	0,0068
1947,00	0,0071
1946,00	0,0075
1945,00	0,0076
1944,00	0,0071
1943,00	0,0064
1942,00	0,0059
1941,00	0,0058
1940,00	0,0059
1939,00	0,0060
1938,00	0,0061
1937,00	0,0060
1936,00	0,0060
1935,00	0,0060
1934,00	0,0060
1933,00	0,0061
1932,00	0,0062
1931,00	0,0062
1930,00	0,0062
1929,00	0,0062
1928,00	0,0063
1927,00	0,0064
1926,00	0,0065
1925,00	0,0066
1924,00	0,0064
1923,00	0,0063
1922,00	0,0061
1921,00	0,0061
1920,00	0,0062
1919,00	0,0063
1918,00	0,0064
1917,00	0,0064
1916,00	0,0063
1915,00	0,0061
1914,00	0,0061
1913,00	0,0060
1912,00	0,0060
1911,00	0,0061
1910,00	0,0060
1909,00	0,0059
1908,00	0,0058
1907,00	0,0057
1906,00	0,0058
1905,00	0,0058
1904,00	0,0059
1903,00	0,0059
1902,00	0,0060
1901,00	0,0062
1900,00	0,0063
1899,00	0,0064
1898,00	0,0063
1897,00	0,0063
1896,00	0,0061
1895,00	0,0061
1894,00	0,0061
1893,00	0,0062
1892,00	0,0063
1891,00	0,0062
1890,00	0,0061
1889,00	0,0059
1888,00	0,0058
1887,00	0,0059
1886,00	0,0059
1885,00	0,0059
1884,00	0,0059
1883,00	0,0058
1882,00	0,0058
1881,00	0,0058
1880,00	0,0058
1879,00	0,0058
1878,00	0,0058
1877,00	0,0058
1876,00	0,0059
1875,00	0,0059
1874,00	0,0059
1873,00	0,0059
1872,00	0,0058
1871,00	0,0057
1870,00	0,0057
1869,00	0,0056
1868,00	0,0056
1867,00	0,0056
1866,00	0,0057
1865,00	0,0057
1864,00	0,0057
1863,00	0,0057
1862,00	0,0058
1861,00	0,0058
1860,00	0,0057
1859,00	0,0056
1858,00	0,0056
1857,00	0,0056
1856,00	0,0056
1855,00	0,0055
1854,00	0,0055
1853,00	0,0055
1852,00	0,0055
1851,00	0,0055
1850,00	0,0055
1849,00	0,0055
1848,00	0,0055
1847,00	0,0055
1846,00	0,0057
1845,00	0,0058
1844,00	0,0057
1843,00	0,0056
1842,00	0,0055
1841,00	0,0054
1840,00	0,0054
1839,00	0,0054
1838,00	0,0054
1837,00	0,0054
1836,00	0,0053
1835,00	0,0053
1834,00	0,0053
1833,00	0,0052
1832,00	0,0052
1831,00	0,0051
1830,00	0,0050
1829,00	0,0050
1828,00	0,0050
1827,00	0,0050
1826,00	0,0049
1825,00	0,0049
1824,00	0,0049
1823,00	0,0049
1822,00	0,0049
1821,00	0,0049
1820,00	0,0048
1819,00	0,0048
1818,00	0,0047
1817,00	0,0047
1816,00	0,0047
1815,00	0,0048
1814,00	0,0049
1813,00	0,0049
1812,00	0,0048
1811,00	0,0047
1810,00	0,0046
1809,00	0,0046
1808,00	0,0046
1807,00	0,0046
1806,00	0,0047
1805,00	0,0046
1804,00	0,0045
1803,00	0,0044
1802,00	0,0044
1801,00	0,0044
1800,00	0,0045
1799,00	0,0046
1798,00	0,0048
1797,00	0,0049
1796,00	0,0050
1795,00	0,0050
1794,00	0,0051
1793,00	0,0050
1792,00	0,0048
1791,00	0,0046
1790,00	0,0046
1789,00	0,0047
1788,00	0,0047
1787,00	0,0047
1786,00	0,0046
1785,00	0,0046
1784,00	0,0045
1783,00	0,0045
1782,00	0,0045
1781,00	0,0045
1780,00	0,0045
1779,00	0,0045
1778,00	0,0046
1777,00	0,0046
1776,00	0,0046
1775,00	0,0047
1774,00	0,0048
1773,00	0,0048
1772,00	0,0047
1771,00	0,0045
1770,00	0,0044
1769,00	0,0044
1768,00	0,0044
1767,00	0,0044
1766,00	0,0044
1765,00	0,0045
1764,00	0,0045
1763,00	0,0044
1762,00	0,0044
1761,00	0,0044
1760,00	0,0044
1759,00	0,0044
1758,00	0,0045
1757,00	0,0045
1756,00	0,0046
1755,00	0,0047
1754,00	0,0048
1753,00	0,0050
1752,00	0,0052
1751,00	0,0052
1750,00	0,0051
1749,00	0,0050
1748,00	0,0050
1747,00	0,0050
1746,00	0,0050
1745,00	0,0049
1744,00	0,0048
1743,00	0,0046
1742,00	0,0046
1741,00	0,0047
1740,00	0,0049
1739,00	0,0050
1738,00	0,0050
1737,00	0,0051
1736,00	0,0054
1735,00	0,0057
1734,00	0,0057
1733,00	0,0054
1732,00	0,0051
1731,00	0,0049
1730,00	0,0047
1729,00	0,0046
1728,00	0,0047
1727,00	0,0047
1726,00	0,0048
1725,00	0,0048
1724,00	0,0048
1723,00	0,0048
1722,00	0,0047
1721,00	0,0046
1720,00	0,0045
1719,00	0,0045
1718,00	0,0048
1717,00	0,0049
1716,00	0,0050
1715,00	0,0049
1714,00	0,0049
1713,00	0,0048
1712,00	0,0048
1711,00	0,0049
1710,00	0,0049
1709,00	0,0049
1708,00	0,0048
1707,00	0,0047
1706,00	0,0046
1705,00	0,0045
1704,00	0,0044
1703,00	0,0046
1702,00	0,0050
1701,00	0,0054
1700,00	0,0055
1699,00	0,0055
1698,00	0,0054
1697,00	0,0052
1696,00	0,0050
1695,00	0,0049
1694,00	0,0051
1693,00	0,0052
1692,00	0,0053
1691,00	0,0054
1690,00	0,0055
1689,00	0,0056
1688,00	0,0056
1687,00	0,0056
1686,00	0,0057
1685,00	0,0057
1684,00	0,0055
1683,00	0,0056
1682,00	0,0058
1681,00	0,0059
1680,00	0,0061
1679,00	0,0061
1678,00	0,0062
1677,00	0,0064
1676,00	0,0065
1675,00	0,0066
1674,00	0,0067
1673,00	0,0067
1672,00	0,0067
1671,00	0,0068
1670,00	0,0069
1669,00	0,0069
1668,00	0,0069
1667,00	0,0069
1666,00	0,0070
1665,00	0,0071
1664,00	0,0073
1663,00	0,0074
1662,00	0,0074
1661,00	0,0075
1660,00	0,0076
1659,00	0,0077
1658,00	0,0077
1657,00	0,0076
1656,00	0,0076
1655,00	0,0075
1654,00	0,0075
1653,00	0,0074
1652,00	0,0076
1651,00	0,0077
1650,00	0,0077
1649,00	0,0077
1648,00	0,0079
1647,00	0,0080
1646,00	0,0080
1645,00	0,0080
1644,00	0,0080
1643,00	0,0081
1642,00	0,0081
1641,00	0,0081
1640,00	0,0081
1639,00	0,0081
1638,00	0,0081
1637,00	0,0080
1636,00	0,0077
1635,00	0,0074
1634,00	0,0073
1633,00	0,0073
1632,00	0,0073
1631,00	0,0073
1630,00	0,0072
1629,00	0,0070
1628,00	0,0069
1627,00	0,0068
1626,00	0,0067
1625,00	0,0067
1624,00	0,0067
1623,00	0,0067
1622,00	0,0065
1621,00	0,0064
1620,00	0,0063
1619,00	0,0063
1618,00	0,0063
1617,00	0,0062
1616,00	0,0059
1615,00	0,0057
1614,00	0,0056
1613,00	0,0055
1612,00	0,0056
1611,00	0,0056
1610,00	0,0056
1609,00	0,0055
1608,00	0,0054
1607,00	0,0054
1606,00	0,0053
1605,00	0,0052
1604,00	0,0052
1603,00	0,0051
1602,00	0,0049
1601,00	0,0047
1600,00	0,0045
1599,00	0,0044
1598,00	0,0043
1597,00	0,0042
1596,00	0,0041
1595,00	0,0041
1594,00	0,0042
1593,00	0,0042
1592,00	0,0043
1591,00	0,0044
1590,00	0,0044
1589,00	0,0044
1588,00	0,0045
1587,00	0,0046
1586,00	0,0046
1585,00	0,0047
1584,00	0,0048
1583,00	0,0049
1582,00	0,0050
1581,00	0,0050
1580,00	0,0051
1579,00	0,0052
1578,00	0,0053
1577,00	0,0055
1576,00	0,0056
1575,00	0,0057
1574,00	0,0057
1573,00	0,0057
1572,00	0,0058
1571,00	0,0060
1570,00	0,0061
1569,00	0,0061
1568,00	0,0062
1567,00	0,0063
1566,00	0,0064
1565,00	0,0065
1564,00	0,0065
1563,00	0,0065
1562,00	0,0064
1561,00	0,0063
1560,00	0,0066
1559,00	0,0071
1558,00	0,0074
1557,00	0,0078
1556,00	0,0081
1555,00	0,0084
1554,00	0,0087
1553,00	0,0088
1552,00	0,0089
1551,00	0,0089
1550,00	0,0090
1549,00	0,0091
1548,00	0,0093
1547,00	0,0095
1546,00	0,0097
1545,00	0,0098
1544,00	0,0100
1543,00	0,0101
1542,00	0,0103
1541,00	0,0102
1540,00	0,0097
1539,00	0,0092
1538,00	0,0091
1537,00	0,0091
1536,00	0,0091
1535,00	0,0090
1534,00	0,0089
1533,00	0,0086
1532,00	0,0085
1531,00	0,0086
1530,00	0,0087
1529,00	0,0087
1528,00	0,0088
1527,00	0,0088
1526,00	0,0090
1525,00	0,0092
1524,00	0,0092
1523,00	0,0093
1522,00	0,0093
1521,00	0,0092
1520,00	0,0091
1519,00	0,0091
1518,00	0,0093
1517,00	0,0096
1516,00	0,0098
1515,00	0,0101
1514,00	0,0104
1513,00	0,0108
1512,00	0,0110
1511,00	0,0112
1510,00	0,0114
1509,00	0,0117
1508,00	0,0121
1507,00	0,0122
1506,00	0,0123
1505,00	0,0128
1504,00	0,0132
1503,00	0,0133
1502,00	0,0134
1501,00	0,0136
1500,00	0,0137
1499,00	0,0138
1498,00	0,0140
1497,00	0,0144
1496,00	0,0148
1495,00	0,0151
1494,00	0,0153
1493,00	0,0155
1492,00	0,0158
1491,00	0,0161
1490,00	0,0164
1489,00	0,0167
1488,00	0,0169
1487,00	0,0172
1486,00	0,0176
1485,00	0,0180
1484,00	0,0184
1483,00	0,0188
1482,00	0,0192
1481,00	0,0196
1480,00	0,0199
1479,00	0,0202
1478,00	0,0204
1477,00	0,0207
1476,00	0,0212
1475,00	0,0217
1474,00	0,0225
1473,00	0,0232
1472,00	0,0237
1471,00	0,0240
1470,00	0,0244
1469,00	0,0247
1468,00	0,0250
1467,00	0,0254
1466,00	0,0258
1465,00	0,0263
1464,00	0,0268
1463,00	0,0272
1462,00	0,0275
1461,00	0,0276
1460,00	0,0277
1459,00	0,0279
1458,00	0,0283
1457,00	0,0288
1456,00	0,0290
1455,00	0,0289
1454,00	0,0287
1453,00	0,0284
1452,00	0,0280
1451,00	0,0275
1450,00	0,0270
1449,00	0,0265
1448,00	0,0260
1447,00	0,0254
1446,00	0,0249
1445,00	0,0244
1444,00	0,0239
1443,00	0,0234
1442,00	0,0229
1441,00	0,0225
1440,00	0,0221
1439,00	0,0217
1438,00	0,0213
1437,00	0,0211
1436,00	0,0209
1435,00	0,0209
1434,00	0,0209
1433,00	0,0209
1432,00	0,0209
1431,00	0,0209
1430,00	0,0210
1429,00	0,0213
1428,00	0,0217
1427,00	0,0220
1426,00	0,0224
1425,00	0,0228
1424,00	0,0233
1423,00	0,0236
1422,00	0,0239
1421,00	0,0241
1420,00	0,0244
1419,00	0,0246
1418,00	0,0249
1417,00	0,0251
1416,00	0,0253
1415,00	0,0253
1414,00	0,0253
1413,00	0,0253
1412,00	0,0252
1411,00	0,0250
1410,00	0,0248
1409,00	0,0245
1408,00	0,0241
1407,00	0,0236
1406,00	0,0231
1405,00	0,0225
1404,00	0,0220
1403,00	0,0215
1402,00	0,0209
1401,00	0,0203
1400,00	0,0197
1399,00	0,0190
1398,00	0,0184
1397,00	0,0177
1396,00	0,0171
1395,00	0,0163
1394,00	0,0156
1393,00	0,0152
1392,00	0,0148
1391,00	0,0143
1390,00	0,0138
1389,00	0,0132
1388,00	0,0127
1387,00	0,0122
1386,00	0,0117
1385,00	0,0114
1384,00	0,0110
1383,00	0,0107
1382,00	0,0105
1381,00	0,0103
1380,00	0,0100
1379,00	0,0098
1378,00	0,0095
1377,00	0,0092
1376,00	0,0087
1375,00	0,0082
1374,00	0,0076
1373,00	0,0071
1372,00	0,0068
1371,00	0,0066
1370,00	0,0064
1369,00	0,0061
1368,00	0,0058
1367,00	0,0056
1366,00	0,0053
1365,00	0,0050
1364,00	0,0047
1363,00	0,0043
1362,00	0,0041
1361,00	0,0039
1360,00	0,0038
1359,00	0,0038
1358,00	0,0038
1357,00	0,0037
1356,00	0,0036
1355,00	0,0035
1354,00	0,0034
1353,00	0,0033
1352,00	0,0033
1351,00	0,0032
1350,00	0,0031
1349,00	0,0031
1348,00	0,0030
1347,00	0,0029
1346,00	0,0028
1345,00	0,0028
1344,00	0,0027
1343,00	0,0026
1342,00	0,0026
1341,00	0,0025
1340,00	0,0024
1339,00	0,0022
1338,00	0,0021
1337,00	0,0020
1336,00	0,0019
1335,00	0,0019
1334,00	0,0019
1333,00	0,0019
1332,00	0,0019
1331,00	0,0018
1330,00	0,0017
1329,00	0,0017
1328,00	0,0016
1327,00	0,0015
1326,00	0,0013
1325,00	0,0012
1324,00	0,0011
1323,00	0,0010
1322,00	0,0010
1321,00	0,0009
1320,00	0,0009
1319,00	0,0009
1318,00	0,0009
1317,00	0,0010
1316,00	0,0010
1315,00	0,0010
1314,00	0,0010
1313,00	0,0009
1312,00	0,0009
1311,00	0,0008
1310,00	0,0007
1309,00	0,0006
1308,00	0,0005
1307,00	0,0004
1306,00	0,0002
1305,00	0,0001
1304,00	0,0000
1303,00	-0,0000
1302,00	-0,0001
1301,00	-0,0002
1300,00	-0,0003
1299,00	-0,0003
1298,00	-0,0004
1297,00	-0,0005
1296,00	-0,0006
1295,00	-0,0007
1294,00	-0,0008
1293,00	-0,0010
1292,00	-0,0011
1291,00	-0,0012
1290,00	-0,0013
1289,00	-0,0014
1288,00	-0,0015
1287,00	-0,0015
1286,00	-0,0015
1285,00	-0,0015
1284,00	-0,0015
1283,00	-0,0013
1282,00	-0,0012
1281,00	-0,0010
1280,00	-0,0009
1279,00	-0,0007
1278,00	-0,0006
1277,00	-0,0005
1276,00	-0,0003
1275,00	-0,0002
1274,00	-0,0001
1273,00	-0,0001
1272,00	-0,0001
1271,00	-0,0001
1270,00	-0,0002
1269,00	-0,0004
1268,00	-0,0007
1267,00	-0,0009
1266,00	-0,0012
1265,00	-0,0015
1264,00	-0,0017
1263,00	-0,0019
1262,00	-0,0020
1261,00	-0,0020
1260,00	-0,0018
1259,00	-0,0016
1258,00	-0,0013
1257,00	-0,0009
1256,00	-0,0004
1255,00	0,0001
1254,00	0,0005
1253,00	0,0009
1252,00	0,0012
1251,00	0,0014
1250,00	0,0016
1249,00	0,0017
1248,00	0,0018
1247,00	0,0019
1246,00	0,0019
1245,00	0,0020
1244,00	0,0020
1243,00	0,0021
1242,00	0,0021
1241,00	0,0022
1240,00	0,0023
1239,00	0,0024
1238,00	0,0025
1237,00	0,0026
1236,00	0,0028
1235,00	0,0028
1234,00	0,0029
1233,00	0,0029
1232,00	0,0030
1231,00	0,0031
1230,00	0,0031
1229,00	0,0032
1228,00	0,0033
1227,00	0,0034
1226,00	0,0034
1225,00	0,0035
1224,00	0,0035
1223,00	0,0035
1222,00	0,0035
1221,00	0,0035
1220,00	0,0036
1219,00	0,0036
1218,00	0,0035
1217,00	0,0035
1216,00	0,0035
1215,00	0,0035
1214,00	0,0034
1213,00	0,0034
1212,00	0,0034
1211,00	0,0033
1210,00	0,0033
1209,00	0,0032
1208,00	0,0032
1207,00	0,0031
1206,00	0,0031
1205,00	0,0031
1204,00	0,0032
1203,00	0,0032
1202,00	0,0033
1201,00	0,0035
1200,00	0,0036
1199,00	0,0037
1198,00	0,0038
1197,00	0,0039
1196,00	0,0040
1195,00	0,0041
1194,00	0,0042
1193,00	0,0043
1192,00	0,0043
1191,00	0,0044
1190,00	0,0045
1189,00	0,0045
1188,00	0,0046
1187,00	0,0047
1186,00	0,0047
1185,00	0,0048
1184,00	0,0048
1183,00	0,0049
1182,00	0,0049
1181,00	0,0049
1180,00	0,0050
1179,00	0,0050
1178,00	0,0051
1177,00	0,0051
1176,00	0,0052
1175,00	0,0053
1174,00	0,0054
1173,00	0,0055
1172,00	0,0056
1171,00	0,0057
1170,00	0,0059
1169,00	0,0061
1168,00	0,0063
1167,00	0,0066
1166,00	0,0068
1165,00	0,0070
1164,00	0,0072
1163,00	0,0075
1162,00	0,0077
1161,00	0,0079
1160,00	0,0081
1159,00	0,0083
1158,00	0,0085
1157,00	0,0086
1156,00	0,0087
1155,00	0,0088
1154,00	0,0088
1153,00	0,0088
1152,00	0,0088
1151,00	0,0088
1150,00	0,0088
1149,00	0,0088
1148,00	0,0090
1147,00	0,0092
1146,00	0,0096
1145,00	0,0100
1144,00	0,0105
1143,00	0,0109
1142,00	0,0113
1141,00	0,0116
1140,00	0,0120
1139,00	0,0124
1138,00	0,0127
1137,00	0,0131
1136,00	0,0135
1135,00	0,0138
1134,00	0,0141
1133,00	0,0145
1132,00	0,0149
1131,00	0,0153
1130,00	0,0157
1129,00	0,0162
1128,00	0,0167
1127,00	0,0172
1126,00	0,0178
1125,00	0,0184
1124,00	0,0191
1123,00	0,0198
1122,00	0,0206
1121,00	0,0214
1120,00	0,0223
1119,00	0,0232
1118,00	0,0241
1117,00	0,0250
1116,00	0,0260
1115,00	0,0269
1114,00	0,0279
1113,00	0,0288
1112,00	0,0298
1111,00	0,0308
1110,00	0,0318
1109,00	0,0328
1108,00	0,0339
1107,00	0,0349
1106,00	0,0360
1105,00	0,0372
1104,00	0,0384
1103,00	0,0396
1102,00	0,0407
1101,00	0,0419
1100,00	0,0432
1099,00	0,0445
1098,00	0,0458
1097,00	0,0471
1096,00	0,0484
1095,00	0,0497
1094,00	0,0510
1093,00	0,0523
1092,00	0,0536
1091,00	0,0548
1090,00	0,0560
1089,00	0,0571
1088,00	0,0581
1087,00	0,0590
1086,00	0,0597
1085,00	0,0603
1084,00	0,0608
1083,00	0,0611
1082,00	0,0613
1081,00	0,0615
1080,00	0,0617
1079,00	0,0620
1078,00	0,0623
1077,00	0,0627
1076,00	0,0632
1075,00	0,0639
1074,00	0,0646
1073,00	0,0655
1072,00	0,0665
1071,00	0,0676
1070,00	0,0687
1069,00	0,0699
1068,00	0,0713
1067,00	0,0726
1066,00	0,0739
1065,00	0,0752
1064,00	0,0766
1063,00	0,0780
1062,00	0,0793
1061,00	0,0807
1060,00	0,0821
1059,00	0,0834
1058,00	0,0847
1057,00	0,0860
1056,00	0,0873
1055,00	0,0886
1054,00	0,0899
1053,00	0,0912
1052,00	0,0926
1051,00	0,0940
1050,00	0,0955
1049,00	0,0971
1048,00	0,0988
1047,00	0,1005
1046,00	0,1022
1045,00	0,1038
1044,00	0,1056
1043,00	0,1072
1042,00	0,1089
1041,00	0,1106
1040,00	0,1123
1039,00	0,1139
1038,00	0,1156
1037,00	0,1172
1036,00	0,1189
1035,00	0,1206
1034,00	0,1223
1033,00	0,1241
1032,00	0,1260
1031,00	0,1278
1030,00	0,1295
1029,00	0,1312
1028,00	0,1327
1027,00	0,1341
1026,00	0,1352
1025,00	0,1361
1024,00	0,1370
1023,00	0,1376
1022,00	0,1381
1021,00	0,1386
1020,00	0,1390
1019,00	0,1395
1018,00	0,1400
1017,00	0,1407
1016,00	0,1416
1015,00	0,1426
1014,00	0,1437
1013,00	0,1449
1012,00	0,1461
1011,00	0,1471
1010,00	0,1479
1009,00	0,1486
1008,00	0,1492
1007,00	0,1496
1006,00	0,1498
1005,00	0,1499
1004,00	0,1498
1003,00	0,1497
1002,00	0,1493
1001,00	0,1490
1000,00	0,1486
999,00	0,1480
998,00	0,1474
997,00	0,1467
996,00	0,1461
995,00	0,1454
994,00	0,1446
993,00	0,1438
992,00	0,1430
991,00	0,1421
990,00	0,1410
989,00	0,1399
988,00	0,1388
987,00	0,1376
986,00	0,1363
985,00	0,1350
984,00	0,1337
983,00	0,1323
982,00	0,1309
981,00	0,1294
980,00	0,1279
979,00	0,1264
978,00	0,1247
977,00	0,1230
976,00	0,1213
975,00	0,1197
974,00	0,1180
973,00	0,1164
972,00	0,1149
971,00	0,1136
970,00	0,1124
969,00	0,1115
968,00	0,1110
967,00	0,1108
966,00	0,1109
965,00	0,1113
964,00	0,1120
963,00	0,1129
962,00	0,1138
961,00	0,1147
960,00	0,1153
959,00	0,1155
958,00	0,1154
957,00	0,1149
956,00	0,1141
955,00	0,1130
954,00	0,1116
953,00	0,1101
952,00	0,1085
951,00	0,1069
950,00	0,1052
949,00	0,1036
948,00	0,1020
947,00	0,1004
946,00	0,0988
945,00	0,0972
944,00	0,0956
943,00	0,0941
942,00	0,0925
941,00	0,0910
940,00	0,0895
939,00	0,0880
938,00	0,0865
937,00	0,0850
936,00	0,0836
935,00	0,0823
934,00	0,0810
933,00	0,0797
932,00	0,0786
931,00	0,0774
930,00	0,0762
929,00	0,0751
928,00	0,0740
927,00	0,0730
926,00	0,0720
925,00	0,0710
924,00	0,0700
923,00	0,0691
922,00	0,0683
921,00	0,0674
920,00	0,0666
919,00	0,0659
918,00	0,0651
917,00	0,0644
916,00	0,0637
915,00	0,0630
914,00	0,0623
913,00	0,0617
912,00	0,0610
911,00	0,0605
910,00	0,0599
909,00	0,0593
908,00	0,0588
907,00	0,0583
906,00	0,0578
905,00	0,0573
904,00	0,0568
903,00	0,0564
902,00	0,0560
901,00	0,0556
900,00	0,0552
899,00	0,0548
898,00	0,0543
897,00	0,0539
896,00	0,0535
895,00	0,0531
894,00	0,0527
893,00	0,0523
892,00	0,0519
891,00	0,0516
890,00	0,0513
889,00	0,0511
888,00	0,0510
887,00	0,0511
886,00	0,0513
885,00	0,0519
884,00	0,0529
883,00	0,0543
882,00	0,0560
881,00	0,0579
880,00	0,0595
879,00	0,0606
878,00	0,0612
877,00	0,0615
876,00	0,0618
875,00	0,0622
874,00	0,0626
873,00	0,0628
872,00	0,0626
871,00	0,0620
870,00	0,0610
869,00	0,0599
868,00	0,0588
867,00	0,0577
866,00	0,0566
865,00	0,0556
864,00	0,0547
863,00	0,0538
862,00	0,0530
861,00	0,0522
860,00	0,0515
859,00	0,0507
858,00	0,0500
857,00	0,0494
856,00	0,0488
855,00	0,0482
854,00	0,0477
853,00	0,0471
852,00	0,0465
851,00	0,0460
850,00	0,0455
849,00	0,0451
848,00	0,0447
847,00	0,0443
846,00	0,0438
845,00	0,0434
844,00	0,0430
843,00	0,0426
842,00	0,0421
841,00	0,0417
840,00	0,0413
839,00	0,0409
838,00	0,0404
837,00	0,0400
836,00	0,0395
835,00	0,0391
834,00	0,0387
833,00	0,0383
832,00	0,0379
831,00	0,0375
830,00	0,0371
829,00	0,0367
828,00	0,0364
827,00	0,0360
826,00	0,0357
825,00	0,0354
824,00	0,0350
823,00	0,0347
822,00	0,0343
821,00	0,0339
820,00	0,0336
819,00	0,0333
818,00	0,0330
817,00	0,0328
816,00	0,0326
815,00	0,0324
814,00	0,0322
813,00	0,0320
812,00	0,0318
811,00	0,0316
810,00	0,0313
809,00	0,0310
808,00	0,0307
807,00	0,0303
806,00	0,0300
805,00	0,0296
804,00	0,0292
803,00	0,0289
802,00	0,0285
801,00	0,0282
800,00	0,0280
799,00	0,0278
798,00	0,0276
797,00	0,0276
796,00	0,0276
795,00	0,0277
794,00	0,0278
793,00	0,0279
792,00	0,0280
791,00	0,0282
790,00	0,0284
789,00	0,0286
788,00	0,0287
787,00	0,0288
786,00	0,0289
785,00	0,0290
784,00	0,0290
783,00	0,0291
782,00	0,0291
781,00	0,0291
780,00	0,0290
779,00	0,0290
778,00	0,0289
777,00	0,0287
776,00	0,0286
775,00	0,0286
774,00	0,0285
773,00	0,0284
772,00	0,0283
771,00	0,0282
770,00	0,0281
769,00	0,0279
768,00	0,0278
767,00	0,0277
766,00	0,0276
765,00	0,0275
764,00	0,0273
763,00	0,0272
762,00	0,0270
761,00	0,0269
760,00	0,0267
759,00	0,0266
758,00	0,0265
757,00	0,0265
756,00	0,0264
755,00	0,0264
754,00	0,0264
753,00	0,0264
752,00	0,0263
751,00	0,0263
750,00	0,0262
749,00	0,0261
748,00	0,0261
747,00	0,0260
746,00	0,0260
745,00	0,0261
744,00	0,0261
743,00	0,0261
742,00	0,0262
741,00	0,0262
740,00	0,0261
739,00	0,0261
738,00	0,0261
737,00	0,0260
736,00	0,0260
735,00	0,0259
734,00	0,0259
733,00	0,0258
732,00	0,0258
731,00	0,0258
730,00	0,0258
729,00	0,0258
728,00	0,0259
727,00	0,0260
726,00	0,0260
725,00	0,0261
724,00	0,0261
723,00	0,0261
722,00	0,0262
721,00	0,0263
720,00	0,0263
719,00	0,0262
718,00	0,0260
717,00	0,0259
716,00	0,0259
715,00	0,0259
714,00	0,0259
713,00	0,0258
712,00	0,0258
711,00	0,0257
710,00	0,0257
709,00	0,0256
708,00	0,0256
707,00	0,0256
706,00	0,0256
705,00	0,0256
704,00	0,0256
703,00	0,0255
702,00	0,0255
701,00	0,0255
700,00	0,0255
699,00	0,0256
698,00	0,0257
697,00	0,0257
696,00	0,0258
695,00	0,0258
694,00	0,0258
693,00	0,0257
692,00	0,0258
691,00	0,0258
690,00	0,0259
689,00	0,0259
688,00	0,0259
687,00	0,0258
686,00	0,0258
685,00	0,0258
684,00	0,0259
683,00	0,0259
682,00	0,0259
681,00	0,0260
680,00	0,0260
679,00	0,0261
678,00	0,0261
677,00	0,0262
676,00	0,0263
675,00	0,0265
674,00	0,0267
673,00	0,0267
672,00	0,0266
671,00	0,0261
670,00	0,0251
669,00	0,0236
668,00	0,0228
667,00	0,0239
666,00	0,0257
665,00	0,0269
664,00	0,0275
663,00	0,0279
662,00	0,0281
661,00	0,0283
660,00	0,0285
659,00	0,0287
658,00	0,0290
657,00	0,0293
656,00	0,0297
655,00	0,0301
654,00	0,0305
653,00	0,0309
652,00	0,0314
651,00	0,0318
650,00	0,0321
649,00	0,0325
648,00	0,0330
647,00	0,0336
646,00	0,0340
645,00	0,0344
644,00	0,0349
643,00	0,0354
642,00	0,0359
641,00	0,0367
640,00	0,0377
639,00	0,0387
638,00	0,0396
637,00	0,0405
636,00	0,0413
635,00	0,0419
634,00	0,0423
633,00	0,0426
632,00	0,0430
631,00	0,0433
630,00	0,0432
629,00	0,0431
628,00	0,0430
627,00	0,0430
626,00	0,0432
625,00	0,0437
624,00	0,0447
623,00	0,0457
622,00	0,0466
621,00	0,0476
620,00	0,0490
619,00	0,0505
618,00	0,0522
617,00	0,0544
616,00	0,0574
615,00	0,0604
614,00	0,0633
613,00	0,0663
612,00	0,0697
611,00	0,0732
610,00	0,0764
609,00	0,0802
608,00	0,0849
607,00	0,0898
606,00	0,0947
605,00	0,1001
604,00	0,1058
603,00	0,1106
602,00	0,1139
601,00	0,1164
600,00	0,1185
599,00	0,1192
598,00	0,1180
597,00	0,1158
596,00	0,1135
595,00	0,1106
594,00	0,1072
593,00	0,1043
592,00	0,1022
591,00	0,0998
590,00	0,0969
589,00	0,0948
588,00	0,0942
587,00	0,0943
586,00	0,0939
585,00	0,0936
584,00	0,0940
583,00	0,0949
582,00	0,0963
581,00	0,0990
580,00	0,1030
579,00	0,1067
578,00	0,1095
577,00	0,1131
576,00	0,1179
575,00	0,1215
574,00	0,1229
573,00	0,1248
572,00	0,1290
571,00	0,1332
570,00	0,1360
569,00	0,1399
568,00	0,1461
567,00	0,1518
566,00	0,1548
565,00	0,1574
564,00	0,1611
563,00	0,1637
562,00	0,1642
561,00	0,1653
560,00	0,1681
559,00	0,1698
558,00	0,1689
557,00	0,1684
556,00	0,1693
555,00	0,1684
554,00	0,1645
553,00	0,1613
552,00	0,1602
551,00	0,1582
550,00	0,1536
