# Supplementary material for: Microstructural and chemical characterization of radiation-induced carious dentin of teeth submitted to ionizing radiation as a head and neck cancer therapy
Source: PLoS One. 2025 Dec 12;20(12):e0337062. doi: 10.1371/journal.pone.0337062 (PMC12700452; doi:10.1371/journal.pone.0337062)
Supplement: S4 Data — (ZIP) [file pone.0337062.s004.zip › ftir_bruna/absorbance/amostra111.csv]

Criado como novo conjunto de dados	Amostra 015 por Administrator data sexta-feira, fevereiro 26 2021
cm-1	A
2000,00	0,0001
1999,00	0,0002
1998,00	0,0004
1997,00	0,0005
1996,00	0,0005
1995,00	0,0008
1994,00	0,0014
1993,00	0,0016
1992,00	0,0013
1991,00	0,0010
1990,00	0,0010
1989,00	0,0011
1988,00	0,0011
1987,00	0,0012
1986,00	0,0014
1985,00	0,0013
1984,00	0,0011
1983,00	0,0014
1982,00	0,0021
1981,00	0,0026
1980,00	0,0027
1979,00	0,0021
1978,00	0,0010
1977,00	-0,0003
1976,00	-0,0009
1975,00	-0,0003
1974,00	0,0009
1973,00	0,0016
1972,00	0,0013
1971,00	0,0009
1970,00	0,0008
1969,00	0,0007
1968,00	0,0007
1967,00	0,0008
1966,00	0,0008
1965,00	0,0003
1964,00	-0,0002
1963,00	-0,0003
1962,00	-0,0000
1961,00	0,0002
1960,00	0,0003
1959,00	0,0005
1958,00	0,0008
1957,00	0,0008
1956,00	0,0005
1955,00	0,0004
1954,00	0,0008
1953,00	0,0013
1952,00	0,0015
1951,00	0,0016
1950,00	0,0015
1949,00	0,0014
1948,00	0,0014
1947,00	0,0015
1946,00	0,0019
1945,00	0,0020
1944,00	0,0018
1943,00	0,0015
1942,00	0,0013
1941,00	0,0013
1940,00	0,0014
1939,00	0,0015
1938,00	0,0015
1937,00	0,0014
1936,00	0,0012
1935,00	0,0011
1934,00	0,0012
1933,00	0,0013
1932,00	0,0013
1931,00	0,0014
1930,00	0,0014
1929,00	0,0013
1928,00	0,0011
1927,00	0,0011
1926,00	0,0013
1925,00	0,0014
1924,00	0,0014
1923,00	0,0014
1922,00	0,0015
1921,00	0,0015
1920,00	0,0015
1919,00	0,0015
1918,00	0,0014
1917,00	0,0012
1916,00	0,0010
1915,00	0,0009
1914,00	0,0009
1913,00	0,0009
1912,00	0,0010
1911,00	0,0011
1910,00	0,0012
1909,00	0,0011
1908,00	0,0010
1907,00	0,0009
1906,00	0,0009
1905,00	0,0009
1904,00	0,0009
1903,00	0,0009
1902,00	0,0011
1901,00	0,0012
1900,00	0,0012
1899,00	0,0012
1898,00	0,0013
1897,00	0,0014
1896,00	0,0014
1895,00	0,0014
1894,00	0,0014
1893,00	0,0013
1892,00	0,0012
1891,00	0,0011
1890,00	0,0011
1889,00	0,0010
1888,00	0,0010
1887,00	0,0011
1886,00	0,0011
1885,00	0,0011
1884,00	0,0009
1883,00	0,0009
1882,00	0,0009
1881,00	0,0010
1880,00	0,0010
1879,00	0,0011
1878,00	0,0011
1877,00	0,0011
1876,00	0,0011
1875,00	0,0011
1874,00	0,0012
1873,00	0,0013
1872,00	0,0013
1871,00	0,0014
1870,00	0,0015
1869,00	0,0015
1868,00	0,0014
1867,00	0,0013
1866,00	0,0014
1865,00	0,0013
1864,00	0,0012
1863,00	0,0012
1862,00	0,0011
1861,00	0,0010
1860,00	0,0009
1859,00	0,0009
1858,00	0,0009
1857,00	0,0009
1856,00	0,0009
1855,00	0,0009
1854,00	0,0009
1853,00	0,0010
1852,00	0,0011
1851,00	0,0011
1850,00	0,0011
1849,00	0,0011
1848,00	0,0011
1847,00	0,0012
1846,00	0,0014
1845,00	0,0015
1844,00	0,0013
1843,00	0,0012
1842,00	0,0012
1841,00	0,0012
1840,00	0,0012
1839,00	0,0012
1838,00	0,0012
1837,00	0,0011
1836,00	0,0010
1835,00	0,0009
1834,00	0,0008
1833,00	0,0008
1832,00	0,0007
1831,00	0,0005
1830,00	0,0004
1829,00	0,0004
1828,00	0,0005
1827,00	0,0005
1826,00	0,0005
1825,00	0,0005
1824,00	0,0005
1823,00	0,0006
1822,00	0,0008
1821,00	0,0008
1820,00	0,0008
1819,00	0,0008
1818,00	0,0008
1817,00	0,0008
1816,00	0,0007
1815,00	0,0007
1814,00	0,0008
1813,00	0,0008
1812,00	0,0007
1811,00	0,0006
1810,00	0,0006
1809,00	0,0006
1808,00	0,0006
1807,00	0,0007
1806,00	0,0007
1805,00	0,0007
1804,00	0,0005
1803,00	0,0004
1802,00	0,0004
1801,00	0,0005
1800,00	0,0006
1799,00	0,0008
1798,00	0,0010
1797,00	0,0012
1796,00	0,0012
1795,00	0,0013
1794,00	0,0014
1793,00	0,0014
1792,00	0,0011
1791,00	0,0009
1790,00	0,0009
1789,00	0,0009
1788,00	0,0009
1787,00	0,0009
1786,00	0,0008
1785,00	0,0008
1784,00	0,0007
1783,00	0,0006
1782,00	0,0005
1781,00	0,0005
1780,00	0,0005
1779,00	0,0006
1778,00	0,0007
1777,00	0,0008
1776,00	0,0008
1775,00	0,0008
1774,00	0,0009
1773,00	0,0010
1772,00	0,0009
1771,00	0,0007
1770,00	0,0006
1769,00	0,0007
1768,00	0,0007
1767,00	0,0008
1766,00	0,0008
1765,00	0,0008
1764,00	0,0008
1763,00	0,0007
1762,00	0,0006
1761,00	0,0007
1760,00	0,0007
1759,00	0,0008
1758,00	0,0008
1757,00	0,0010
1756,00	0,0011
1755,00	0,0013
1754,00	0,0015
1753,00	0,0017
1752,00	0,0019
1751,00	0,0019
1750,00	0,0018
1749,00	0,0017
1748,00	0,0018
1747,00	0,0018
1746,00	0,0018
1745,00	0,0017
1744,00	0,0016
1743,00	0,0014
1742,00	0,0014
1741,00	0,0016
1740,00	0,0018
1739,00	0,0018
1738,00	0,0018
1737,00	0,0019
1736,00	0,0023
1735,00	0,0026
1734,00	0,0025
1733,00	0,0022
1732,00	0,0018
1731,00	0,0015
1730,00	0,0013
1729,00	0,0012
1728,00	0,0012
1727,00	0,0013
1726,00	0,0013
1725,00	0,0013
1724,00	0,0013
1723,00	0,0014
1722,00	0,0013
1721,00	0,0012
1720,00	0,0009
1719,00	0,0008
1718,00	0,0010
1717,00	0,0013
1716,00	0,0013
1715,00	0,0014
1714,00	0,0014
1713,00	0,0013
1712,00	0,0013
1711,00	0,0014
1710,00	0,0015
1709,00	0,0015
1708,00	0,0015
1707,00	0,0015
1706,00	0,0014
1705,00	0,0015
1704,00	0,0016
1703,00	0,0021
1702,00	0,0029
1701,00	0,0035
1700,00	0,0037
1699,00	0,0037
1698,00	0,0036
1697,00	0,0035
1696,00	0,0034
1695,00	0,0036
1694,00	0,0039
1693,00	0,0041
1692,00	0,0043
1691,00	0,0045
1690,00	0,0047
1689,00	0,0049
1688,00	0,0051
1687,00	0,0052
1686,00	0,0053
1685,00	0,0053
1684,00	0,0054
1683,00	0,0058
1682,00	0,0062
1681,00	0,0065
1680,00	0,0068
1679,00	0,0071
1678,00	0,0074
1677,00	0,0077
1676,00	0,0080
1675,00	0,0083
1674,00	0,0083
1673,00	0,0084
1672,00	0,0085
1671,00	0,0088
1670,00	0,0090
1669,00	0,0092
1668,00	0,0094
1667,00	0,0095
1666,00	0,0097
1665,00	0,0099
1664,00	0,0102
1663,00	0,0104
1662,00	0,0106
1661,00	0,0108
1660,00	0,0110
1659,00	0,0111
1658,00	0,0113
1657,00	0,0113
1656,00	0,0113
1655,00	0,0113
1654,00	0,0113
1653,00	0,0113
1652,00	0,0115
1651,00	0,0115
1650,00	0,0115
1649,00	0,0116
1648,00	0,0118
1647,00	0,0121
1646,00	0,0123
1645,00	0,0123
1644,00	0,0123
1643,00	0,0124
1642,00	0,0124
1641,00	0,0124
1640,00	0,0123
1639,00	0,0123
1638,00	0,0123
1637,00	0,0122
1636,00	0,0120
1635,00	0,0117
1634,00	0,0115
1633,00	0,0113
1632,00	0,0112
1631,00	0,0111
1630,00	0,0110
1629,00	0,0106
1628,00	0,0103
1627,00	0,0101
1626,00	0,0099
1625,00	0,0098
1624,00	0,0097
1623,00	0,0094
1622,00	0,0091
1621,00	0,0087
1620,00	0,0085
1619,00	0,0084
1618,00	0,0082
1617,00	0,0079
1616,00	0,0075
1615,00	0,0071
1614,00	0,0069
1613,00	0,0067
1612,00	0,0066
1611,00	0,0065
1610,00	0,0064
1609,00	0,0062
1608,00	0,0060
1607,00	0,0059
1606,00	0,0057
1605,00	0,0056
1604,00	0,0055
1603,00	0,0053
1602,00	0,0051
1601,00	0,0048
1600,00	0,0046
1599,00	0,0045
1598,00	0,0043
1597,00	0,0042
1596,00	0,0041
1595,00	0,0041
1594,00	0,0042
1593,00	0,0042
1592,00	0,0043
1591,00	0,0043
1590,00	0,0044
1589,00	0,0044
1588,00	0,0044
1587,00	0,0045
1586,00	0,0045
1585,00	0,0045
1584,00	0,0046
1583,00	0,0047
1582,00	0,0047
1581,00	0,0047
1580,00	0,0048
1579,00	0,0049
1578,00	0,0050
1577,00	0,0051
1576,00	0,0053
1575,00	0,0054
1574,00	0,0055
1573,00	0,0056
1572,00	0,0058
1571,00	0,0061
1570,00	0,0063
1569,00	0,0064
1568,00	0,0065
1567,00	0,0066
1566,00	0,0067
1565,00	0,0069
1564,00	0,0070
1563,00	0,0071
1562,00	0,0070
1561,00	0,0070
1560,00	0,0070
1559,00	0,0076
1558,00	0,0081
1557,00	0,0085
1556,00	0,0088
1555,00	0,0090
1554,00	0,0092
1553,00	0,0092
1552,00	0,0091
1551,00	0,0091
1550,00	0,0092
1549,00	0,0094
1548,00	0,0096
1547,00	0,0098
1546,00	0,0099
1545,00	0,0102
1544,00	0,0104
1543,00	0,0107
1542,00	0,0109
1541,00	0,0109
1540,00	0,0105
1539,00	0,0102
1538,00	0,0102
1537,00	0,0103
1536,00	0,0104
1535,00	0,0105
1534,00	0,0105
1533,00	0,0104
1532,00	0,0103
1531,00	0,0104
1530,00	0,0106
1529,00	0,0106
1528,00	0,0106
1527,00	0,0108
1526,00	0,0111
1525,00	0,0113
1524,00	0,0113
1523,00	0,0112
1522,00	0,0112
1521,00	0,0110
1520,00	0,0108
1519,00	0,0108
1518,00	0,0109
1517,00	0,0112
1516,00	0,0114
1515,00	0,0117
1514,00	0,0120
1513,00	0,0122
1512,00	0,0123
1511,00	0,0123
1510,00	0,0124
1509,00	0,0126
1508,00	0,0129
1507,00	0,0129
1506,00	0,0129
1505,00	0,0133
1504,00	0,0135
1503,00	0,0136
1502,00	0,0137
1501,00	0,0138
1500,00	0,0138
1499,00	0,0137
1498,00	0,0139
1497,00	0,0142
1496,00	0,0144
1495,00	0,0146
1494,00	0,0147
1493,00	0,0149
1492,00	0,0151
1491,00	0,0152
1490,00	0,0154
1489,00	0,0155
1488,00	0,0156
1487,00	0,0158
1486,00	0,0162
1485,00	0,0165
1484,00	0,0168
1483,00	0,0170
1482,00	0,0173
1481,00	0,0175
1480,00	0,0177
1479,00	0,0178
1478,00	0,0179
1477,00	0,0180
1476,00	0,0183
1475,00	0,0188
1474,00	0,0194
1473,00	0,0199
1472,00	0,0200
1471,00	0,0200
1470,00	0,0202
1469,00	0,0205
1468,00	0,0207
1467,00	0,0210
1466,00	0,0214
1465,00	0,0219
1464,00	0,0224
1463,00	0,0227
1462,00	0,0230
1461,00	0,0232
1460,00	0,0233
1459,00	0,0235
1458,00	0,0241
1457,00	0,0247
1456,00	0,0250
1455,00	0,0250
1454,00	0,0250
1453,00	0,0250
1452,00	0,0250
1451,00	0,0249
1450,00	0,0248
1449,00	0,0247
1448,00	0,0245
1447,00	0,0244
1446,00	0,0243
1445,00	0,0242
1444,00	0,0241
1443,00	0,0240
1442,00	0,0238
1441,00	0,0238
1440,00	0,0237
1439,00	0,0237
1438,00	0,0236
1437,00	0,0237
1436,00	0,0238
1435,00	0,0238
1434,00	0,0238
1433,00	0,0239
1432,00	0,0239
1431,00	0,0239
1430,00	0,0239
1429,00	0,0242
1428,00	0,0244
1427,00	0,0246
1426,00	0,0248
1425,00	0,0250
1424,00	0,0252
1423,00	0,0254
1422,00	0,0255
1421,00	0,0256
1420,00	0,0256
1419,00	0,0255
1418,00	0,0255
1417,00	0,0256
1416,00	0,0257
1415,00	0,0257
1414,00	0,0256
1413,00	0,0256
1412,00	0,0255
1411,00	0,0253
1410,00	0,0251
1409,00	0,0249
1408,00	0,0246
1407,00	0,0242
1406,00	0,0238
1405,00	0,0235
1404,00	0,0232
1403,00	0,0229
1402,00	0,0226
1401,00	0,0223
1400,00	0,0219
1399,00	0,0215
1398,00	0,0210
1397,00	0,0207
1396,00	0,0202
1395,00	0,0197
1394,00	0,0192
1393,00	0,0188
1392,00	0,0186
1391,00	0,0182
1390,00	0,0178
1389,00	0,0173
1388,00	0,0169
1387,00	0,0164
1386,00	0,0160
1385,00	0,0157
1384,00	0,0154
1383,00	0,0151
1382,00	0,0148
1381,00	0,0146
1380,00	0,0144
1379,00	0,0142
1378,00	0,0139
1377,00	0,0135
1376,00	0,0130
1375,00	0,0125
1374,00	0,0120
1373,00	0,0116
1372,00	0,0114
1371,00	0,0112
1370,00	0,0110
1369,00	0,0107
1368,00	0,0104
1367,00	0,0101
1366,00	0,0098
1365,00	0,0094
1364,00	0,0090
1363,00	0,0086
1362,00	0,0084
1361,00	0,0083
1360,00	0,0083
1359,00	0,0082
1358,00	0,0082
1357,00	0,0081
1356,00	0,0080
1355,00	0,0079
1354,00	0,0078
1353,00	0,0078
1352,00	0,0077
1351,00	0,0076
1350,00	0,0076
1349,00	0,0075
1348,00	0,0074
1347,00	0,0074
1346,00	0,0073
1345,00	0,0072
1344,00	0,0072
1343,00	0,0071
1342,00	0,0070
1341,00	0,0069
1340,00	0,0068
1339,00	0,0067
1338,00	0,0065
1337,00	0,0064
1336,00	0,0064
1335,00	0,0063
1334,00	0,0063
1333,00	0,0063
1332,00	0,0062
1331,00	0,0061
1330,00	0,0060
1329,00	0,0058
1328,00	0,0057
1327,00	0,0055
1326,00	0,0053
1325,00	0,0051
1324,00	0,0050
1323,00	0,0048
1322,00	0,0047
1321,00	0,0047
1320,00	0,0047
1319,00	0,0047
1318,00	0,0047
1317,00	0,0047
1316,00	0,0047
1315,00	0,0047
1314,00	0,0046
1313,00	0,0045
1312,00	0,0044
1311,00	0,0042
1310,00	0,0041
1309,00	0,0039
1308,00	0,0038
1307,00	0,0036
1306,00	0,0034
1305,00	0,0033
1304,00	0,0031
1303,00	0,0030
1302,00	0,0029
1301,00	0,0028
1300,00	0,0027
1299,00	0,0026
1298,00	0,0025
1297,00	0,0024
1296,00	0,0022
1295,00	0,0021
1294,00	0,0020
1293,00	0,0019
1292,00	0,0017
1291,00	0,0016
1290,00	0,0015
1289,00	0,0015
1288,00	0,0014
1287,00	0,0014
1286,00	0,0013
1285,00	0,0014
1284,00	0,0014
1283,00	0,0015
1282,00	0,0017
1281,00	0,0019
1280,00	0,0020
1279,00	0,0022
1278,00	0,0023
1277,00	0,0025
1276,00	0,0026
1275,00	0,0027
1274,00	0,0028
1273,00	0,0029
1272,00	0,0029
1271,00	0,0029
1270,00	0,0028
1269,00	0,0027
1268,00	0,0025
1267,00	0,0023
1266,00	0,0021
1265,00	0,0019
1264,00	0,0017
1263,00	0,0016
1262,00	0,0016
1261,00	0,0017
1260,00	0,0019
1259,00	0,0021
1258,00	0,0025
1257,00	0,0029
1256,00	0,0033
1255,00	0,0038
1254,00	0,0042
1253,00	0,0045
1252,00	0,0048
1251,00	0,0050
1250,00	0,0051
1249,00	0,0052
1248,00	0,0053
1247,00	0,0053
1246,00	0,0053
1245,00	0,0054
1244,00	0,0054
1243,00	0,0054
1242,00	0,0054
1241,00	0,0055
1240,00	0,0055
1239,00	0,0056
1238,00	0,0057
1237,00	0,0057
1236,00	0,0058
1235,00	0,0058
1234,00	0,0059
1233,00	0,0059
1232,00	0,0059
1231,00	0,0059
1230,00	0,0059
1229,00	0,0058
1228,00	0,0058
1227,00	0,0058
1226,00	0,0058
1225,00	0,0057
1224,00	0,0057
1223,00	0,0056
1222,00	0,0055
1221,00	0,0055
1220,00	0,0054
1219,00	0,0053
1218,00	0,0052
1217,00	0,0051
1216,00	0,0050
1215,00	0,0049
1214,00	0,0049
1213,00	0,0048
1212,00	0,0047
1211,00	0,0046
1210,00	0,0046
1209,00	0,0045
1208,00	0,0044
1207,00	0,0043
1206,00	0,0042
1205,00	0,0041
1204,00	0,0041
1203,00	0,0041
1202,00	0,0041
1201,00	0,0041
1200,00	0,0041
1199,00	0,0041
1198,00	0,0042
1197,00	0,0042
1196,00	0,0041
1195,00	0,0041
1194,00	0,0041
1193,00	0,0040
1192,00	0,0040
1191,00	0,0040
1190,00	0,0040
1189,00	0,0039
1188,00	0,0039
1187,00	0,0039
1186,00	0,0039
1185,00	0,0038
1184,00	0,0038
1183,00	0,0038
1182,00	0,0038
1181,00	0,0038
1180,00	0,0038
1179,00	0,0038
1178,00	0,0038
1177,00	0,0038
1176,00	0,0039
1175,00	0,0039
1174,00	0,0040
1173,00	0,0041
1172,00	0,0042
1171,00	0,0044
1170,00	0,0046
1169,00	0,0048
1168,00	0,0050
1167,00	0,0052
1166,00	0,0055
1165,00	0,0057
1164,00	0,0059
1163,00	0,0061
1162,00	0,0063
1161,00	0,0064
1160,00	0,0066
1159,00	0,0067
1158,00	0,0068
1157,00	0,0069
1156,00	0,0070
1155,00	0,0070
1154,00	0,0069
1153,00	0,0068
1152,00	0,0067
1151,00	0,0065
1150,00	0,0063
1149,00	0,0061
1148,00	0,0060
1147,00	0,0060
1146,00	0,0062
1145,00	0,0064
1144,00	0,0066
1143,00	0,0069
1142,00	0,0071
1141,00	0,0073
1140,00	0,0075
1139,00	0,0077
1138,00	0,0079
1137,00	0,0081
1136,00	0,0083
1135,00	0,0084
1134,00	0,0086
1133,00	0,0088
1132,00	0,0090
1131,00	0,0092
1130,00	0,0094
1129,00	0,0096
1128,00	0,0099
1127,00	0,0102
1126,00	0,0105
1125,00	0,0108
1124,00	0,0112
1123,00	0,0115
1122,00	0,0119
1121,00	0,0122
1120,00	0,0126
1119,00	0,0130
1118,00	0,0134
1117,00	0,0138
1116,00	0,0142
1115,00	0,0146
1114,00	0,0150
1113,00	0,0155
1112,00	0,0159
1111,00	0,0162
1110,00	0,0166
1109,00	0,0170
1108,00	0,0174
1107,00	0,0178
1106,00	0,0182
1105,00	0,0187
1104,00	0,0191
1103,00	0,0195
1102,00	0,0199
1101,00	0,0202
1100,00	0,0206
1099,00	0,0210
1098,00	0,0214
1097,00	0,0218
1096,00	0,0222
1095,00	0,0226
1094,00	0,0230
1093,00	0,0234
1092,00	0,0237
1091,00	0,0241
1090,00	0,0244
1089,00	0,0246
1088,00	0,0249
1087,00	0,0252
1086,00	0,0254
1085,00	0,0256
1084,00	0,0258
1083,00	0,0260
1082,00	0,0263
1081,00	0,0265
1080,00	0,0268
1079,00	0,0270
1078,00	0,0273
1077,00	0,0275
1076,00	0,0278
1075,00	0,0281
1074,00	0,0285
1073,00	0,0288
1072,00	0,0292
1071,00	0,0296
1070,00	0,0300
1069,00	0,0306
1068,00	0,0311
1067,00	0,0317
1066,00	0,0322
1065,00	0,0327
1064,00	0,0332
1063,00	0,0337
1062,00	0,0342
1061,00	0,0346
1060,00	0,0351
1059,00	0,0355
1058,00	0,0359
1057,00	0,0363
1056,00	0,0367
1055,00	0,0371
1054,00	0,0375
1053,00	0,0378
1052,00	0,0381
1051,00	0,0385
1050,00	0,0389
1049,00	0,0394
1048,00	0,0399
1047,00	0,0405
1046,00	0,0410
1045,00	0,0415
1044,00	0,0420
1043,00	0,0425
1042,00	0,0430
1041,00	0,0435
1040,00	0,0440
1039,00	0,0445
1038,00	0,0449
1037,00	0,0454
1036,00	0,0459
1035,00	0,0463
1034,00	0,0468
1033,00	0,0472
1032,00	0,0476
1031,00	0,0480
1030,00	0,0483
1029,00	0,0485
1028,00	0,0486
1027,00	0,0487
1026,00	0,0486
1025,00	0,0485
1024,00	0,0484
1023,00	0,0481
1022,00	0,0479
1021,00	0,0476
1020,00	0,0473
1019,00	0,0472
1018,00	0,0473
1017,00	0,0475
1016,00	0,0480
1015,00	0,0487
1014,00	0,0496
1013,00	0,0505
1012,00	0,0515
1011,00	0,0524
1010,00	0,0532
1009,00	0,0539
1008,00	0,0545
1007,00	0,0550
1006,00	0,0554
1005,00	0,0557
1004,00	0,0559
1003,00	0,0560
1002,00	0,0560
1001,00	0,0560
1000,00	0,0559
999,00	0,0558
998,00	0,0556
997,00	0,0555
996,00	0,0554
995,00	0,0552
994,00	0,0550
993,00	0,0548
992,00	0,0545
991,00	0,0543
990,00	0,0540
989,00	0,0537
988,00	0,0533
987,00	0,0529
986,00	0,0524
985,00	0,0519
984,00	0,0514
983,00	0,0509
982,00	0,0504
981,00	0,0498
980,00	0,0493
979,00	0,0488
978,00	0,0482
977,00	0,0476
976,00	0,0471
975,00	0,0465
974,00	0,0460
973,00	0,0454
972,00	0,0450
971,00	0,0446
970,00	0,0443
969,00	0,0441
968,00	0,0440
967,00	0,0440
966,00	0,0440
965,00	0,0441
964,00	0,0442
963,00	0,0444
962,00	0,0444
961,00	0,0445
960,00	0,0444
959,00	0,0443
958,00	0,0442
957,00	0,0439
956,00	0,0435
955,00	0,0430
954,00	0,0425
953,00	0,0420
952,00	0,0415
951,00	0,0410
950,00	0,0405
949,00	0,0400
948,00	0,0395
947,00	0,0390
946,00	0,0385
945,00	0,0380
944,00	0,0376
943,00	0,0371
942,00	0,0367
941,00	0,0363
940,00	0,0359
939,00	0,0355
938,00	0,0351
937,00	0,0346
936,00	0,0342
935,00	0,0338
934,00	0,0334
933,00	0,0330
932,00	0,0327
931,00	0,0323
930,00	0,0320
929,00	0,0317
928,00	0,0314
927,00	0,0311
926,00	0,0308
925,00	0,0305
924,00	0,0302
923,00	0,0299
922,00	0,0297
921,00	0,0294
920,00	0,0292
919,00	0,0290
918,00	0,0287
917,00	0,0285
916,00	0,0283
915,00	0,0280
914,00	0,0278
913,00	0,0276
912,00	0,0274
911,00	0,0272
910,00	0,0270
909,00	0,0269
908,00	0,0267
907,00	0,0265
906,00	0,0263
905,00	0,0262
904,00	0,0261
903,00	0,0260
902,00	0,0259
901,00	0,0258
900,00	0,0257
899,00	0,0255
898,00	0,0254
897,00	0,0253
896,00	0,0251
895,00	0,0250
894,00	0,0249
893,00	0,0247
892,00	0,0245
891,00	0,0244
890,00	0,0242
889,00	0,0241
888,00	0,0240
887,00	0,0240
886,00	0,0241
885,00	0,0244
884,00	0,0249
883,00	0,0256
882,00	0,0265
881,00	0,0274
880,00	0,0284
879,00	0,0293
878,00	0,0301
877,00	0,0309
876,00	0,0317
875,00	0,0326
874,00	0,0335
873,00	0,0341
872,00	0,0342
871,00	0,0336
870,00	0,0326
869,00	0,0314
868,00	0,0303
867,00	0,0294
866,00	0,0287
865,00	0,0281
864,00	0,0276
863,00	0,0271
862,00	0,0267
861,00	0,0263
860,00	0,0260
859,00	0,0257
858,00	0,0254
857,00	0,0251
856,00	0,0249
855,00	0,0246
854,00	0,0243
853,00	0,0241
852,00	0,0239
851,00	0,0237
850,00	0,0236
849,00	0,0235
848,00	0,0234
847,00	0,0232
846,00	0,0230
845,00	0,0228
844,00	0,0226
843,00	0,0224
842,00	0,0222
841,00	0,0220
840,00	0,0217
839,00	0,0215
838,00	0,0213
837,00	0,0210
836,00	0,0207
835,00	0,0205
834,00	0,0202
833,00	0,0199
832,00	0,0197
831,00	0,0194
830,00	0,0192
829,00	0,0190
828,00	0,0188
827,00	0,0187
826,00	0,0186
825,00	0,0184
824,00	0,0182
823,00	0,0180
822,00	0,0178
821,00	0,0177
820,00	0,0175
819,00	0,0174
818,00	0,0173
817,00	0,0172
816,00	0,0171
815,00	0,0170
814,00	0,0169
813,00	0,0168
812,00	0,0166
811,00	0,0165
810,00	0,0164
809,00	0,0162
808,00	0,0160
807,00	0,0157
806,00	0,0155
805,00	0,0153
804,00	0,0150
803,00	0,0148
802,00	0,0146
801,00	0,0145
800,00	0,0143
799,00	0,0143
798,00	0,0142
797,00	0,0142
796,00	0,0143
795,00	0,0144
794,00	0,0146
793,00	0,0148
792,00	0,0150
791,00	0,0153
790,00	0,0155
789,00	0,0158
788,00	0,0160
787,00	0,0162
786,00	0,0164
785,00	0,0165
784,00	0,0167
783,00	0,0168
782,00	0,0169
781,00	0,0170
780,00	0,0171
779,00	0,0171
778,00	0,0172
777,00	0,0172
776,00	0,0172
775,00	0,0172
774,00	0,0172
773,00	0,0172
772,00	0,0172
771,00	0,0171
770,00	0,0171
769,00	0,0170
768,00	0,0170
767,00	0,0170
766,00	0,0170
765,00	0,0169
764,00	0,0168
763,00	0,0167
762,00	0,0166
761,00	0,0165
760,00	0,0164
759,00	0,0163
758,00	0,0163
757,00	0,0163
756,00	0,0163
755,00	0,0164
754,00	0,0164
753,00	0,0165
752,00	0,0165
751,00	0,0165
750,00	0,0165
749,00	0,0165
748,00	0,0165
747,00	0,0166
746,00	0,0167
745,00	0,0167
744,00	0,0169
743,00	0,0170
742,00	0,0171
741,00	0,0172
740,00	0,0172
739,00	0,0172
738,00	0,0172
737,00	0,0172
736,00	0,0172
735,00	0,0172
734,00	0,0172
733,00	0,0172
732,00	0,0172
731,00	0,0173
730,00	0,0173
729,00	0,0174
728,00	0,0175
727,00	0,0176
726,00	0,0177
725,00	0,0177
724,00	0,0177
723,00	0,0178
722,00	0,0179
721,00	0,0181
720,00	0,0182
719,00	0,0183
718,00	0,0183
717,00	0,0184
716,00	0,0185
715,00	0,0187
714,00	0,0189
713,00	0,0189
712,00	0,0189
711,00	0,0188
710,00	0,0187
709,00	0,0185
708,00	0,0184
707,00	0,0184
706,00	0,0184
705,00	0,0184
704,00	0,0185
703,00	0,0184
702,00	0,0184
701,00	0,0183
700,00	0,0183
699,00	0,0182
698,00	0,0182
697,00	0,0182
696,00	0,0183
695,00	0,0183
694,00	0,0183
693,00	0,0182
692,00	0,0182
691,00	0,0181
690,00	0,0181
689,00	0,0181
688,00	0,0181
687,00	0,0180
686,00	0,0180
685,00	0,0179
684,00	0,0178
683,00	0,0178
682,00	0,0179
681,00	0,0180
680,00	0,0180
679,00	0,0181
678,00	0,0180
677,00	0,0180
676,00	0,0180
675,00	0,0180
674,00	0,0182
673,00	0,0183
672,00	0,0182
671,00	0,0179
670,00	0,0174
669,00	0,0166
668,00	0,0161
667,00	0,0168
666,00	0,0177
665,00	0,0183
664,00	0,0187
663,00	0,0189
662,00	0,0190
661,00	0,0190
660,00	0,0189
659,00	0,0189
658,00	0,0190
657,00	0,0192
656,00	0,0194
655,00	0,0196
654,00	0,0199
653,00	0,0202
652,00	0,0204
651,00	0,0205
650,00	0,0205
649,00	0,0205
648,00	0,0206
647,00	0,0207
646,00	0,0206
645,00	0,0205
644,00	0,0204
643,00	0,0205
642,00	0,0209
641,00	0,0214
640,00	0,0219
639,00	0,0224
638,00	0,0228
637,00	0,0232
636,00	0,0235
635,00	0,0237
634,00	0,0240
633,00	0,0242
632,00	0,0244
631,00	0,0245
630,00	0,0245
629,00	0,0243
628,00	0,0240
627,00	0,0238
626,00	0,0241
625,00	0,0246
624,00	0,0253
623,00	0,0259
622,00	0,0266
621,00	0,0273
620,00	0,0283
619,00	0,0296
618,00	0,0313
617,00	0,0331
616,00	0,0348
615,00	0,0363
614,00	0,0377
613,00	0,0393
612,00	0,0409
611,00	0,0424
610,00	0,0439
609,00	0,0454
608,00	0,0470
607,00	0,0486
606,00	0,0502
605,00	0,0518
604,00	0,0532
603,00	0,0543
602,00	0,0549
601,00	0,0551
600,00	0,0550
599,00	0,0546
598,00	0,0540
597,00	0,0533
596,00	0,0524
595,00	0,0514
594,00	0,0505
593,00	0,0500
592,00	0,0496
591,00	0,0490
590,00	0,0480
589,00	0,0471
588,00	0,0466
587,00	0,0463
586,00	0,0461
585,00	0,0459
584,00	0,0462
583,00	0,0471
582,00	0,0487
581,00	0,0508
580,00	0,0529
579,00	0,0545
578,00	0,0556
577,00	0,0566
576,00	0,0577
575,00	0,0584
574,00	0,0589
573,00	0,0596
572,00	0,0607
571,00	0,0617
570,00	0,0624
569,00	0,0636
568,00	0,0654
567,00	0,0673
566,00	0,0686
565,00	0,0697
564,00	0,0708
563,00	0,0715
562,00	0,0721
561,00	0,0731
560,00	0,0744
559,00	0,0755
558,00	0,0762
557,00	0,0769
556,00	0,0772
555,00	0,0759
554,00	0,0736
553,00	0,0720
552,00	0,0717
551,00	0,0718
550,00	0,0712
