# Supplementary material for: Microstructural and chemical characterization of radiation-induced carious dentin of teeth submitted to ionizing radiation as a head and neck cancer therapy
Source: PLoS One. 2025 Dec 12;20(12):e0337062. doi: 10.1371/journal.pone.0337062 (PMC12700452; doi:10.1371/journal.pone.0337062)
Supplement: S4 Data — (ZIP) [file pone.0337062.s004.zip › ftir_bruna/absorbance/amostra2.1.csv]

Criado como novo conjunto de dados	Amostra 008 por Administrator data sexta-feira, fevereiro 26 2021
cm-1	A
2000,00	0,0010
1999,00	-0,0001
1998,00	-0,0004
1997,00	0,0000
1996,00	0,0003
1995,00	0,0002
1994,00	0,0002
1993,00	0,0007
1992,00	0,0013
1991,00	0,0016
1990,00	0,0014
1989,00	0,0008
1988,00	0,0001
1987,00	-0,0001
1986,00	0,0002
1985,00	0,0005
1984,00	-0,0003
1983,00	-0,0027
1982,00	-0,0053
1981,00	-0,0063
1980,00	-0,0055
1979,00	-0,0042
1978,00	-0,0034
1977,00	-0,0029
1976,00	-0,0018
1975,00	-0,0003
1974,00	0,0007
1973,00	0,0010
1972,00	0,0005
1971,00	-0,0005
1970,00	-0,0018
1969,00	-0,0028
1968,00	-0,0028
1967,00	-0,0016
1966,00	-0,0001
1965,00	0,0009
1964,00	0,0009
1963,00	0,0002
1962,00	-0,0002
1961,00	-0,0001
1960,00	0,0003
1959,00	0,0005
1958,00	0,0007
1957,00	0,0007
1956,00	0,0006
1955,00	0,0005
1954,00	0,0009
1953,00	0,0017
1952,00	0,0023
1951,00	0,0024
1950,00	0,0022
1949,00	0,0022
1948,00	0,0024
1947,00	0,0027
1946,00	0,0027
1945,00	0,0023
1944,00	0,0016
1943,00	0,0011
1942,00	0,0011
1941,00	0,0015
1940,00	0,0019
1939,00	0,0019
1938,00	0,0018
1937,00	0,0016
1936,00	0,0015
1935,00	0,0015
1934,00	0,0016
1933,00	0,0019
1932,00	0,0023
1931,00	0,0025
1930,00	0,0025
1929,00	0,0023
1928,00	0,0022
1927,00	0,0022
1926,00	0,0023
1925,00	0,0023
1924,00	0,0021
1923,00	0,0019
1922,00	0,0019
1921,00	0,0020
1920,00	0,0022
1919,00	0,0021
1918,00	0,0019
1917,00	0,0016
1916,00	0,0013
1915,00	0,0013
1914,00	0,0013
1913,00	0,0015
1912,00	0,0016
1911,00	0,0018
1910,00	0,0020
1909,00	0,0021
1908,00	0,0020
1907,00	0,0018
1906,00	0,0015
1905,00	0,0015
1904,00	0,0016
1903,00	0,0017
1902,00	0,0019
1901,00	0,0020
1900,00	0,0021
1899,00	0,0021
1898,00	0,0020
1897,00	0,0020
1896,00	0,0021
1895,00	0,0022
1894,00	0,0023
1893,00	0,0023
1892,00	0,0022
1891,00	0,0020
1890,00	0,0019
1889,00	0,0020
1888,00	0,0021
1887,00	0,0022
1886,00	0,0022
1885,00	0,0022
1884,00	0,0021
1883,00	0,0021
1882,00	0,0021
1881,00	0,0022
1880,00	0,0022
1879,00	0,0022
1878,00	0,0021
1877,00	0,0021
1876,00	0,0021
1875,00	0,0022
1874,00	0,0023
1873,00	0,0023
1872,00	0,0022
1871,00	0,0021
1870,00	0,0021
1869,00	0,0021
1868,00	0,0021
1867,00	0,0020
1866,00	0,0020
1865,00	0,0020
1864,00	0,0020
1863,00	0,0021
1862,00	0,0022
1861,00	0,0022
1860,00	0,0021
1859,00	0,0021
1858,00	0,0021
1857,00	0,0021
1856,00	0,0021
1855,00	0,0021
1854,00	0,0021
1853,00	0,0022
1852,00	0,0022
1851,00	0,0022
1850,00	0,0022
1849,00	0,0022
1848,00	0,0022
1847,00	0,0022
1846,00	0,0023
1845,00	0,0023
1844,00	0,0022
1843,00	0,0022
1842,00	0,0021
1841,00	0,0021
1840,00	0,0021
1839,00	0,0021
1838,00	0,0021
1837,00	0,0020
1836,00	0,0020
1835,00	0,0020
1834,00	0,0020
1833,00	0,0020
1832,00	0,0020
1831,00	0,0020
1830,00	0,0019
1829,00	0,0020
1828,00	0,0020
1827,00	0,0020
1826,00	0,0020
1825,00	0,0020
1824,00	0,0020
1823,00	0,0020
1822,00	0,0020
1821,00	0,0020
1820,00	0,0020
1819,00	0,0021
1818,00	0,0021
1817,00	0,0021
1816,00	0,0021
1815,00	0,0021
1814,00	0,0021
1813,00	0,0021
1812,00	0,0021
1811,00	0,0020
1810,00	0,0020
1809,00	0,0020
1808,00	0,0020
1807,00	0,0020
1806,00	0,0020
1805,00	0,0020
1804,00	0,0020
1803,00	0,0020
1802,00	0,0019
1801,00	0,0020
1800,00	0,0020
1799,00	0,0020
1798,00	0,0021
1797,00	0,0021
1796,00	0,0021
1795,00	0,0022
1794,00	0,0022
1793,00	0,0022
1792,00	0,0022
1791,00	0,0021
1790,00	0,0021
1789,00	0,0022
1788,00	0,0022
1787,00	0,0022
1786,00	0,0022
1785,00	0,0022
1784,00	0,0021
1783,00	0,0021
1782,00	0,0021
1781,00	0,0021
1780,00	0,0021
1779,00	0,0021
1778,00	0,0022
1777,00	0,0022
1776,00	0,0022
1775,00	0,0022
1774,00	0,0023
1773,00	0,0023
1772,00	0,0023
1771,00	0,0023
1770,00	0,0022
1769,00	0,0023
1768,00	0,0023
1767,00	0,0023
1766,00	0,0023
1765,00	0,0024
1764,00	0,0024
1763,00	0,0025
1762,00	0,0025
1761,00	0,0026
1760,00	0,0027
1759,00	0,0028
1758,00	0,0030
1757,00	0,0032
1756,00	0,0034
1755,00	0,0035
1754,00	0,0036
1753,00	0,0038
1752,00	0,0040
1751,00	0,0043
1750,00	0,0044
1749,00	0,0045
1748,00	0,0046
1747,00	0,0047
1746,00	0,0048
1745,00	0,0047
1744,00	0,0047
1743,00	0,0046
1742,00	0,0045
1741,00	0,0046
1740,00	0,0046
1739,00	0,0046
1738,00	0,0044
1737,00	0,0044
1736,00	0,0044
1735,00	0,0045
1734,00	0,0044
1733,00	0,0042
1732,00	0,0040
1731,00	0,0039
1730,00	0,0037
1729,00	0,0036
1728,00	0,0036
1727,00	0,0036
1726,00	0,0036
1725,00	0,0036
1724,00	0,0036
1723,00	0,0035
1722,00	0,0035
1721,00	0,0034
1720,00	0,0034
1719,00	0,0034
1718,00	0,0034
1717,00	0,0035
1716,00	0,0036
1715,00	0,0037
1714,00	0,0037
1713,00	0,0038
1712,00	0,0038
1711,00	0,0039
1710,00	0,0039
1709,00	0,0040
1708,00	0,0041
1707,00	0,0041
1706,00	0,0042
1705,00	0,0043
1704,00	0,0043
1703,00	0,0044
1702,00	0,0047
1701,00	0,0052
1700,00	0,0054
1699,00	0,0055
1698,00	0,0054
1697,00	0,0054
1696,00	0,0056
1695,00	0,0059
1694,00	0,0061
1693,00	0,0063
1692,00	0,0065
1691,00	0,0067
1690,00	0,0069
1689,00	0,0071
1688,00	0,0072
1687,00	0,0073
1686,00	0,0075
1685,00	0,0078
1684,00	0,0082
1683,00	0,0085
1682,00	0,0088
1681,00	0,0091
1680,00	0,0094
1679,00	0,0096
1678,00	0,0099
1677,00	0,0102
1676,00	0,0107
1675,00	0,0111
1674,00	0,0113
1673,00	0,0115
1672,00	0,0117
1671,00	0,0121
1670,00	0,0124
1669,00	0,0127
1668,00	0,0130
1667,00	0,0132
1666,00	0,0134
1665,00	0,0137
1664,00	0,0140
1663,00	0,0143
1662,00	0,0145
1661,00	0,0147
1660,00	0,0148
1659,00	0,0150
1658,00	0,0152
1657,00	0,0152
1656,00	0,0152
1655,00	0,0153
1654,00	0,0155
1653,00	0,0156
1652,00	0,0157
1651,00	0,0158
1650,00	0,0159
1649,00	0,0160
1648,00	0,0161
1647,00	0,0162
1646,00	0,0163
1645,00	0,0163
1644,00	0,0164
1643,00	0,0165
1642,00	0,0165
1641,00	0,0166
1640,00	0,0166
1639,00	0,0167
1638,00	0,0167
1637,00	0,0168
1636,00	0,0168
1635,00	0,0167
1634,00	0,0166
1633,00	0,0165
1632,00	0,0165
1631,00	0,0165
1630,00	0,0164
1629,00	0,0162
1628,00	0,0160
1627,00	0,0158
1626,00	0,0156
1625,00	0,0154
1624,00	0,0153
1623,00	0,0150
1622,00	0,0146
1621,00	0,0143
1620,00	0,0140
1619,00	0,0138
1618,00	0,0135
1617,00	0,0132
1616,00	0,0128
1615,00	0,0124
1614,00	0,0122
1613,00	0,0119
1612,00	0,0117
1611,00	0,0115
1610,00	0,0113
1609,00	0,0110
1608,00	0,0108
1607,00	0,0106
1606,00	0,0104
1605,00	0,0102
1604,00	0,0100
1603,00	0,0098
1602,00	0,0096
1601,00	0,0093
1600,00	0,0090
1599,00	0,0088
1598,00	0,0086
1597,00	0,0085
1596,00	0,0084
1595,00	0,0083
1594,00	0,0083
1593,00	0,0083
1592,00	0,0084
1591,00	0,0084
1590,00	0,0084
1589,00	0,0084
1588,00	0,0084
1587,00	0,0084
1586,00	0,0084
1585,00	0,0084
1584,00	0,0085
1583,00	0,0085
1582,00	0,0086
1581,00	0,0086
1580,00	0,0087
1579,00	0,0087
1578,00	0,0088
1577,00	0,0090
1576,00	0,0093
1575,00	0,0096
1574,00	0,0098
1573,00	0,0100
1572,00	0,0102
1571,00	0,0106
1570,00	0,0109
1569,00	0,0112
1568,00	0,0114
1567,00	0,0116
1566,00	0,0118
1565,00	0,0121
1564,00	0,0123
1563,00	0,0123
1562,00	0,0124
1561,00	0,0126
1560,00	0,0132
1559,00	0,0139
1558,00	0,0144
1557,00	0,0147
1556,00	0,0151
1555,00	0,0154
1554,00	0,0158
1553,00	0,0162
1552,00	0,0165
1551,00	0,0167
1550,00	0,0170
1549,00	0,0172
1548,00	0,0173
1547,00	0,0175
1546,00	0,0176
1545,00	0,0177
1544,00	0,0178
1543,00	0,0177
1542,00	0,0177
1541,00	0,0177
1540,00	0,0174
1539,00	0,0173
1538,00	0,0172
1537,00	0,0172
1536,00	0,0173
1535,00	0,0173
1534,00	0,0173
1533,00	0,0172
1532,00	0,0172
1531,00	0,0171
1530,00	0,0171
1529,00	0,0172
1528,00	0,0172
1527,00	0,0172
1526,00	0,0172
1525,00	0,0172
1524,00	0,0172
1523,00	0,0171
1522,00	0,0171
1521,00	0,0170
1520,00	0,0170
1519,00	0,0171
1518,00	0,0172
1517,00	0,0173
1516,00	0,0174
1515,00	0,0174
1514,00	0,0175
1513,00	0,0177
1512,00	0,0179
1511,00	0,0179
1510,00	0,0179
1509,00	0,0180
1508,00	0,0181
1507,00	0,0181
1506,00	0,0182
1505,00	0,0185
1504,00	0,0186
1503,00	0,0185
1502,00	0,0185
1501,00	0,0186
1500,00	0,0186
1499,00	0,0186
1498,00	0,0186
1497,00	0,0187
1496,00	0,0187
1495,00	0,0188
1494,00	0,0188
1493,00	0,0189
1492,00	0,0191
1491,00	0,0192
1490,00	0,0194
1489,00	0,0195
1488,00	0,0197
1487,00	0,0199
1486,00	0,0202
1485,00	0,0205
1484,00	0,0209
1483,00	0,0213
1482,00	0,0218
1481,00	0,0223
1480,00	0,0228
1479,00	0,0233
1478,00	0,0239
1477,00	0,0247
1476,00	0,0255
1475,00	0,0265
1474,00	0,0280
1473,00	0,0302
1472,00	0,0327
1471,00	0,0352
1470,00	0,0374
1469,00	0,0395
1468,00	0,0415
1467,00	0,0432
1466,00	0,0448
1465,00	0,0462
1464,00	0,0472
1463,00	0,0478
1462,00	0,0482
1461,00	0,0486
1460,00	0,0489
1459,00	0,0494
1458,00	0,0502
1457,00	0,0509
1456,00	0,0510
1455,00	0,0505
1454,00	0,0498
1453,00	0,0490
1452,00	0,0481
1451,00	0,0471
1450,00	0,0462
1449,00	0,0453
1448,00	0,0443
1447,00	0,0432
1446,00	0,0422
1445,00	0,0411
1444,00	0,0400
1443,00	0,0389
1442,00	0,0378
1441,00	0,0367
1440,00	0,0357
1439,00	0,0348
1438,00	0,0339
1437,00	0,0329
1436,00	0,0319
1435,00	0,0309
1434,00	0,0302
1433,00	0,0296
1432,00	0,0291
1431,00	0,0287
1430,00	0,0284
1429,00	0,0282
1428,00	0,0282
1427,00	0,0283
1426,00	0,0285
1425,00	0,0288
1424,00	0,0292
1423,00	0,0295
1422,00	0,0298
1421,00	0,0302
1420,00	0,0306
1419,00	0,0311
1418,00	0,0314
1417,00	0,0316
1416,00	0,0318
1415,00	0,0319
1414,00	0,0320
1413,00	0,0321
1412,00	0,0321
1411,00	0,0320
1410,00	0,0319
1409,00	0,0317
1408,00	0,0315
1407,00	0,0312
1406,00	0,0308
1405,00	0,0303
1404,00	0,0298
1403,00	0,0293
1402,00	0,0287
1401,00	0,0282
1400,00	0,0276
1399,00	0,0269
1398,00	0,0263
1397,00	0,0256
1396,00	0,0250
1395,00	0,0244
1394,00	0,0238
1393,00	0,0233
1392,00	0,0229
1391,00	0,0225
1390,00	0,0222
1389,00	0,0220
1388,00	0,0219
1387,00	0,0219
1386,00	0,0221
1385,00	0,0224
1384,00	0,0229
1383,00	0,0235
1382,00	0,0244
1381,00	0,0254
1380,00	0,0265
1379,00	0,0273
1378,00	0,0277
1377,00	0,0274
1376,00	0,0265
1375,00	0,0251
1374,00	0,0234
1373,00	0,0218
1372,00	0,0206
1371,00	0,0198
1370,00	0,0191
1369,00	0,0186
1368,00	0,0182
1367,00	0,0179
1366,00	0,0175
1365,00	0,0170
1364,00	0,0163
1363,00	0,0155
1362,00	0,0148
1361,00	0,0143
1360,00	0,0139
1359,00	0,0136
1358,00	0,0134
1357,00	0,0132
1356,00	0,0131
1355,00	0,0130
1354,00	0,0129
1353,00	0,0128
1352,00	0,0127
1351,00	0,0127
1350,00	0,0126
1349,00	0,0125
1348,00	0,0125
1347,00	0,0124
1346,00	0,0124
1345,00	0,0124
1344,00	0,0124
1343,00	0,0124
1342,00	0,0124
1341,00	0,0124
1340,00	0,0123
1339,00	0,0121
1338,00	0,0120
1337,00	0,0119
1336,00	0,0118
1335,00	0,0117
1334,00	0,0117
1333,00	0,0116
1332,00	0,0115
1331,00	0,0113
1330,00	0,0112
1329,00	0,0111
1328,00	0,0109
1327,00	0,0108
1326,00	0,0106
1325,00	0,0104
1324,00	0,0103
1323,00	0,0101
1322,00	0,0101
1321,00	0,0100
1320,00	0,0100
1319,00	0,0101
1318,00	0,0101
1317,00	0,0102
1316,00	0,0102
1315,00	0,0103
1314,00	0,0103
1313,00	0,0103
1312,00	0,0102
1311,00	0,0101
1310,00	0,0101
1309,00	0,0100
1308,00	0,0099
1307,00	0,0098
1306,00	0,0097
1305,00	0,0097
1304,00	0,0096
1303,00	0,0095
1302,00	0,0094
1301,00	0,0094
1300,00	0,0093
1299,00	0,0092
1298,00	0,0091
1297,00	0,0091
1296,00	0,0090
1295,00	0,0089
1294,00	0,0088
1293,00	0,0087
1292,00	0,0086
1291,00	0,0086
1290,00	0,0085
1289,00	0,0085
1288,00	0,0085
1287,00	0,0085
1286,00	0,0086
1285,00	0,0086
1284,00	0,0087
1283,00	0,0089
1282,00	0,0090
1281,00	0,0092
1280,00	0,0093
1279,00	0,0095
1278,00	0,0097
1277,00	0,0098
1276,00	0,0099
1275,00	0,0100
1274,00	0,0101
1273,00	0,0102
1272,00	0,0103
1271,00	0,0103
1270,00	0,0103
1269,00	0,0103
1268,00	0,0103
1267,00	0,0103
1266,00	0,0104
1265,00	0,0105
1264,00	0,0107
1263,00	0,0111
1262,00	0,0114
1261,00	0,0118
1260,00	0,0121
1259,00	0,0123
1258,00	0,0125
1257,00	0,0127
1256,00	0,0130
1255,00	0,0132
1254,00	0,0135
1253,00	0,0137
1252,00	0,0139
1251,00	0,0140
1250,00	0,0140
1249,00	0,0141
1248,00	0,0141
1247,00	0,0141
1246,00	0,0141
1245,00	0,0141
1244,00	0,0142
1243,00	0,0142
1242,00	0,0143
1241,00	0,0144
1240,00	0,0146
1239,00	0,0147
1238,00	0,0149
1237,00	0,0150
1236,00	0,0152
1235,00	0,0153
1234,00	0,0154
1233,00	0,0155
1232,00	0,0155
1231,00	0,0156
1230,00	0,0156
1229,00	0,0157
1228,00	0,0157
1227,00	0,0158
1226,00	0,0157
1225,00	0,0157
1224,00	0,0157
1223,00	0,0156
1222,00	0,0156
1221,00	0,0155
1220,00	0,0154
1219,00	0,0154
1218,00	0,0153
1217,00	0,0153
1216,00	0,0152
1215,00	0,0152
1214,00	0,0152
1213,00	0,0152
1212,00	0,0152
1211,00	0,0153
1210,00	0,0153
1209,00	0,0153
1208,00	0,0154
1207,00	0,0155
1206,00	0,0155
1205,00	0,0156
1204,00	0,0157
1203,00	0,0159
1202,00	0,0160
1201,00	0,0161
1200,00	0,0162
1199,00	0,0163
1198,00	0,0163
1197,00	0,0164
1196,00	0,0164
1195,00	0,0164
1194,00	0,0164
1193,00	0,0164
1192,00	0,0164
1191,00	0,0164
1190,00	0,0164
1189,00	0,0165
1188,00	0,0165
1187,00	0,0166
1186,00	0,0166
1185,00	0,0167
1184,00	0,0168
1183,00	0,0168
1182,00	0,0169
1181,00	0,0170
1180,00	0,0171
1179,00	0,0172
1178,00	0,0173
1177,00	0,0174
1176,00	0,0176
1175,00	0,0178
1174,00	0,0180
1173,00	0,0182
1172,00	0,0185
1171,00	0,0187
1170,00	0,0190
1169,00	0,0193
1168,00	0,0196
1167,00	0,0199
1166,00	0,0202
1165,00	0,0206
1164,00	0,0209
1163,00	0,0212
1162,00	0,0215
1161,00	0,0218
1160,00	0,0221
1159,00	0,0223
1158,00	0,0225
1157,00	0,0227
1156,00	0,0229
1155,00	0,0230
1154,00	0,0231
1153,00	0,0232
1152,00	0,0232
1151,00	0,0233
1150,00	0,0234
1149,00	0,0235
1148,00	0,0237
1147,00	0,0240
1146,00	0,0244
1145,00	0,0249
1144,00	0,0254
1143,00	0,0259
1142,00	0,0263
1141,00	0,0268
1140,00	0,0273
1139,00	0,0279
1138,00	0,0284
1137,00	0,0290
1136,00	0,0296
1135,00	0,0302
1134,00	0,0309
1133,00	0,0316
1132,00	0,0323
1131,00	0,0332
1130,00	0,0340
1129,00	0,0350
1128,00	0,0361
1127,00	0,0374
1126,00	0,0387
1125,00	0,0402
1124,00	0,0418
1123,00	0,0435
1122,00	0,0452
1121,00	0,0470
1120,00	0,0490
1119,00	0,0509
1118,00	0,0529
1117,00	0,0549
1116,00	0,0569
1115,00	0,0587
1114,00	0,0606
1113,00	0,0623
1112,00	0,0641
1111,00	0,0657
1110,00	0,0673
1109,00	0,0688
1108,00	0,0703
1107,00	0,0717
1106,00	0,0731
1105,00	0,0744
1104,00	0,0757
1103,00	0,0768
1102,00	0,0779
1101,00	0,0790
1100,00	0,0801
1099,00	0,0812
1098,00	0,0823
1097,00	0,0833
1096,00	0,0843
1095,00	0,0854
1094,00	0,0863
1093,00	0,0873
1092,00	0,0882
1091,00	0,0892
1090,00	0,0900
1089,00	0,0909
1088,00	0,0916
1087,00	0,0923
1086,00	0,0928
1085,00	0,0932
1084,00	0,0935
1083,00	0,0939
1082,00	0,0941
1081,00	0,0944
1080,00	0,0947
1079,00	0,0951
1078,00	0,0956
1077,00	0,0961
1076,00	0,0969
1075,00	0,0976
1074,00	0,0985
1073,00	0,0994
1072,00	0,1004
1071,00	0,1014
1070,00	0,1025
1069,00	0,1037
1068,00	0,1050
1067,00	0,1062
1066,00	0,1075
1065,00	0,1087
1064,00	0,1100
1063,00	0,1114
1062,00	0,1127
1061,00	0,1140
1060,00	0,1153
1059,00	0,1167
1058,00	0,1180
1057,00	0,1193
1056,00	0,1206
1055,00	0,1220
1054,00	0,1233
1053,00	0,1247
1052,00	0,1262
1051,00	0,1277
1050,00	0,1292
1049,00	0,1309
1048,00	0,1327
1047,00	0,1345
1046,00	0,1363
1045,00	0,1381
1044,00	0,1400
1043,00	0,1419
1042,00	0,1438
1041,00	0,1457
1040,00	0,1478
1039,00	0,1499
1038,00	0,1519
1037,00	0,1541
1036,00	0,1564
1035,00	0,1587
1034,00	0,1610
1033,00	0,1634
1032,00	0,1659
1031,00	0,1683
1030,00	0,1706
1029,00	0,1727
1028,00	0,1746
1027,00	0,1762
1026,00	0,1776
1025,00	0,1787
1024,00	0,1797
1023,00	0,1805
1022,00	0,1809
1021,00	0,1811
1020,00	0,1813
1019,00	0,1813
1018,00	0,1812
1017,00	0,1812
1016,00	0,1812
1015,00	0,1812
1014,00	0,1810
1013,00	0,1809
1012,00	0,1808
1011,00	0,1805
1010,00	0,1799
1009,00	0,1791
1008,00	0,1781
1007,00	0,1770
1006,00	0,1756
1005,00	0,1741
1004,00	0,1726
1003,00	0,1708
1002,00	0,1689
1001,00	0,1669
1000,00	0,1649
999,00	0,1628
998,00	0,1606
997,00	0,1585
996,00	0,1563
995,00	0,1541
994,00	0,1518
993,00	0,1496
992,00	0,1474
991,00	0,1453
990,00	0,1431
989,00	0,1409
988,00	0,1387
987,00	0,1366
986,00	0,1344
985,00	0,1324
984,00	0,1304
983,00	0,1285
982,00	0,1265
981,00	0,1246
980,00	0,1227
979,00	0,1209
978,00	0,1190
977,00	0,1172
976,00	0,1155
975,00	0,1138
974,00	0,1122
973,00	0,1108
972,00	0,1095
971,00	0,1083
970,00	0,1073
969,00	0,1066
968,00	0,1062
967,00	0,1061
966,00	0,1063
965,00	0,1069
964,00	0,1077
963,00	0,1087
962,00	0,1097
961,00	0,1105
960,00	0,1110
959,00	0,1111
958,00	0,1107
957,00	0,1100
956,00	0,1090
955,00	0,1077
954,00	0,1062
953,00	0,1047
952,00	0,1032
951,00	0,1017
950,00	0,1002
949,00	0,0989
948,00	0,0976
947,00	0,0963
946,00	0,0950
945,00	0,0937
944,00	0,0925
943,00	0,0913
942,00	0,0902
941,00	0,0891
940,00	0,0880
939,00	0,0869
938,00	0,0858
937,00	0,0848
936,00	0,0838
935,00	0,0828
934,00	0,0819
933,00	0,0810
932,00	0,0801
931,00	0,0792
930,00	0,0784
929,00	0,0775
928,00	0,0768
927,00	0,0760
926,00	0,0753
925,00	0,0746
924,00	0,0740
923,00	0,0734
922,00	0,0728
921,00	0,0722
920,00	0,0717
919,00	0,0712
918,00	0,0706
917,00	0,0701
916,00	0,0695
915,00	0,0690
914,00	0,0684
913,00	0,0678
912,00	0,0674
911,00	0,0669
910,00	0,0665
909,00	0,0660
908,00	0,0656
907,00	0,0652
906,00	0,0647
905,00	0,0643
904,00	0,0639
903,00	0,0635
902,00	0,0631
901,00	0,0627
900,00	0,0623
899,00	0,0620
898,00	0,0616
897,00	0,0613
896,00	0,0609
895,00	0,0605
894,00	0,0601
893,00	0,0597
892,00	0,0593
891,00	0,0589
890,00	0,0586
889,00	0,0583
888,00	0,0581
887,00	0,0579
886,00	0,0579
885,00	0,0583
884,00	0,0590
883,00	0,0603
882,00	0,0620
881,00	0,0638
880,00	0,0652
879,00	0,0661
878,00	0,0664
877,00	0,0664
876,00	0,0666
875,00	0,0671
874,00	0,0679
873,00	0,0687
872,00	0,0692
871,00	0,0693
870,00	0,0690
869,00	0,0684
868,00	0,0678
867,00	0,0670
866,00	0,0663
865,00	0,0656
864,00	0,0650
863,00	0,0644
862,00	0,0639
861,00	0,0634
860,00	0,0629
859,00	0,0625
858,00	0,0620
857,00	0,0616
856,00	0,0612
855,00	0,0608
854,00	0,0604
853,00	0,0600
852,00	0,0597
851,00	0,0594
850,00	0,0591
849,00	0,0589
848,00	0,0586
847,00	0,0583
846,00	0,0579
845,00	0,0575
844,00	0,0570
843,00	0,0565
842,00	0,0560
841,00	0,0554
840,00	0,0548
839,00	0,0541
838,00	0,0535
837,00	0,0528
836,00	0,0522
835,00	0,0515
834,00	0,0508
833,00	0,0502
832,00	0,0495
831,00	0,0489
830,00	0,0484
829,00	0,0480
828,00	0,0477
827,00	0,0474
826,00	0,0473
825,00	0,0471
824,00	0,0471
823,00	0,0470
822,00	0,0469
821,00	0,0468
820,00	0,0468
819,00	0,0467
818,00	0,0466
817,00	0,0466
816,00	0,0466
815,00	0,0466
814,00	0,0466
813,00	0,0467
812,00	0,0467
811,00	0,0469
810,00	0,0470
809,00	0,0473
808,00	0,0475
807,00	0,0477
806,00	0,0479
805,00	0,0480
804,00	0,0481
803,00	0,0481
802,00	0,0480
801,00	0,0479
800,00	0,0477
799,00	0,0474
798,00	0,0471
797,00	0,0468
796,00	0,0466
795,00	0,0463
794,00	0,0460
793,00	0,0457
792,00	0,0455
791,00	0,0452
790,00	0,0449
789,00	0,0447
788,00	0,0444
787,00	0,0442
786,00	0,0440
785,00	0,0438
784,00	0,0437
783,00	0,0435
782,00	0,0434
781,00	0,0432
780,00	0,0431
779,00	0,0429
778,00	0,0427
777,00	0,0425
776,00	0,0423
775,00	0,0421
774,00	0,0419
773,00	0,0416
772,00	0,0414
771,00	0,0411
770,00	0,0409
769,00	0,0406
768,00	0,0404
767,00	0,0402
766,00	0,0400
765,00	0,0398
764,00	0,0396
763,00	0,0394
762,00	0,0392
761,00	0,0391
760,00	0,0390
759,00	0,0389
758,00	0,0389
757,00	0,0388
756,00	0,0387
755,00	0,0387
754,00	0,0386
753,00	0,0384
752,00	0,0383
751,00	0,0381
750,00	0,0379
749,00	0,0377
748,00	0,0375
747,00	0,0373
746,00	0,0373
745,00	0,0373
744,00	0,0374
743,00	0,0374
742,00	0,0375
741,00	0,0375
740,00	0,0376
739,00	0,0376
738,00	0,0376
737,00	0,0376
736,00	0,0376
735,00	0,0376
734,00	0,0377
733,00	0,0378
732,00	0,0380
731,00	0,0382
730,00	0,0385
729,00	0,0390
728,00	0,0394
727,00	0,0400
726,00	0,0405
725,00	0,0410
724,00	0,0415
723,00	0,0419
722,00	0,0420
721,00	0,0419
720,00	0,0415
719,00	0,0410
718,00	0,0405
717,00	0,0399
716,00	0,0394
715,00	0,0389
714,00	0,0384
713,00	0,0381
712,00	0,0378
711,00	0,0376
710,00	0,0374
709,00	0,0373
708,00	0,0371
707,00	0,0370
706,00	0,0368
705,00	0,0367
704,00	0,0366
703,00	0,0366
702,00	0,0365
701,00	0,0365
700,00	0,0365
699,00	0,0366
698,00	0,0367
697,00	0,0369
696,00	0,0371
695,00	0,0372
694,00	0,0373
693,00	0,0374
692,00	0,0375
691,00	0,0375
690,00	0,0376
689,00	0,0377
688,00	0,0377
687,00	0,0378
686,00	0,0378
685,00	0,0379
684,00	0,0379
683,00	0,0380
682,00	0,0381
681,00	0,0382
680,00	0,0383
679,00	0,0385
678,00	0,0386
677,00	0,0387
676,00	0,0388
675,00	0,0390
674,00	0,0392
673,00	0,0395
672,00	0,0397
671,00	0,0400
670,00	0,0405
669,00	0,0414
668,00	0,0423
667,00	0,0427
666,00	0,0425
665,00	0,0423
664,00	0,0422
663,00	0,0421
662,00	0,0421
661,00	0,0421
660,00	0,0422
659,00	0,0424
658,00	0,0427
657,00	0,0431
656,00	0,0435
655,00	0,0439
654,00	0,0442
653,00	0,0446
652,00	0,0450
651,00	0,0454
650,00	0,0459
649,00	0,0464
648,00	0,0471
647,00	0,0478
646,00	0,0484
645,00	0,0490
644,00	0,0498
643,00	0,0505
642,00	0,0512
641,00	0,0520
640,00	0,0527
639,00	0,0535
638,00	0,0541
637,00	0,0548
636,00	0,0555
635,00	0,0562
634,00	0,0568
633,00	0,0573
632,00	0,0579
631,00	0,0586
630,00	0,0592
629,00	0,0598
628,00	0,0604
627,00	0,0611
626,00	0,0619
625,00	0,0631
624,00	0,0646
623,00	0,0661
622,00	0,0677
621,00	0,0697
620,00	0,0721
619,00	0,0750
618,00	0,0782
617,00	0,0820
616,00	0,0862
615,00	0,0902
614,00	0,0938
613,00	0,0976
612,00	0,1023
611,00	0,1073
610,00	0,1122
609,00	0,1174
608,00	0,1230
607,00	0,1283
606,00	0,1332
605,00	0,1383
604,00	0,1434
603,00	0,1470
602,00	0,1483
601,00	0,1483
600,00	0,1479
599,00	0,1468
598,00	0,1444
597,00	0,1414
596,00	0,1382
595,00	0,1343
594,00	0,1303
593,00	0,1273
592,00	0,1254
591,00	0,1233
590,00	0,1204
589,00	0,1181
588,00	0,1173
587,00	0,1177
586,00	0,1184
585,00	0,1198
584,00	0,1221
583,00	0,1243
582,00	0,1261
581,00	0,1289
580,00	0,1334
579,00	0,1379
578,00	0,1415
577,00	0,1458
576,00	0,1519
575,00	0,1572
574,00	0,1601
573,00	0,1628
572,00	0,1668
571,00	0,1705
570,00	0,1727
569,00	0,1760
568,00	0,1820
567,00	0,1877
566,00	0,1912
565,00	0,1952
564,00	0,2016
563,00	0,2078
562,00	0,2117
561,00	0,2151
560,00	0,2189
559,00	0,2203
558,00	0,2186
557,00	0,2174
556,00	0,2178
555,00	0,2159
554,00	0,2106
553,00	0,2064
552,00	0,2054
551,00	0,2037
550,00	0,1992
