# Supplementary material for: Microstructural and chemical characterization of radiation-induced carious dentin of teeth submitted to ionizing radiation as a head and neck cancer therapy
Source: PLoS One. 2025 Dec 12;20(12):e0337062. doi: 10.1371/journal.pone.0337062 (PMC12700452; doi:10.1371/journal.pone.0337062)
Supplement: S4 Data — (ZIP) [file pone.0337062.s004.zip › ftir_bruna/absorbance/amostra2.2.csv]

Criado como novo conjunto de dados	Amostra 001 por Administrator data sexta-feira, fevereiro 26 2021
cm-1	A
2000,00	0,0033
1999,00	0,0032
1998,00	0,0031
1997,00	0,0032
1996,00	0,0032
1995,00	0,0031
1994,00	0,0029
1993,00	0,0027
1992,00	0,0023
1991,00	0,0017
1990,00	0,0011
1989,00	0,0009
1988,00	0,0012
1987,00	0,0018
1986,00	0,0026
1985,00	0,0036
1984,00	0,0043
1983,00	0,0044
1982,00	0,0039
1981,00	0,0034
1980,00	0,0029
1979,00	0,0020
1978,00	0,0007
1977,00	-0,0003
1976,00	-0,0006
1975,00	-0,0005
1974,00	-0,0002
1973,00	-0,0000
1972,00	0,0001
1971,00	0,0003
1970,00	0,0007
1969,00	0,0011
1968,00	0,0011
1967,00	0,0005
1966,00	0,0000
1965,00	-0,0001
1964,00	0,0001
1963,00	0,0000
1962,00	-0,0001
1961,00	-0,0001
1960,00	0,0004
1959,00	0,0012
1958,00	0,0021
1957,00	0,0026
1956,00	0,0027
1955,00	0,0025
1954,00	0,0025
1953,00	0,0027
1952,00	0,0028
1951,00	0,0026
1950,00	0,0023
1949,00	0,0021
1948,00	0,0022
1947,00	0,0024
1946,00	0,0026
1945,00	0,0027
1944,00	0,0027
1943,00	0,0027
1942,00	0,0027
1941,00	0,0027
1940,00	0,0027
1939,00	0,0027
1938,00	0,0026
1937,00	0,0025
1936,00	0,0025
1935,00	0,0025
1934,00	0,0025
1933,00	0,0027
1932,00	0,0028
1931,00	0,0029
1930,00	0,0029
1929,00	0,0028
1928,00	0,0028
1927,00	0,0028
1926,00	0,0028
1925,00	0,0029
1924,00	0,0029
1923,00	0,0029
1922,00	0,0028
1921,00	0,0027
1920,00	0,0027
1919,00	0,0028
1918,00	0,0028
1917,00	0,0027
1916,00	0,0025
1915,00	0,0024
1914,00	0,0025
1913,00	0,0027
1912,00	0,0029
1911,00	0,0030
1910,00	0,0029
1909,00	0,0027
1908,00	0,0025
1907,00	0,0025
1906,00	0,0025
1905,00	0,0025
1904,00	0,0025
1903,00	0,0025
1902,00	0,0024
1901,00	0,0024
1900,00	0,0025
1899,00	0,0025
1898,00	0,0026
1897,00	0,0027
1896,00	0,0027
1895,00	0,0028
1894,00	0,0028
1893,00	0,0027
1892,00	0,0027
1891,00	0,0026
1890,00	0,0026
1889,00	0,0026
1888,00	0,0026
1887,00	0,0025
1886,00	0,0025
1885,00	0,0024
1884,00	0,0024
1883,00	0,0024
1882,00	0,0025
1881,00	0,0026
1880,00	0,0026
1879,00	0,0026
1878,00	0,0026
1877,00	0,0026
1876,00	0,0027
1875,00	0,0027
1874,00	0,0028
1873,00	0,0027
1872,00	0,0027
1871,00	0,0026
1870,00	0,0026
1869,00	0,0026
1868,00	0,0026
1867,00	0,0026
1866,00	0,0027
1865,00	0,0026
1864,00	0,0026
1863,00	0,0026
1862,00	0,0026
1861,00	0,0026
1860,00	0,0025
1859,00	0,0025
1858,00	0,0024
1857,00	0,0024
1856,00	0,0024
1855,00	0,0024
1854,00	0,0024
1853,00	0,0025
1852,00	0,0025
1851,00	0,0025
1850,00	0,0025
1849,00	0,0025
1848,00	0,0025
1847,00	0,0025
1846,00	0,0026
1845,00	0,0026
1844,00	0,0025
1843,00	0,0025
1842,00	0,0025
1841,00	0,0025
1840,00	0,0026
1839,00	0,0026
1838,00	0,0026
1837,00	0,0026
1836,00	0,0025
1835,00	0,0025
1834,00	0,0025
1833,00	0,0025
1832,00	0,0024
1831,00	0,0022
1830,00	0,0021
1829,00	0,0021
1828,00	0,0022
1827,00	0,0023
1826,00	0,0023
1825,00	0,0022
1824,00	0,0022
1823,00	0,0023
1822,00	0,0023
1821,00	0,0023
1820,00	0,0023
1819,00	0,0023
1818,00	0,0023
1817,00	0,0023
1816,00	0,0023
1815,00	0,0023
1814,00	0,0024
1813,00	0,0024
1812,00	0,0023
1811,00	0,0022
1810,00	0,0022
1809,00	0,0022
1808,00	0,0022
1807,00	0,0022
1806,00	0,0022
1805,00	0,0022
1804,00	0,0021
1803,00	0,0020
1802,00	0,0020
1801,00	0,0020
1800,00	0,0021
1799,00	0,0022
1798,00	0,0023
1797,00	0,0023
1796,00	0,0024
1795,00	0,0025
1794,00	0,0025
1793,00	0,0025
1792,00	0,0024
1791,00	0,0023
1790,00	0,0023
1789,00	0,0024
1788,00	0,0024
1787,00	0,0024
1786,00	0,0024
1785,00	0,0024
1784,00	0,0023
1783,00	0,0023
1782,00	0,0023
1781,00	0,0023
1780,00	0,0023
1779,00	0,0023
1778,00	0,0024
1777,00	0,0024
1776,00	0,0025
1775,00	0,0025
1774,00	0,0026
1773,00	0,0027
1772,00	0,0026
1771,00	0,0025
1770,00	0,0024
1769,00	0,0024
1768,00	0,0025
1767,00	0,0025
1766,00	0,0026
1765,00	0,0027
1764,00	0,0027
1763,00	0,0027
1762,00	0,0028
1761,00	0,0029
1760,00	0,0030
1759,00	0,0031
1758,00	0,0033
1757,00	0,0035
1756,00	0,0038
1755,00	0,0040
1754,00	0,0042
1753,00	0,0044
1752,00	0,0047
1751,00	0,0049
1750,00	0,0051
1749,00	0,0052
1748,00	0,0054
1747,00	0,0055
1746,00	0,0055
1745,00	0,0055
1744,00	0,0054
1743,00	0,0054
1742,00	0,0053
1741,00	0,0054
1740,00	0,0054
1739,00	0,0053
1738,00	0,0052
1737,00	0,0051
1736,00	0,0052
1735,00	0,0052
1734,00	0,0050
1733,00	0,0048
1732,00	0,0045
1731,00	0,0043
1730,00	0,0041
1729,00	0,0040
1728,00	0,0040
1727,00	0,0039
1726,00	0,0039
1725,00	0,0038
1724,00	0,0038
1723,00	0,0038
1722,00	0,0037
1721,00	0,0036
1720,00	0,0035
1719,00	0,0034
1718,00	0,0034
1717,00	0,0035
1716,00	0,0034
1715,00	0,0034
1714,00	0,0034
1713,00	0,0034
1712,00	0,0034
1711,00	0,0033
1710,00	0,0033
1709,00	0,0033
1708,00	0,0032
1707,00	0,0031
1706,00	0,0030
1705,00	0,0029
1704,00	0,0029
1703,00	0,0030
1702,00	0,0032
1701,00	0,0034
1700,00	0,0035
1699,00	0,0034
1698,00	0,0034
1697,00	0,0032
1696,00	0,0031
1695,00	0,0031
1694,00	0,0032
1693,00	0,0033
1692,00	0,0034
1691,00	0,0034
1690,00	0,0035
1689,00	0,0035
1688,00	0,0036
1687,00	0,0036
1686,00	0,0036
1685,00	0,0037
1684,00	0,0036
1683,00	0,0037
1682,00	0,0038
1681,00	0,0039
1680,00	0,0040
1679,00	0,0041
1678,00	0,0042
1677,00	0,0044
1676,00	0,0045
1675,00	0,0045
1674,00	0,0045
1673,00	0,0045
1672,00	0,0046
1671,00	0,0046
1670,00	0,0047
1669,00	0,0047
1668,00	0,0047
1667,00	0,0047
1666,00	0,0048
1665,00	0,0049
1664,00	0,0050
1663,00	0,0050
1662,00	0,0050
1661,00	0,0051
1660,00	0,0051
1659,00	0,0052
1658,00	0,0052
1657,00	0,0052
1656,00	0,0052
1655,00	0,0051
1654,00	0,0051
1653,00	0,0050
1652,00	0,0051
1651,00	0,0051
1650,00	0,0051
1649,00	0,0051
1648,00	0,0052
1647,00	0,0053
1646,00	0,0053
1645,00	0,0053
1644,00	0,0052
1643,00	0,0052
1642,00	0,0053
1641,00	0,0053
1640,00	0,0053
1639,00	0,0053
1638,00	0,0053
1637,00	0,0052
1636,00	0,0050
1635,00	0,0049
1634,00	0,0048
1633,00	0,0047
1632,00	0,0047
1631,00	0,0047
1630,00	0,0047
1629,00	0,0045
1628,00	0,0044
1627,00	0,0043
1626,00	0,0043
1625,00	0,0043
1624,00	0,0043
1623,00	0,0043
1622,00	0,0042
1621,00	0,0041
1620,00	0,0040
1619,00	0,0040
1618,00	0,0040
1617,00	0,0040
1616,00	0,0038
1615,00	0,0037
1614,00	0,0036
1613,00	0,0035
1612,00	0,0035
1611,00	0,0036
1610,00	0,0035
1609,00	0,0035
1608,00	0,0035
1607,00	0,0034
1606,00	0,0034
1605,00	0,0034
1604,00	0,0033
1603,00	0,0033
1602,00	0,0031
1601,00	0,0030
1600,00	0,0029
1599,00	0,0028
1598,00	0,0027
1597,00	0,0026
1596,00	0,0026
1595,00	0,0026
1594,00	0,0027
1593,00	0,0027
1592,00	0,0028
1591,00	0,0029
1590,00	0,0029
1589,00	0,0029
1588,00	0,0030
1587,00	0,0030
1586,00	0,0031
1585,00	0,0031
1584,00	0,0032
1583,00	0,0033
1582,00	0,0033
1581,00	0,0034
1580,00	0,0034
1579,00	0,0035
1578,00	0,0037
1577,00	0,0038
1576,00	0,0041
1575,00	0,0042
1574,00	0,0043
1573,00	0,0045
1572,00	0,0046
1571,00	0,0048
1570,00	0,0050
1569,00	0,0052
1568,00	0,0053
1567,00	0,0054
1566,00	0,0055
1565,00	0,0056
1564,00	0,0057
1563,00	0,0058
1562,00	0,0057
1561,00	0,0058
1560,00	0,0061
1559,00	0,0066
1558,00	0,0070
1557,00	0,0073
1556,00	0,0077
1555,00	0,0080
1554,00	0,0084
1553,00	0,0087
1552,00	0,0089
1551,00	0,0091
1550,00	0,0092
1549,00	0,0095
1548,00	0,0096
1547,00	0,0097
1546,00	0,0098
1545,00	0,0098
1544,00	0,0098
1543,00	0,0098
1542,00	0,0098
1541,00	0,0097
1540,00	0,0094
1539,00	0,0090
1538,00	0,0089
1537,00	0,0088
1536,00	0,0088
1535,00	0,0087
1534,00	0,0086
1533,00	0,0085
1532,00	0,0085
1531,00	0,0085
1530,00	0,0086
1529,00	0,0086
1528,00	0,0086
1527,00	0,0086
1526,00	0,0088
1525,00	0,0089
1524,00	0,0090
1523,00	0,0090
1522,00	0,0091
1521,00	0,0091
1520,00	0,0092
1519,00	0,0092
1518,00	0,0094
1517,00	0,0097
1516,00	0,0100
1515,00	0,0102
1514,00	0,0106
1513,00	0,0109
1512,00	0,0112
1511,00	0,0114
1510,00	0,0115
1509,00	0,0119
1508,00	0,0125
1507,00	0,0130
1506,00	0,0135
1505,00	0,0140
1504,00	0,0143
1503,00	0,0145
1502,00	0,0147
1501,00	0,0150
1500,00	0,0152
1499,00	0,0154
1498,00	0,0158
1497,00	0,0162
1496,00	0,0166
1495,00	0,0169
1494,00	0,0171
1493,00	0,0174
1492,00	0,0177
1491,00	0,0181
1490,00	0,0185
1489,00	0,0189
1488,00	0,0194
1487,00	0,0199
1486,00	0,0205
1485,00	0,0211
1484,00	0,0217
1483,00	0,0223
1482,00	0,0231
1481,00	0,0239
1480,00	0,0247
1479,00	0,0254
1478,00	0,0262
1477,00	0,0272
1476,00	0,0284
1475,00	0,0298
1474,00	0,0317
1473,00	0,0346
1472,00	0,0380
1471,00	0,0413
1470,00	0,0443
1469,00	0,0471
1468,00	0,0497
1467,00	0,0519
1466,00	0,0539
1465,00	0,0556
1464,00	0,0568
1463,00	0,0575
1462,00	0,0579
1461,00	0,0583
1460,00	0,0587
1459,00	0,0592
1458,00	0,0599
1457,00	0,0606
1456,00	0,0605
1455,00	0,0597
1454,00	0,0586
1453,00	0,0575
1452,00	0,0561
1451,00	0,0546
1450,00	0,0532
1449,00	0,0518
1448,00	0,0504
1447,00	0,0488
1446,00	0,0474
1445,00	0,0460
1444,00	0,0445
1443,00	0,0429
1442,00	0,0413
1441,00	0,0399
1440,00	0,0386
1439,00	0,0373
1438,00	0,0360
1437,00	0,0347
1436,00	0,0333
1435,00	0,0323
1434,00	0,0315
1433,00	0,0309
1432,00	0,0303
1431,00	0,0298
1430,00	0,0295
1429,00	0,0295
1428,00	0,0296
1427,00	0,0299
1426,00	0,0302
1425,00	0,0308
1424,00	0,0314
1423,00	0,0319
1422,00	0,0324
1421,00	0,0329
1420,00	0,0335
1419,00	0,0341
1418,00	0,0346
1417,00	0,0350
1416,00	0,0354
1415,00	0,0356
1414,00	0,0358
1413,00	0,0359
1412,00	0,0359
1411,00	0,0358
1410,00	0,0356
1409,00	0,0352
1408,00	0,0348
1407,00	0,0342
1406,00	0,0336
1405,00	0,0328
1404,00	0,0320
1403,00	0,0311
1402,00	0,0303
1401,00	0,0295
1400,00	0,0285
1399,00	0,0275
1398,00	0,0265
1397,00	0,0256
1396,00	0,0247
1395,00	0,0237
1394,00	0,0229
1393,00	0,0222
1392,00	0,0216
1391,00	0,0211
1390,00	0,0206
1389,00	0,0202
1388,00	0,0199
1387,00	0,0200
1386,00	0,0202
1385,00	0,0206
1384,00	0,0212
1383,00	0,0219
1382,00	0,0230
1381,00	0,0243
1380,00	0,0257
1379,00	0,0267
1378,00	0,0272
1377,00	0,0268
1376,00	0,0255
1375,00	0,0236
1374,00	0,0213
1373,00	0,0193
1372,00	0,0177
1371,00	0,0166
1370,00	0,0158
1369,00	0,0152
1368,00	0,0148
1367,00	0,0144
1366,00	0,0139
1365,00	0,0132
1364,00	0,0123
1363,00	0,0113
1362,00	0,0105
1361,00	0,0099
1360,00	0,0094
1359,00	0,0091
1358,00	0,0089
1357,00	0,0086
1356,00	0,0084
1355,00	0,0083
1354,00	0,0081
1353,00	0,0080
1352,00	0,0078
1351,00	0,0077
1350,00	0,0075
1349,00	0,0074
1348,00	0,0072
1347,00	0,0071
1346,00	0,0069
1345,00	0,0068
1344,00	0,0067
1343,00	0,0066
1342,00	0,0064
1341,00	0,0063
1340,00	0,0060
1339,00	0,0058
1338,00	0,0056
1337,00	0,0055
1336,00	0,0054
1335,00	0,0053
1334,00	0,0052
1333,00	0,0051
1332,00	0,0050
1331,00	0,0049
1330,00	0,0047
1329,00	0,0046
1328,00	0,0045
1327,00	0,0044
1326,00	0,0042
1325,00	0,0041
1324,00	0,0040
1323,00	0,0039
1322,00	0,0039
1321,00	0,0038
1320,00	0,0039
1319,00	0,0039
1318,00	0,0040
1317,00	0,0041
1316,00	0,0041
1315,00	0,0042
1314,00	0,0043
1313,00	0,0043
1312,00	0,0043
1311,00	0,0043
1310,00	0,0042
1309,00	0,0042
1308,00	0,0041
1307,00	0,0041
1306,00	0,0040
1305,00	0,0040
1304,00	0,0039
1303,00	0,0038
1302,00	0,0038
1301,00	0,0037
1300,00	0,0036
1299,00	0,0035
1298,00	0,0035
1297,00	0,0034
1296,00	0,0033
1295,00	0,0031
1294,00	0,0030
1293,00	0,0029
1292,00	0,0028
1291,00	0,0027
1290,00	0,0025
1289,00	0,0024
1288,00	0,0024
1287,00	0,0023
1286,00	0,0023
1285,00	0,0023
1284,00	0,0024
1283,00	0,0025
1282,00	0,0026
1281,00	0,0028
1280,00	0,0030
1279,00	0,0031
1278,00	0,0033
1277,00	0,0034
1276,00	0,0036
1275,00	0,0037
1274,00	0,0038
1273,00	0,0039
1272,00	0,0041
1271,00	0,0041
1270,00	0,0042
1269,00	0,0043
1268,00	0,0043
1267,00	0,0045
1266,00	0,0047
1265,00	0,0050
1264,00	0,0054
1263,00	0,0059
1262,00	0,0063
1261,00	0,0067
1260,00	0,0070
1259,00	0,0071
1258,00	0,0071
1257,00	0,0071
1256,00	0,0071
1255,00	0,0070
1254,00	0,0070
1253,00	0,0070
1252,00	0,0070
1251,00	0,0069
1250,00	0,0067
1249,00	0,0065
1248,00	0,0063
1247,00	0,0061
1246,00	0,0060
1245,00	0,0058
1244,00	0,0057
1243,00	0,0057
1242,00	0,0056
1241,00	0,0056
1240,00	0,0056
1239,00	0,0057
1238,00	0,0057
1237,00	0,0058
1236,00	0,0058
1235,00	0,0059
1234,00	0,0059
1233,00	0,0059
1232,00	0,0060
1231,00	0,0060
1230,00	0,0060
1229,00	0,0061
1228,00	0,0062
1227,00	0,0062
1226,00	0,0063
1225,00	0,0063
1224,00	0,0064
1223,00	0,0064
1222,00	0,0065
1221,00	0,0065
1220,00	0,0065
1219,00	0,0065
1218,00	0,0065
1217,00	0,0065
1216,00	0,0065
1215,00	0,0065
1214,00	0,0066
1213,00	0,0066
1212,00	0,0066
1211,00	0,0065
1210,00	0,0065
1209,00	0,0065
1208,00	0,0065
1207,00	0,0065
1206,00	0,0066
1205,00	0,0067
1204,00	0,0067
1203,00	0,0069
1202,00	0,0070
1201,00	0,0072
1200,00	0,0073
1199,00	0,0075
1198,00	0,0077
1197,00	0,0078
1196,00	0,0080
1195,00	0,0081
1194,00	0,0082
1193,00	0,0083
1192,00	0,0085
1191,00	0,0086
1190,00	0,0087
1189,00	0,0088
1188,00	0,0089
1187,00	0,0091
1186,00	0,0092
1185,00	0,0094
1184,00	0,0095
1183,00	0,0096
1182,00	0,0098
1181,00	0,0099
1180,00	0,0101
1179,00	0,0102
1178,00	0,0104
1177,00	0,0106
1176,00	0,0108
1175,00	0,0110
1174,00	0,0113
1173,00	0,0115
1172,00	0,0118
1171,00	0,0121
1170,00	0,0124
1169,00	0,0128
1168,00	0,0131
1167,00	0,0135
1166,00	0,0138
1165,00	0,0142
1164,00	0,0145
1163,00	0,0149
1162,00	0,0152
1161,00	0,0156
1160,00	0,0159
1159,00	0,0162
1158,00	0,0165
1157,00	0,0168
1156,00	0,0171
1155,00	0,0173
1154,00	0,0175
1153,00	0,0177
1152,00	0,0179
1151,00	0,0180
1150,00	0,0182
1149,00	0,0184
1148,00	0,0187
1147,00	0,0191
1146,00	0,0197
1145,00	0,0203
1144,00	0,0209
1143,00	0,0216
1142,00	0,0222
1141,00	0,0229
1140,00	0,0235
1139,00	0,0242
1138,00	0,0249
1137,00	0,0256
1136,00	0,0263
1135,00	0,0271
1134,00	0,0280
1133,00	0,0289
1132,00	0,0298
1131,00	0,0308
1130,00	0,0319
1129,00	0,0331
1128,00	0,0345
1127,00	0,0360
1126,00	0,0377
1125,00	0,0395
1124,00	0,0415
1123,00	0,0436
1122,00	0,0458
1121,00	0,0481
1120,00	0,0506
1119,00	0,0530
1118,00	0,0555
1117,00	0,0580
1116,00	0,0605
1115,00	0,0629
1114,00	0,0652
1113,00	0,0675
1112,00	0,0697
1111,00	0,0720
1110,00	0,0741
1109,00	0,0762
1108,00	0,0783
1107,00	0,0803
1106,00	0,0823
1105,00	0,0842
1104,00	0,0861
1103,00	0,0879
1102,00	0,0896
1101,00	0,0914
1100,00	0,0931
1099,00	0,0948
1098,00	0,0965
1097,00	0,0982
1096,00	0,0999
1095,00	0,1015
1094,00	0,1031
1093,00	0,1046
1092,00	0,1062
1091,00	0,1076
1090,00	0,1089
1089,00	0,1101
1088,00	0,1112
1087,00	0,1122
1086,00	0,1129
1085,00	0,1136
1084,00	0,1141
1083,00	0,1146
1082,00	0,1150
1081,00	0,1153
1080,00	0,1158
1079,00	0,1163
1078,00	0,1170
1077,00	0,1179
1076,00	0,1190
1075,00	0,1203
1074,00	0,1217
1073,00	0,1233
1072,00	0,1250
1071,00	0,1267
1070,00	0,1285
1069,00	0,1303
1068,00	0,1323
1067,00	0,1343
1066,00	0,1363
1065,00	0,1383
1064,00	0,1405
1063,00	0,1425
1062,00	0,1446
1061,00	0,1467
1060,00	0,1489
1059,00	0,1510
1058,00	0,1531
1057,00	0,1553
1056,00	0,1575
1055,00	0,1597
1054,00	0,1619
1053,00	0,1641
1052,00	0,1665
1051,00	0,1689
1050,00	0,1714
1049,00	0,1740
1048,00	0,1768
1047,00	0,1796
1046,00	0,1824
1045,00	0,1853
1044,00	0,1883
1043,00	0,1912
1042,00	0,1941
1041,00	0,1971
1040,00	0,2002
1039,00	0,2033
1038,00	0,2065
1037,00	0,2098
1036,00	0,2132
1035,00	0,2168
1034,00	0,2203
1033,00	0,2239
1032,00	0,2276
1031,00	0,2313
1030,00	0,2349
1029,00	0,2384
1028,00	0,2417
1027,00	0,2448
1026,00	0,2475
1025,00	0,2499
1024,00	0,2521
1023,00	0,2540
1022,00	0,2555
1021,00	0,2569
1020,00	0,2581
1019,00	0,2592
1018,00	0,2600
1017,00	0,2607
1016,00	0,2615
1015,00	0,2622
1014,00	0,2628
1013,00	0,2634
1012,00	0,2638
1011,00	0,2640
1010,00	0,2638
1009,00	0,2634
1008,00	0,2629
1007,00	0,2620
1006,00	0,2608
1005,00	0,2594
1004,00	0,2579
1003,00	0,2560
1002,00	0,2540
1001,00	0,2517
1000,00	0,2494
999,00	0,2469
998,00	0,2442
997,00	0,2414
996,00	0,2387
995,00	0,2358
994,00	0,2329
993,00	0,2299
992,00	0,2269
991,00	0,2238
990,00	0,2206
989,00	0,2174
988,00	0,2143
987,00	0,2111
986,00	0,2078
985,00	0,2046
984,00	0,2014
983,00	0,1983
982,00	0,1951
981,00	0,1919
980,00	0,1889
979,00	0,1858
978,00	0,1827
977,00	0,1797
976,00	0,1768
975,00	0,1739
974,00	0,1711
973,00	0,1685
972,00	0,1662
971,00	0,1641
970,00	0,1622
969,00	0,1608
968,00	0,1600
967,00	0,1596
966,00	0,1598
965,00	0,1605
964,00	0,1618
963,00	0,1634
962,00	0,1650
961,00	0,1664
960,00	0,1674
959,00	0,1677
958,00	0,1674
957,00	0,1665
956,00	0,1651
955,00	0,1633
954,00	0,1611
953,00	0,1587
952,00	0,1563
951,00	0,1539
950,00	0,1516
949,00	0,1493
948,00	0,1471
947,00	0,1449
946,00	0,1428
945,00	0,1406
944,00	0,1385
943,00	0,1365
942,00	0,1344
941,00	0,1325
940,00	0,1306
939,00	0,1287
938,00	0,1268
937,00	0,1250
936,00	0,1233
935,00	0,1217
934,00	0,1200
933,00	0,1185
932,00	0,1170
931,00	0,1155
930,00	0,1141
929,00	0,1128
928,00	0,1115
927,00	0,1102
926,00	0,1090
925,00	0,1078
924,00	0,1067
923,00	0,1057
922,00	0,1047
921,00	0,1038
920,00	0,1029
919,00	0,1020
918,00	0,1011
917,00	0,1002
916,00	0,0994
915,00	0,0985
914,00	0,0977
913,00	0,0969
912,00	0,0961
911,00	0,0953
910,00	0,0946
909,00	0,0938
908,00	0,0931
907,00	0,0924
906,00	0,0917
905,00	0,0910
904,00	0,0903
903,00	0,0897
902,00	0,0890
901,00	0,0884
900,00	0,0878
899,00	0,0872
898,00	0,0866
897,00	0,0859
896,00	0,0853
895,00	0,0847
894,00	0,0840
893,00	0,0834
892,00	0,0828
891,00	0,0822
890,00	0,0817
889,00	0,0812
888,00	0,0808
887,00	0,0806
886,00	0,0805
885,00	0,0809
884,00	0,0820
883,00	0,0839
882,00	0,0864
881,00	0,0893
880,00	0,0917
879,00	0,0933
878,00	0,0939
877,00	0,0940
876,00	0,0943
875,00	0,0951
874,00	0,0965
873,00	0,0979
872,00	0,0988
871,00	0,0989
870,00	0,0985
869,00	0,0977
868,00	0,0968
867,00	0,0957
866,00	0,0946
865,00	0,0935
864,00	0,0926
863,00	0,0916
862,00	0,0908
861,00	0,0900
860,00	0,0892
859,00	0,0884
858,00	0,0876
857,00	0,0868
856,00	0,0861
855,00	0,0854
854,00	0,0847
853,00	0,0840
852,00	0,0834
851,00	0,0828
850,00	0,0821
849,00	0,0816
848,00	0,0810
847,00	0,0804
846,00	0,0798
845,00	0,0791
844,00	0,0783
843,00	0,0775
842,00	0,0765
841,00	0,0756
840,00	0,0746
839,00	0,0737
838,00	0,0727
837,00	0,0717
836,00	0,0708
835,00	0,0699
834,00	0,0690
833,00	0,0681
832,00	0,0673
831,00	0,0666
830,00	0,0659
829,00	0,0653
828,00	0,0649
827,00	0,0645
826,00	0,0641
825,00	0,0639
824,00	0,0639
823,00	0,0638
822,00	0,0638
821,00	0,0637
820,00	0,0635
819,00	0,0634
818,00	0,0632
817,00	0,0630
816,00	0,0629
815,00	0,0629
814,00	0,0628
813,00	0,0628
812,00	0,0629
811,00	0,0630
810,00	0,0632
809,00	0,0634
808,00	0,0637
807,00	0,0639
806,00	0,0640
805,00	0,0640
804,00	0,0639
803,00	0,0637
802,00	0,0633
801,00	0,0629
800,00	0,0624
799,00	0,0619
798,00	0,0613
797,00	0,0607
796,00	0,0601
795,00	0,0595
794,00	0,0588
793,00	0,0582
792,00	0,0575
791,00	0,0569
790,00	0,0563
789,00	0,0557
788,00	0,0551
787,00	0,0545
786,00	0,0540
785,00	0,0535
784,00	0,0530
783,00	0,0524
782,00	0,0519
781,00	0,0515
780,00	0,0511
779,00	0,0506
778,00	0,0502
777,00	0,0498
776,00	0,0494
775,00	0,0490
774,00	0,0486
773,00	0,0482
772,00	0,0479
771,00	0,0475
770,00	0,0471
769,00	0,0468
768,00	0,0465
767,00	0,0462
766,00	0,0459
765,00	0,0456
764,00	0,0454
763,00	0,0451
762,00	0,0448
761,00	0,0446
760,00	0,0444
759,00	0,0442
758,00	0,0441
757,00	0,0439
756,00	0,0438
755,00	0,0436
754,00	0,0433
753,00	0,0430
752,00	0,0426
751,00	0,0423
750,00	0,0420
749,00	0,0417
748,00	0,0414
747,00	0,0412
746,00	0,0410
745,00	0,0408
744,00	0,0408
743,00	0,0407
742,00	0,0407
741,00	0,0406
740,00	0,0406
739,00	0,0406
738,00	0,0405
737,00	0,0404
736,00	0,0402
735,00	0,0401
734,00	0,0401
733,00	0,0401
732,00	0,0403
731,00	0,0404
730,00	0,0407
729,00	0,0411
728,00	0,0416
727,00	0,0422
726,00	0,0428
725,00	0,0433
724,00	0,0439
723,00	0,0442
722,00	0,0443
721,00	0,0440
720,00	0,0435
719,00	0,0427
718,00	0,0418
717,00	0,0410
716,00	0,0402
715,00	0,0396
714,00	0,0390
713,00	0,0385
712,00	0,0380
711,00	0,0376
710,00	0,0372
709,00	0,0368
708,00	0,0365
707,00	0,0363
706,00	0,0361
705,00	0,0359
704,00	0,0357
703,00	0,0355
702,00	0,0353
701,00	0,0351
700,00	0,0349
699,00	0,0348
698,00	0,0348
697,00	0,0349
696,00	0,0350
695,00	0,0351
694,00	0,0352
693,00	0,0352
692,00	0,0352
691,00	0,0352
690,00	0,0353
689,00	0,0354
688,00	0,0355
687,00	0,0356
686,00	0,0355
685,00	0,0355
684,00	0,0355
683,00	0,0355
682,00	0,0355
681,00	0,0356
680,00	0,0356
679,00	0,0356
678,00	0,0357
677,00	0,0357
676,00	0,0359
675,00	0,0361
674,00	0,0364
673,00	0,0367
672,00	0,0369
671,00	0,0372
670,00	0,0376
669,00	0,0384
668,00	0,0394
667,00	0,0398
666,00	0,0397
665,00	0,0394
664,00	0,0393
663,00	0,0393
662,00	0,0394
661,00	0,0395
660,00	0,0397
659,00	0,0400
658,00	0,0404
657,00	0,0407
656,00	0,0411
655,00	0,0416
654,00	0,0422
653,00	0,0428
652,00	0,0435
651,00	0,0442
650,00	0,0448
649,00	0,0455
648,00	0,0465
647,00	0,0475
646,00	0,0484
645,00	0,0493
644,00	0,0502
643,00	0,0513
642,00	0,0524
641,00	0,0536
640,00	0,0549
639,00	0,0561
638,00	0,0571
637,00	0,0580
636,00	0,0588
635,00	0,0596
634,00	0,0603
633,00	0,0611
632,00	0,0620
631,00	0,0628
630,00	0,0634
629,00	0,0640
628,00	0,0646
627,00	0,0653
626,00	0,0663
625,00	0,0677
624,00	0,0697
623,00	0,0719
622,00	0,0743
621,00	0,0771
620,00	0,0804
619,00	0,0843
618,00	0,0886
617,00	0,0934
616,00	0,0990
615,00	0,1045
614,00	0,1098
613,00	0,1156
612,00	0,1223
611,00	0,1295
610,00	0,1368
609,00	0,1448
608,00	0,1535
607,00	0,1619
606,00	0,1695
605,00	0,1772
604,00	0,1851
603,00	0,1915
602,00	0,1952
601,00	0,1970
600,00	0,1977
599,00	0,1962
598,00	0,1921
597,00	0,1869
596,00	0,1818
595,00	0,1762
594,00	0,1704
593,00	0,1654
592,00	0,1617
591,00	0,1581
590,00	0,1542
589,00	0,1516
588,00	0,1510
587,00	0,1511
586,00	0,1510
585,00	0,1515
584,00	0,1537
583,00	0,1568
582,00	0,1600
581,00	0,1646
580,00	0,1710
579,00	0,1775
578,00	0,1829
577,00	0,1896
576,00	0,1986
575,00	0,2067
574,00	0,2117
573,00	0,2170
572,00	0,2245
571,00	0,2311
570,00	0,2351
569,00	0,2409
568,00	0,2505
567,00	0,2595
566,00	0,2649
565,00	0,2711
564,00	0,2809
563,00	0,2900
562,00	0,2951
561,00	0,3001
560,00	0,3069
559,00	0,3102
558,00	0,3079
557,00	0,3061
556,00	0,3071
555,00	0,3048
554,00	0,2972
553,00	0,2912
552,00	0,2900
551,00	0,2876
550,00	0,2804
