# Supplementary material for: Microstructural and chemical characterization of radiation-induced carious dentin of teeth submitted to ionizing radiation as a head and neck cancer therapy
Source: PLoS One. 2025 Dec 12;20(12):e0337062. doi: 10.1371/journal.pone.0337062 (PMC12700452; doi:10.1371/journal.pone.0337062)
Supplement: S4 Data — (ZIP) [file pone.0337062.s004.zip › ftir_bruna/absorbance/amostra2.3.csv]

Criado como novo conjunto de dados	Amostra 002 por Administrator data sexta-feira, fevereiro 26 2021
cm-1	A
2000,00	0,0055
1999,00	0,0034
1998,00	0,0002
1997,00	-0,0023
1996,00	-0,0031
1995,00	-0,0024
1994,00	-0,0007
1993,00	0,0011
1992,00	0,0019
1991,00	0,0020
1990,00	0,0021
1989,00	0,0030
1988,00	0,0042
1987,00	0,0046
1986,00	0,0037
1985,00	0,0019
1984,00	0,0004
1983,00	-0,0002
1982,00	0,0005
1981,00	0,0019
1980,00	0,0029
1979,00	0,0032
1978,00	0,0031
1977,00	0,0036
1976,00	0,0047
1975,00	0,0058
1974,00	0,0063
1973,00	0,0065
1972,00	0,0070
1971,00	0,0080
1970,00	0,0088
1969,00	0,0085
1968,00	0,0070
1967,00	0,0051
1966,00	0,0039
1965,00	0,0036
1964,00	0,0038
1963,00	0,0038
1962,00	0,0036
1961,00	0,0032
1960,00	0,0031
1959,00	0,0034
1958,00	0,0039
1957,00	0,0043
1956,00	0,0045
1955,00	0,0049
1954,00	0,0055
1953,00	0,0062
1952,00	0,0064
1951,00	0,0063
1950,00	0,0063
1949,00	0,0061
1948,00	0,0055
1947,00	0,0047
1946,00	0,0041
1945,00	0,0039
1944,00	0,0041
1943,00	0,0044
1942,00	0,0049
1941,00	0,0055
1940,00	0,0059
1939,00	0,0058
1938,00	0,0054
1937,00	0,0051
1936,00	0,0049
1935,00	0,0050
1934,00	0,0051
1933,00	0,0051
1932,00	0,0047
1931,00	0,0043
1930,00	0,0041
1929,00	0,0042
1928,00	0,0044
1927,00	0,0047
1926,00	0,0049
1925,00	0,0051
1924,00	0,0050
1923,00	0,0046
1922,00	0,0044
1921,00	0,0044
1920,00	0,0047
1919,00	0,0051
1918,00	0,0053
1917,00	0,0053
1916,00	0,0050
1915,00	0,0046
1914,00	0,0043
1913,00	0,0043
1912,00	0,0045
1911,00	0,0048
1910,00	0,0049
1909,00	0,0049
1908,00	0,0048
1907,00	0,0050
1906,00	0,0053
1905,00	0,0055
1904,00	0,0055
1903,00	0,0053
1902,00	0,0050
1901,00	0,0050
1900,00	0,0050
1899,00	0,0051
1898,00	0,0051
1897,00	0,0051
1896,00	0,0051
1895,00	0,0051
1894,00	0,0051
1893,00	0,0051
1892,00	0,0051
1891,00	0,0050
1890,00	0,0049
1889,00	0,0049
1888,00	0,0049
1887,00	0,0050
1886,00	0,0050
1885,00	0,0049
1884,00	0,0046
1883,00	0,0044
1882,00	0,0043
1881,00	0,0042
1880,00	0,0042
1879,00	0,0041
1878,00	0,0041
1877,00	0,0043
1876,00	0,0046
1875,00	0,0049
1874,00	0,0051
1873,00	0,0050
1872,00	0,0049
1871,00	0,0049
1870,00	0,0049
1869,00	0,0049
1868,00	0,0049
1867,00	0,0047
1866,00	0,0046
1865,00	0,0046
1864,00	0,0046
1863,00	0,0047
1862,00	0,0048
1861,00	0,0049
1860,00	0,0048
1859,00	0,0048
1858,00	0,0047
1857,00	0,0046
1856,00	0,0045
1855,00	0,0045
1854,00	0,0045
1853,00	0,0045
1852,00	0,0045
1851,00	0,0045
1850,00	0,0045
1849,00	0,0045
1848,00	0,0045
1847,00	0,0045
1846,00	0,0046
1845,00	0,0047
1844,00	0,0046
1843,00	0,0045
1842,00	0,0044
1841,00	0,0044
1840,00	0,0045
1839,00	0,0046
1838,00	0,0046
1837,00	0,0046
1836,00	0,0045
1835,00	0,0044
1834,00	0,0043
1833,00	0,0042
1832,00	0,0041
1831,00	0,0041
1830,00	0,0041
1829,00	0,0040
1828,00	0,0040
1827,00	0,0041
1826,00	0,0041
1825,00	0,0041
1824,00	0,0041
1823,00	0,0041
1822,00	0,0041
1821,00	0,0041
1820,00	0,0041
1819,00	0,0041
1818,00	0,0042
1817,00	0,0043
1816,00	0,0044
1815,00	0,0044
1814,00	0,0044
1813,00	0,0044
1812,00	0,0043
1811,00	0,0042
1810,00	0,0040
1809,00	0,0040
1808,00	0,0040
1807,00	0,0041
1806,00	0,0041
1805,00	0,0041
1804,00	0,0040
1803,00	0,0038
1802,00	0,0038
1801,00	0,0038
1800,00	0,0038
1799,00	0,0039
1798,00	0,0040
1797,00	0,0040
1796,00	0,0041
1795,00	0,0041
1794,00	0,0041
1793,00	0,0041
1792,00	0,0040
1791,00	0,0039
1790,00	0,0038
1789,00	0,0039
1788,00	0,0040
1787,00	0,0040
1786,00	0,0040
1785,00	0,0040
1784,00	0,0039
1783,00	0,0038
1782,00	0,0038
1781,00	0,0038
1780,00	0,0038
1779,00	0,0038
1778,00	0,0039
1777,00	0,0039
1776,00	0,0039
1775,00	0,0039
1774,00	0,0039
1773,00	0,0040
1772,00	0,0038
1771,00	0,0037
1770,00	0,0036
1769,00	0,0038
1768,00	0,0039
1767,00	0,0039
1766,00	0,0039
1765,00	0,0039
1764,00	0,0039
1763,00	0,0039
1762,00	0,0038
1761,00	0,0038
1760,00	0,0038
1759,00	0,0039
1758,00	0,0040
1757,00	0,0042
1756,00	0,0042
1755,00	0,0043
1754,00	0,0043
1753,00	0,0045
1752,00	0,0047
1751,00	0,0046
1750,00	0,0044
1749,00	0,0044
1748,00	0,0045
1747,00	0,0045
1746,00	0,0045
1745,00	0,0045
1744,00	0,0044
1743,00	0,0043
1742,00	0,0043
1741,00	0,0045
1740,00	0,0046
1739,00	0,0044
1738,00	0,0043
1737,00	0,0043
1736,00	0,0046
1735,00	0,0049
1734,00	0,0047
1733,00	0,0043
1732,00	0,0041
1731,00	0,0041
1730,00	0,0041
1729,00	0,0042
1728,00	0,0042
1727,00	0,0043
1726,00	0,0044
1725,00	0,0044
1724,00	0,0045
1723,00	0,0046
1722,00	0,0045
1721,00	0,0043
1720,00	0,0043
1719,00	0,0042
1718,00	0,0043
1717,00	0,0045
1716,00	0,0046
1715,00	0,0048
1714,00	0,0051
1713,00	0,0053
1712,00	0,0055
1711,00	0,0058
1710,00	0,0060
1709,00	0,0061
1708,00	0,0063
1707,00	0,0066
1706,00	0,0068
1705,00	0,0070
1704,00	0,0072
1703,00	0,0076
1702,00	0,0083
1701,00	0,0092
1700,00	0,0096
1699,00	0,0096
1698,00	0,0097
1697,00	0,0101
1696,00	0,0107
1695,00	0,0113
1694,00	0,0118
1693,00	0,0123
1692,00	0,0128
1691,00	0,0133
1690,00	0,0138
1689,00	0,0142
1688,00	0,0145
1687,00	0,0147
1686,00	0,0150
1685,00	0,0156
1684,00	0,0164
1683,00	0,0172
1682,00	0,0179
1681,00	0,0187
1680,00	0,0194
1679,00	0,0201
1678,00	0,0207
1677,00	0,0215
1676,00	0,0224
1675,00	0,0232
1674,00	0,0238
1673,00	0,0243
1672,00	0,0248
1671,00	0,0256
1670,00	0,0265
1669,00	0,0275
1668,00	0,0282
1667,00	0,0288
1666,00	0,0294
1665,00	0,0300
1664,00	0,0307
1663,00	0,0315
1662,00	0,0322
1661,00	0,0328
1660,00	0,0333
1659,00	0,0338
1658,00	0,0341
1657,00	0,0341
1656,00	0,0341
1655,00	0,0341
1654,00	0,0345
1653,00	0,0351
1652,00	0,0357
1651,00	0,0359
1650,00	0,0360
1649,00	0,0362
1648,00	0,0366
1647,00	0,0371
1646,00	0,0375
1645,00	0,0378
1644,00	0,0380
1643,00	0,0382
1642,00	0,0384
1641,00	0,0385
1640,00	0,0386
1639,00	0,0385
1638,00	0,0385
1637,00	0,0387
1636,00	0,0389
1635,00	0,0391
1634,00	0,0392
1633,00	0,0392
1632,00	0,0391
1631,00	0,0391
1630,00	0,0389
1629,00	0,0386
1628,00	0,0381
1627,00	0,0377
1626,00	0,0372
1625,00	0,0367
1624,00	0,0362
1623,00	0,0356
1622,00	0,0348
1621,00	0,0341
1620,00	0,0333
1619,00	0,0326
1618,00	0,0318
1617,00	0,0309
1616,00	0,0299
1615,00	0,0291
1614,00	0,0284
1613,00	0,0278
1612,00	0,0272
1611,00	0,0265
1610,00	0,0258
1609,00	0,0251
1608,00	0,0244
1607,00	0,0238
1606,00	0,0232
1605,00	0,0227
1604,00	0,0221
1603,00	0,0216
1602,00	0,0210
1601,00	0,0205
1600,00	0,0199
1599,00	0,0195
1598,00	0,0191
1597,00	0,0187
1596,00	0,0184
1595,00	0,0182
1594,00	0,0181
1593,00	0,0181
1592,00	0,0180
1591,00	0,0180
1590,00	0,0180
1589,00	0,0179
1588,00	0,0179
1587,00	0,0179
1586,00	0,0180
1585,00	0,0181
1584,00	0,0182
1583,00	0,0183
1582,00	0,0184
1581,00	0,0185
1580,00	0,0185
1579,00	0,0185
1578,00	0,0187
1577,00	0,0191
1576,00	0,0196
1575,00	0,0201
1574,00	0,0205
1573,00	0,0209
1572,00	0,0214
1571,00	0,0219
1570,00	0,0226
1569,00	0,0232
1568,00	0,0238
1567,00	0,0242
1566,00	0,0248
1565,00	0,0254
1564,00	0,0259
1563,00	0,0261
1562,00	0,0261
1561,00	0,0262
1560,00	0,0267
1559,00	0,0282
1558,00	0,0294
1557,00	0,0301
1556,00	0,0307
1555,00	0,0314
1554,00	0,0321
1553,00	0,0325
1552,00	0,0328
1551,00	0,0331
1550,00	0,0335
1549,00	0,0338
1548,00	0,0341
1547,00	0,0342
1546,00	0,0343
1545,00	0,0344
1544,00	0,0344
1543,00	0,0345
1542,00	0,0345
1541,00	0,0346
1540,00	0,0347
1539,00	0,0347
1538,00	0,0348
1537,00	0,0348
1536,00	0,0349
1535,00	0,0348
1534,00	0,0348
1533,00	0,0347
1532,00	0,0345
1531,00	0,0344
1530,00	0,0343
1529,00	0,0341
1528,00	0,0339
1527,00	0,0337
1526,00	0,0336
1525,00	0,0334
1524,00	0,0331
1523,00	0,0327
1522,00	0,0324
1521,00	0,0321
1520,00	0,0317
1519,00	0,0315
1518,00	0,0314
1517,00	0,0313
1516,00	0,0311
1515,00	0,0309
1514,00	0,0308
1513,00	0,0306
1512,00	0,0302
1511,00	0,0296
1510,00	0,0290
1509,00	0,0285
1508,00	0,0281
1507,00	0,0276
1506,00	0,0271
1505,00	0,0269
1504,00	0,0267
1503,00	0,0264
1502,00	0,0261
1501,00	0,0256
1500,00	0,0251
1499,00	0,0246
1498,00	0,0241
1497,00	0,0238
1496,00	0,0234
1495,00	0,0231
1494,00	0,0228
1493,00	0,0225
1492,00	0,0223
1491,00	0,0219
1490,00	0,0216
1489,00	0,0213
1488,00	0,0212
1487,00	0,0212
1486,00	0,0213
1485,00	0,0214
1484,00	0,0215
1483,00	0,0217
1482,00	0,0219
1481,00	0,0221
1480,00	0,0223
1479,00	0,0224
1478,00	0,0226
1477,00	0,0228
1476,00	0,0232
1475,00	0,0238
1474,00	0,0247
1473,00	0,0261
1472,00	0,0276
1471,00	0,0289
1470,00	0,0302
1469,00	0,0315
1468,00	0,0327
1467,00	0,0338
1466,00	0,0349
1465,00	0,0360
1464,00	0,0370
1463,00	0,0376
1462,00	0,0381
1461,00	0,0384
1460,00	0,0387
1459,00	0,0391
1458,00	0,0399
1457,00	0,0408
1456,00	0,0413
1455,00	0,0413
1454,00	0,0412
1453,00	0,0411
1452,00	0,0408
1451,00	0,0404
1450,00	0,0399
1449,00	0,0395
1448,00	0,0390
1447,00	0,0385
1446,00	0,0379
1445,00	0,0374
1444,00	0,0368
1443,00	0,0361
1442,00	0,0354
1441,00	0,0347
1440,00	0,0340
1439,00	0,0334
1438,00	0,0327
1437,00	0,0321
1436,00	0,0314
1435,00	0,0307
1434,00	0,0302
1433,00	0,0297
1432,00	0,0292
1431,00	0,0287
1430,00	0,0284
1429,00	0,0281
1428,00	0,0280
1427,00	0,0279
1426,00	0,0279
1425,00	0,0280
1424,00	0,0280
1423,00	0,0281
1422,00	0,0281
1421,00	0,0281
1420,00	0,0282
1419,00	0,0283
1418,00	0,0284
1417,00	0,0285
1416,00	0,0287
1415,00	0,0289
1414,00	0,0290
1413,00	0,0291
1412,00	0,0292
1411,00	0,0293
1410,00	0,0294
1409,00	0,0294
1408,00	0,0294
1407,00	0,0294
1406,00	0,0293
1405,00	0,0294
1404,00	0,0294
1403,00	0,0293
1402,00	0,0291
1401,00	0,0289
1400,00	0,0287
1399,00	0,0284
1398,00	0,0281
1397,00	0,0279
1396,00	0,0276
1395,00	0,0274
1394,00	0,0272
1393,00	0,0270
1392,00	0,0269
1391,00	0,0267
1390,00	0,0265
1389,00	0,0263
1388,00	0,0262
1387,00	0,0262
1386,00	0,0262
1385,00	0,0264
1384,00	0,0266
1383,00	0,0269
1382,00	0,0273
1381,00	0,0278
1380,00	0,0283
1379,00	0,0287
1378,00	0,0288
1377,00	0,0286
1376,00	0,0280
1375,00	0,0271
1374,00	0,0261
1373,00	0,0253
1372,00	0,0246
1371,00	0,0241
1370,00	0,0236
1369,00	0,0232
1368,00	0,0228
1367,00	0,0224
1366,00	0,0220
1365,00	0,0214
1364,00	0,0208
1363,00	0,0202
1362,00	0,0197
1361,00	0,0194
1360,00	0,0192
1359,00	0,0191
1358,00	0,0190
1357,00	0,0189
1356,00	0,0189
1355,00	0,0189
1354,00	0,0190
1353,00	0,0191
1352,00	0,0192
1351,00	0,0193
1350,00	0,0195
1349,00	0,0196
1348,00	0,0198
1347,00	0,0199
1346,00	0,0201
1345,00	0,0203
1344,00	0,0204
1343,00	0,0205
1342,00	0,0206
1341,00	0,0207
1340,00	0,0207
1339,00	0,0207
1338,00	0,0207
1337,00	0,0207
1336,00	0,0207
1335,00	0,0207
1334,00	0,0206
1333,00	0,0205
1332,00	0,0203
1331,00	0,0201
1330,00	0,0198
1329,00	0,0195
1328,00	0,0192
1327,00	0,0189
1326,00	0,0187
1325,00	0,0184
1324,00	0,0181
1323,00	0,0179
1322,00	0,0178
1321,00	0,0177
1320,00	0,0177
1319,00	0,0177
1318,00	0,0177
1317,00	0,0177
1316,00	0,0177
1315,00	0,0177
1314,00	0,0177
1313,00	0,0176
1312,00	0,0174
1311,00	0,0173
1310,00	0,0171
1309,00	0,0169
1308,00	0,0168
1307,00	0,0166
1306,00	0,0164
1305,00	0,0162
1304,00	0,0161
1303,00	0,0160
1302,00	0,0158
1301,00	0,0157
1300,00	0,0156
1299,00	0,0155
1298,00	0,0154
1297,00	0,0154
1296,00	0,0153
1295,00	0,0153
1294,00	0,0152
1293,00	0,0152
1292,00	0,0152
1291,00	0,0152
1290,00	0,0153
1289,00	0,0154
1288,00	0,0155
1287,00	0,0157
1286,00	0,0159
1285,00	0,0161
1284,00	0,0163
1283,00	0,0165
1282,00	0,0167
1281,00	0,0170
1280,00	0,0172
1279,00	0,0173
1278,00	0,0175
1277,00	0,0177
1276,00	0,0178
1275,00	0,0179
1274,00	0,0180
1273,00	0,0181
1272,00	0,0181
1271,00	0,0181
1270,00	0,0181
1269,00	0,0181
1268,00	0,0180
1267,00	0,0179
1266,00	0,0179
1265,00	0,0179
1264,00	0,0180
1263,00	0,0182
1262,00	0,0185
1261,00	0,0188
1260,00	0,0192
1259,00	0,0196
1258,00	0,0201
1257,00	0,0206
1256,00	0,0212
1255,00	0,0218
1254,00	0,0224
1253,00	0,0229
1252,00	0,0234
1251,00	0,0239
1250,00	0,0242
1249,00	0,0246
1248,00	0,0249
1247,00	0,0251
1246,00	0,0254
1245,00	0,0257
1244,00	0,0260
1243,00	0,0262
1242,00	0,0265
1241,00	0,0268
1240,00	0,0271
1239,00	0,0274
1238,00	0,0277
1237,00	0,0280
1236,00	0,0282
1235,00	0,0283
1234,00	0,0284
1233,00	0,0285
1232,00	0,0285
1231,00	0,0285
1230,00	0,0284
1229,00	0,0282
1228,00	0,0280
1227,00	0,0278
1226,00	0,0275
1225,00	0,0271
1224,00	0,0268
1223,00	0,0264
1222,00	0,0260
1221,00	0,0256
1220,00	0,0252
1219,00	0,0249
1218,00	0,0245
1217,00	0,0243
1216,00	0,0241
1215,00	0,0239
1214,00	0,0238
1213,00	0,0238
1212,00	0,0238
1211,00	0,0238
1210,00	0,0239
1209,00	0,0239
1208,00	0,0241
1207,00	0,0242
1206,00	0,0243
1205,00	0,0245
1204,00	0,0246
1203,00	0,0247
1202,00	0,0247
1201,00	0,0247
1200,00	0,0246
1199,00	0,0245
1198,00	0,0243
1197,00	0,0240
1196,00	0,0237
1195,00	0,0234
1194,00	0,0232
1193,00	0,0229
1192,00	0,0227
1191,00	0,0224
1190,00	0,0222
1189,00	0,0220
1188,00	0,0218
1187,00	0,0216
1186,00	0,0215
1185,00	0,0213
1184,00	0,0212
1183,00	0,0211
1182,00	0,0210
1181,00	0,0209
1180,00	0,0209
1179,00	0,0209
1178,00	0,0209
1177,00	0,0209
1176,00	0,0210
1175,00	0,0211
1174,00	0,0211
1173,00	0,0212
1172,00	0,0213
1171,00	0,0215
1170,00	0,0217
1169,00	0,0219
1168,00	0,0222
1167,00	0,0224
1166,00	0,0227
1165,00	0,0229
1164,00	0,0232
1163,00	0,0234
1162,00	0,0236
1161,00	0,0238
1160,00	0,0240
1159,00	0,0240
1158,00	0,0241
1157,00	0,0241
1156,00	0,0240
1155,00	0,0239
1154,00	0,0238
1153,00	0,0235
1152,00	0,0233
1151,00	0,0231
1150,00	0,0228
1149,00	0,0227
1148,00	0,0226
1147,00	0,0227
1146,00	0,0229
1145,00	0,0231
1144,00	0,0234
1143,00	0,0237
1142,00	0,0240
1141,00	0,0242
1140,00	0,0245
1139,00	0,0247
1138,00	0,0250
1137,00	0,0252
1136,00	0,0255
1135,00	0,0258
1134,00	0,0261
1133,00	0,0264
1132,00	0,0267
1131,00	0,0270
1130,00	0,0274
1129,00	0,0278
1128,00	0,0282
1127,00	0,0288
1126,00	0,0294
1125,00	0,0300
1124,00	0,0306
1123,00	0,0313
1122,00	0,0320
1121,00	0,0328
1120,00	0,0336
1119,00	0,0344
1118,00	0,0353
1117,00	0,0361
1116,00	0,0369
1115,00	0,0377
1114,00	0,0385
1113,00	0,0393
1112,00	0,0400
1111,00	0,0407
1110,00	0,0414
1109,00	0,0422
1108,00	0,0429
1107,00	0,0436
1106,00	0,0442
1105,00	0,0448
1104,00	0,0454
1103,00	0,0460
1102,00	0,0465
1101,00	0,0470
1100,00	0,0475
1099,00	0,0480
1098,00	0,0486
1097,00	0,0491
1096,00	0,0497
1095,00	0,0502
1094,00	0,0508
1093,00	0,0513
1092,00	0,0519
1091,00	0,0525
1090,00	0,0530
1089,00	0,0536
1088,00	0,0542
1087,00	0,0547
1086,00	0,0552
1085,00	0,0556
1084,00	0,0559
1083,00	0,0562
1082,00	0,0563
1081,00	0,0564
1080,00	0,0565
1079,00	0,0565
1078,00	0,0565
1077,00	0,0565
1076,00	0,0566
1075,00	0,0567
1074,00	0,0568
1073,00	0,0570
1072,00	0,0573
1071,00	0,0577
1070,00	0,0581
1069,00	0,0586
1068,00	0,0590
1067,00	0,0595
1066,00	0,0599
1065,00	0,0604
1064,00	0,0609
1063,00	0,0614
1062,00	0,0619
1061,00	0,0624
1060,00	0,0629
1059,00	0,0633
1058,00	0,0637
1057,00	0,0641
1056,00	0,0644
1055,00	0,0647
1054,00	0,0650
1053,00	0,0653
1052,00	0,0657
1051,00	0,0661
1050,00	0,0666
1049,00	0,0672
1048,00	0,0678
1047,00	0,0684
1046,00	0,0689
1045,00	0,0695
1044,00	0,0701
1043,00	0,0707
1042,00	0,0713
1041,00	0,0720
1040,00	0,0728
1039,00	0,0735
1038,00	0,0742
1037,00	0,0750
1036,00	0,0760
1035,00	0,0770
1034,00	0,0780
1033,00	0,0789
1032,00	0,0798
1031,00	0,0805
1030,00	0,0810
1029,00	0,0813
1028,00	0,0816
1027,00	0,0816
1026,00	0,0815
1025,00	0,0813
1024,00	0,0809
1023,00	0,0805
1022,00	0,0799
1021,00	0,0793
1020,00	0,0788
1019,00	0,0784
1018,00	0,0781
1017,00	0,0779
1016,00	0,0779
1015,00	0,0781
1014,00	0,0784
1013,00	0,0788
1012,00	0,0792
1011,00	0,0795
1010,00	0,0797
1009,00	0,0797
1008,00	0,0796
1007,00	0,0793
1006,00	0,0790
1005,00	0,0785
1004,00	0,0780
1003,00	0,0773
1002,00	0,0766
1001,00	0,0759
1000,00	0,0751
999,00	0,0743
998,00	0,0735
997,00	0,0727
996,00	0,0720
995,00	0,0712
994,00	0,0705
993,00	0,0697
992,00	0,0689
991,00	0,0682
990,00	0,0674
989,00	0,0666
988,00	0,0658
987,00	0,0651
986,00	0,0643
985,00	0,0636
984,00	0,0629
983,00	0,0623
982,00	0,0616
981,00	0,0610
980,00	0,0603
979,00	0,0597
978,00	0,0591
977,00	0,0585
976,00	0,0579
975,00	0,0573
974,00	0,0567
973,00	0,0562
972,00	0,0556
971,00	0,0551
970,00	0,0546
969,00	0,0542
968,00	0,0540
967,00	0,0539
966,00	0,0539
965,00	0,0539
964,00	0,0541
963,00	0,0544
962,00	0,0547
961,00	0,0549
960,00	0,0551
959,00	0,0552
958,00	0,0551
957,00	0,0549
956,00	0,0545
955,00	0,0540
954,00	0,0535
953,00	0,0528
952,00	0,0522
951,00	0,0516
950,00	0,0511
949,00	0,0506
948,00	0,0501
947,00	0,0497
946,00	0,0492
945,00	0,0488
944,00	0,0483
943,00	0,0479
942,00	0,0475
941,00	0,0472
940,00	0,0468
939,00	0,0463
938,00	0,0458
937,00	0,0454
936,00	0,0450
935,00	0,0446
934,00	0,0442
933,00	0,0438
932,00	0,0434
931,00	0,0429
930,00	0,0424
929,00	0,0420
928,00	0,0417
927,00	0,0414
926,00	0,0411
925,00	0,0408
924,00	0,0405
923,00	0,0402
922,00	0,0399
921,00	0,0397
920,00	0,0395
919,00	0,0392
918,00	0,0389
917,00	0,0386
916,00	0,0383
915,00	0,0379
914,00	0,0376
913,00	0,0373
912,00	0,0371
911,00	0,0369
910,00	0,0368
909,00	0,0366
908,00	0,0364
907,00	0,0362
906,00	0,0361
905,00	0,0360
904,00	0,0359
903,00	0,0359
902,00	0,0358
901,00	0,0357
900,00	0,0356
899,00	0,0355
898,00	0,0354
897,00	0,0354
896,00	0,0353
895,00	0,0352
894,00	0,0351
893,00	0,0350
892,00	0,0348
891,00	0,0347
890,00	0,0346
889,00	0,0345
888,00	0,0344
887,00	0,0343
886,00	0,0344
885,00	0,0347
884,00	0,0351
883,00	0,0357
882,00	0,0364
881,00	0,0372
880,00	0,0379
879,00	0,0384
878,00	0,0386
877,00	0,0386
876,00	0,0387
875,00	0,0389
874,00	0,0392
873,00	0,0396
872,00	0,0398
871,00	0,0397
870,00	0,0395
869,00	0,0392
868,00	0,0388
867,00	0,0385
866,00	0,0382
865,00	0,0379
864,00	0,0376
863,00	0,0373
862,00	0,0371
861,00	0,0369
860,00	0,0368
859,00	0,0367
858,00	0,0366
857,00	0,0365
856,00	0,0364
855,00	0,0363
854,00	0,0363
853,00	0,0362
852,00	0,0362
851,00	0,0362
850,00	0,0362
849,00	0,0363
848,00	0,0363
847,00	0,0363
846,00	0,0363
845,00	0,0361
844,00	0,0360
843,00	0,0358
842,00	0,0356
841,00	0,0353
840,00	0,0350
839,00	0,0347
838,00	0,0343
837,00	0,0339
836,00	0,0335
835,00	0,0331
834,00	0,0327
833,00	0,0324
832,00	0,0321
831,00	0,0318
830,00	0,0315
829,00	0,0313
828,00	0,0311
827,00	0,0309
826,00	0,0308
825,00	0,0307
824,00	0,0307
823,00	0,0307
822,00	0,0306
821,00	0,0306
820,00	0,0306
819,00	0,0306
818,00	0,0306
817,00	0,0307
816,00	0,0308
815,00	0,0310
814,00	0,0310
813,00	0,0311
812,00	0,0311
811,00	0,0312
810,00	0,0312
809,00	0,0313
808,00	0,0313
807,00	0,0314
806,00	0,0314
805,00	0,0315
804,00	0,0315
803,00	0,0314
802,00	0,0313
801,00	0,0313
800,00	0,0313
799,00	0,0313
798,00	0,0313
797,00	0,0314
796,00	0,0314
795,00	0,0315
794,00	0,0316
793,00	0,0317
792,00	0,0319
791,00	0,0322
790,00	0,0324
789,00	0,0325
788,00	0,0327
787,00	0,0329
786,00	0,0331
785,00	0,0333
784,00	0,0335
783,00	0,0336
782,00	0,0337
781,00	0,0338
780,00	0,0340
779,00	0,0340
778,00	0,0341
777,00	0,0341
776,00	0,0342
775,00	0,0343
774,00	0,0344
773,00	0,0344
772,00	0,0345
771,00	0,0345
770,00	0,0344
769,00	0,0344
768,00	0,0344
767,00	0,0345
766,00	0,0346
765,00	0,0346
764,00	0,0347
763,00	0,0347
762,00	0,0347
761,00	0,0347
760,00	0,0348
759,00	0,0349
758,00	0,0350
757,00	0,0351
756,00	0,0353
755,00	0,0355
754,00	0,0357
753,00	0,0358
752,00	0,0359
751,00	0,0360
750,00	0,0360
749,00	0,0361
748,00	0,0361
747,00	0,0363
746,00	0,0364
745,00	0,0366
744,00	0,0368
743,00	0,0370
742,00	0,0372
741,00	0,0373
740,00	0,0375
739,00	0,0377
738,00	0,0379
737,00	0,0380
736,00	0,0382
735,00	0,0384
734,00	0,0385
733,00	0,0387
732,00	0,0390
731,00	0,0393
730,00	0,0396
729,00	0,0400
728,00	0,0404
727,00	0,0409
726,00	0,0414
725,00	0,0419
724,00	0,0423
723,00	0,0427
722,00	0,0430
721,00	0,0432
720,00	0,0432
719,00	0,0431
718,00	0,0429
717,00	0,0427
716,00	0,0427
715,00	0,0426
714,00	0,0426
713,00	0,0426
712,00	0,0427
711,00	0,0428
710,00	0,0428
709,00	0,0429
708,00	0,0430
707,00	0,0431
706,00	0,0433
705,00	0,0435
704,00	0,0438
703,00	0,0440
702,00	0,0441
701,00	0,0442
700,00	0,0442
699,00	0,0443
698,00	0,0445
697,00	0,0446
696,00	0,0449
695,00	0,0451
694,00	0,0452
693,00	0,0453
692,00	0,0453
691,00	0,0455
690,00	0,0456
689,00	0,0458
688,00	0,0459
687,00	0,0461
686,00	0,0462
685,00	0,0463
684,00	0,0465
683,00	0,0467
682,00	0,0468
681,00	0,0470
680,00	0,0472
679,00	0,0475
678,00	0,0477
677,00	0,0479
676,00	0,0481
675,00	0,0482
674,00	0,0483
673,00	0,0485
672,00	0,0486
671,00	0,0487
670,00	0,0490
669,00	0,0496
668,00	0,0505
667,00	0,0509
666,00	0,0508
665,00	0,0507
664,00	0,0508
663,00	0,0509
662,00	0,0511
661,00	0,0514
660,00	0,0517
659,00	0,0521
658,00	0,0523
657,00	0,0525
656,00	0,0527
655,00	0,0530
654,00	0,0533
653,00	0,0535
652,00	0,0538
651,00	0,0540
650,00	0,0542
649,00	0,0545
648,00	0,0550
647,00	0,0555
646,00	0,0558
645,00	0,0560
644,00	0,0563
643,00	0,0569
642,00	0,0575
641,00	0,0581
640,00	0,0587
639,00	0,0592
638,00	0,0596
637,00	0,0600
636,00	0,0603
635,00	0,0606
634,00	0,0608
633,00	0,0610
632,00	0,0613
631,00	0,0618
630,00	0,0622
629,00	0,0626
628,00	0,0629
627,00	0,0631
626,00	0,0633
625,00	0,0638
624,00	0,0649
623,00	0,0661
622,00	0,0671
621,00	0,0681
620,00	0,0695
619,00	0,0710
618,00	0,0727
617,00	0,0746
616,00	0,0770
615,00	0,0795
614,00	0,0817
613,00	0,0840
612,00	0,0867
611,00	0,0895
610,00	0,0921
609,00	0,0947
608,00	0,0975
607,00	0,1000
606,00	0,1024
605,00	0,1050
604,00	0,1076
603,00	0,1093
602,00	0,1096
601,00	0,1095
600,00	0,1095
599,00	0,1093
598,00	0,1084
597,00	0,1072
596,00	0,1059
595,00	0,1044
594,00	0,1027
593,00	0,1016
592,00	0,1010
591,00	0,1000
590,00	0,0985
589,00	0,0975
588,00	0,0974
587,00	0,0976
586,00	0,0974
585,00	0,0976
584,00	0,0989
583,00	0,1007
582,00	0,1024
581,00	0,1043
580,00	0,1068
579,00	0,1089
578,00	0,1104
577,00	0,1128
576,00	0,1167
575,00	0,1200
574,00	0,1212
573,00	0,1218
572,00	0,1234
571,00	0,1248
570,00	0,1255
569,00	0,1276
568,00	0,1321
567,00	0,1366
566,00	0,1389
565,00	0,1407
564,00	0,1438
563,00	0,1473
562,00	0,1497
561,00	0,1522
560,00	0,1553
559,00	0,1572
558,00	0,1572
557,00	0,1572
556,00	0,1583
555,00	0,1583
554,00	0,1562
553,00	0,1546
552,00	0,1541
551,00	0,1523
550,00	0,1481
