# Supplementary material for: Microstructural and chemical characterization of radiation-induced carious dentin of teeth submitted to ionizing radiation as a head and neck cancer therapy
Source: PLoS One. 2025 Dec 12;20(12):e0337062. doi: 10.1371/journal.pone.0337062 (PMC12700452; doi:10.1371/journal.pone.0337062)
Supplement: S4 Data — (ZIP) [file pone.0337062.s004.zip › ftir_bruna/absorbance/amostra3.1.csv]

Criado como novo conjunto de dados	Amostra 009 por Administrator data sexta-feira, fevereiro 26 2021
cm-1	A
2000,00	0,0030
1999,00	0,0041
1998,00	0,0053
1997,00	0,0060
1996,00	0,0060
1995,00	0,0059
1994,00	0,0060
1993,00	0,0064
1992,00	0,0068
1991,00	0,0067
1990,00	0,0062
1989,00	0,0056
1988,00	0,0056
1987,00	0,0067
1986,00	0,0084
1985,00	0,0095
1984,00	0,0094
1983,00	0,0086
1982,00	0,0077
1981,00	0,0072
1980,00	0,0068
1979,00	0,0062
1978,00	0,0053
1977,00	0,0047
1976,00	0,0047
1975,00	0,0054
1974,00	0,0060
1973,00	0,0061
1972,00	0,0060
1971,00	0,0063
1970,00	0,0071
1969,00	0,0076
1968,00	0,0073
1967,00	0,0065
1966,00	0,0055
1965,00	0,0045
1964,00	0,0040
1963,00	0,0039
1962,00	0,0043
1961,00	0,0047
1960,00	0,0050
1959,00	0,0052
1958,00	0,0051
1957,00	0,0047
1956,00	0,0040
1955,00	0,0038
1954,00	0,0042
1953,00	0,0050
1952,00	0,0057
1951,00	0,0062
1950,00	0,0063
1949,00	0,0060
1948,00	0,0057
1947,00	0,0058
1946,00	0,0060
1945,00	0,0062
1944,00	0,0060
1943,00	0,0055
1942,00	0,0051
1941,00	0,0049
1940,00	0,0049
1939,00	0,0049
1938,00	0,0050
1937,00	0,0051
1936,00	0,0052
1935,00	0,0054
1934,00	0,0056
1933,00	0,0058
1932,00	0,0058
1931,00	0,0058
1930,00	0,0057
1929,00	0,0055
1928,00	0,0054
1927,00	0,0053
1926,00	0,0052
1925,00	0,0052
1924,00	0,0052
1923,00	0,0053
1922,00	0,0054
1921,00	0,0055
1920,00	0,0055
1919,00	0,0056
1918,00	0,0056
1917,00	0,0056
1916,00	0,0053
1915,00	0,0051
1914,00	0,0050
1913,00	0,0050
1912,00	0,0051
1911,00	0,0053
1910,00	0,0053
1909,00	0,0052
1908,00	0,0050
1907,00	0,0049
1906,00	0,0048
1905,00	0,0048
1904,00	0,0048
1903,00	0,0050
1902,00	0,0051
1901,00	0,0051
1900,00	0,0052
1899,00	0,0052
1898,00	0,0053
1897,00	0,0053
1896,00	0,0053
1895,00	0,0052
1894,00	0,0052
1893,00	0,0052
1892,00	0,0051
1891,00	0,0051
1890,00	0,0052
1889,00	0,0052
1888,00	0,0052
1887,00	0,0052
1886,00	0,0052
1885,00	0,0050
1884,00	0,0048
1883,00	0,0047
1882,00	0,0047
1881,00	0,0047
1880,00	0,0048
1879,00	0,0049
1878,00	0,0050
1877,00	0,0050
1876,00	0,0050
1875,00	0,0050
1874,00	0,0050
1873,00	0,0050
1872,00	0,0049
1871,00	0,0049
1870,00	0,0049
1869,00	0,0048
1868,00	0,0047
1867,00	0,0047
1866,00	0,0047
1865,00	0,0048
1864,00	0,0047
1863,00	0,0048
1862,00	0,0048
1861,00	0,0047
1860,00	0,0046
1859,00	0,0046
1858,00	0,0046
1857,00	0,0046
1856,00	0,0047
1855,00	0,0047
1854,00	0,0047
1853,00	0,0047
1852,00	0,0048
1851,00	0,0048
1850,00	0,0048
1849,00	0,0048
1848,00	0,0047
1847,00	0,0048
1846,00	0,0049
1845,00	0,0049
1844,00	0,0048
1843,00	0,0047
1842,00	0,0047
1841,00	0,0046
1840,00	0,0045
1839,00	0,0045
1838,00	0,0045
1837,00	0,0045
1836,00	0,0045
1835,00	0,0045
1834,00	0,0045
1833,00	0,0045
1832,00	0,0044
1831,00	0,0043
1830,00	0,0042
1829,00	0,0042
1828,00	0,0042
1827,00	0,0042
1826,00	0,0041
1825,00	0,0040
1824,00	0,0040
1823,00	0,0040
1822,00	0,0041
1821,00	0,0041
1820,00	0,0041
1819,00	0,0042
1818,00	0,0042
1817,00	0,0042
1816,00	0,0042
1815,00	0,0042
1814,00	0,0042
1813,00	0,0042
1812,00	0,0041
1811,00	0,0040
1810,00	0,0040
1809,00	0,0040
1808,00	0,0039
1807,00	0,0039
1806,00	0,0038
1805,00	0,0038
1804,00	0,0037
1803,00	0,0036
1802,00	0,0036
1801,00	0,0036
1800,00	0,0037
1799,00	0,0038
1798,00	0,0040
1797,00	0,0041
1796,00	0,0041
1795,00	0,0042
1794,00	0,0042
1793,00	0,0041
1792,00	0,0039
1791,00	0,0038
1790,00	0,0038
1789,00	0,0039
1788,00	0,0038
1787,00	0,0038
1786,00	0,0037
1785,00	0,0037
1784,00	0,0037
1783,00	0,0036
1782,00	0,0035
1781,00	0,0035
1780,00	0,0035
1779,00	0,0036
1778,00	0,0037
1777,00	0,0037
1776,00	0,0038
1775,00	0,0038
1774,00	0,0038
1773,00	0,0038
1772,00	0,0037
1771,00	0,0036
1770,00	0,0036
1769,00	0,0036
1768,00	0,0036
1767,00	0,0036
1766,00	0,0036
1765,00	0,0036
1764,00	0,0036
1763,00	0,0035
1762,00	0,0034
1761,00	0,0034
1760,00	0,0035
1759,00	0,0035
1758,00	0,0036
1757,00	0,0037
1756,00	0,0038
1755,00	0,0039
1754,00	0,0040
1753,00	0,0042
1752,00	0,0043
1751,00	0,0044
1750,00	0,0043
1749,00	0,0043
1748,00	0,0043
1747,00	0,0043
1746,00	0,0042
1745,00	0,0041
1744,00	0,0040
1743,00	0,0038
1742,00	0,0037
1741,00	0,0037
1740,00	0,0038
1739,00	0,0037
1738,00	0,0037
1737,00	0,0037
1736,00	0,0038
1735,00	0,0039
1734,00	0,0038
1733,00	0,0036
1732,00	0,0033
1731,00	0,0031
1730,00	0,0028
1729,00	0,0027
1728,00	0,0027
1727,00	0,0026
1726,00	0,0026
1725,00	0,0025
1724,00	0,0025
1723,00	0,0025
1722,00	0,0024
1721,00	0,0023
1720,00	0,0022
1719,00	0,0022
1718,00	0,0024
1717,00	0,0025
1716,00	0,0026
1715,00	0,0025
1714,00	0,0024
1713,00	0,0023
1712,00	0,0022
1711,00	0,0022
1710,00	0,0022
1709,00	0,0021
1708,00	0,0020
1707,00	0,0019
1706,00	0,0018
1705,00	0,0017
1704,00	0,0017
1703,00	0,0019
1702,00	0,0021
1701,00	0,0024
1700,00	0,0024
1699,00	0,0024
1698,00	0,0023
1697,00	0,0021
1696,00	0,0018
1695,00	0,0017
1694,00	0,0018
1693,00	0,0019
1692,00	0,0019
1691,00	0,0019
1690,00	0,0019
1689,00	0,0020
1688,00	0,0020
1687,00	0,0019
1686,00	0,0019
1685,00	0,0018
1684,00	0,0016
1683,00	0,0017
1682,00	0,0018
1681,00	0,0019
1680,00	0,0020
1679,00	0,0020
1678,00	0,0020
1677,00	0,0020
1676,00	0,0021
1675,00	0,0021
1674,00	0,0021
1673,00	0,0021
1672,00	0,0020
1671,00	0,0020
1670,00	0,0020
1669,00	0,0019
1668,00	0,0019
1667,00	0,0018
1666,00	0,0018
1665,00	0,0018
1664,00	0,0019
1663,00	0,0019
1662,00	0,0019
1661,00	0,0019
1660,00	0,0019
1659,00	0,0019
1658,00	0,0019
1657,00	0,0018
1656,00	0,0017
1655,00	0,0016
1654,00	0,0016
1653,00	0,0015
1652,00	0,0016
1651,00	0,0017
1650,00	0,0017
1649,00	0,0017
1648,00	0,0018
1647,00	0,0018
1646,00	0,0018
1645,00	0,0018
1644,00	0,0019
1643,00	0,0019
1642,00	0,0019
1641,00	0,0019
1640,00	0,0019
1639,00	0,0019
1638,00	0,0019
1637,00	0,0019
1636,00	0,0017
1635,00	0,0016
1634,00	0,0015
1633,00	0,0015
1632,00	0,0015
1631,00	0,0015
1630,00	0,0015
1629,00	0,0014
1628,00	0,0013
1627,00	0,0013
1626,00	0,0013
1625,00	0,0014
1624,00	0,0014
1623,00	0,0014
1622,00	0,0013
1621,00	0,0013
1620,00	0,0013
1619,00	0,0013
1618,00	0,0013
1617,00	0,0012
1616,00	0,0011
1615,00	0,0010
1614,00	0,0009
1613,00	0,0009
1612,00	0,0009
1611,00	0,0010
1610,00	0,0010
1609,00	0,0010
1608,00	0,0010
1607,00	0,0010
1606,00	0,0010
1605,00	0,0010
1604,00	0,0010
1603,00	0,0009
1602,00	0,0008
1601,00	0,0007
1600,00	0,0005
1599,00	0,0004
1598,00	0,0003
1597,00	0,0002
1596,00	0,0002
1595,00	0,0003
1594,00	0,0003
1593,00	0,0004
1592,00	0,0004
1591,00	0,0005
1590,00	0,0006
1589,00	0,0006
1588,00	0,0006
1587,00	0,0006
1586,00	0,0007
1585,00	0,0007
1584,00	0,0008
1583,00	0,0009
1582,00	0,0009
1581,00	0,0009
1580,00	0,0010
1579,00	0,0010
1578,00	0,0011
1577,00	0,0011
1576,00	0,0012
1575,00	0,0012
1574,00	0,0013
1573,00	0,0013
1572,00	0,0013
1571,00	0,0014
1570,00	0,0014
1569,00	0,0015
1568,00	0,0015
1567,00	0,0015
1566,00	0,0015
1565,00	0,0016
1564,00	0,0016
1563,00	0,0016
1562,00	0,0014
1561,00	0,0013
1560,00	0,0014
1559,00	0,0017
1558,00	0,0019
1557,00	0,0021
1556,00	0,0023
1555,00	0,0024
1554,00	0,0025
1553,00	0,0025
1552,00	0,0024
1551,00	0,0023
1550,00	0,0023
1549,00	0,0024
1548,00	0,0025
1547,00	0,0026
1546,00	0,0027
1545,00	0,0029
1544,00	0,0031
1543,00	0,0033
1542,00	0,0035
1541,00	0,0035
1540,00	0,0032
1539,00	0,0028
1538,00	0,0028
1537,00	0,0028
1536,00	0,0027
1535,00	0,0027
1534,00	0,0026
1533,00	0,0024
1532,00	0,0023
1531,00	0,0024
1530,00	0,0024
1529,00	0,0024
1528,00	0,0024
1527,00	0,0024
1526,00	0,0025
1525,00	0,0026
1524,00	0,0026
1523,00	0,0025
1522,00	0,0023
1521,00	0,0022
1520,00	0,0020
1519,00	0,0020
1518,00	0,0020
1517,00	0,0020
1516,00	0,0021
1515,00	0,0021
1514,00	0,0023
1513,00	0,0024
1512,00	0,0025
1511,00	0,0025
1510,00	0,0025
1509,00	0,0026
1508,00	0,0028
1507,00	0,0026
1506,00	0,0024
1505,00	0,0026
1504,00	0,0028
1503,00	0,0028
1502,00	0,0027
1501,00	0,0027
1500,00	0,0027
1499,00	0,0026
1498,00	0,0027
1497,00	0,0029
1496,00	0,0031
1495,00	0,0032
1494,00	0,0033
1493,00	0,0034
1492,00	0,0035
1491,00	0,0036
1490,00	0,0037
1489,00	0,0037
1488,00	0,0037
1487,00	0,0038
1486,00	0,0039
1485,00	0,0041
1484,00	0,0042
1483,00	0,0043
1482,00	0,0045
1481,00	0,0046
1480,00	0,0046
1479,00	0,0047
1478,00	0,0047
1477,00	0,0047
1476,00	0,0049
1475,00	0,0051
1474,00	0,0056
1473,00	0,0060
1472,00	0,0061
1471,00	0,0063
1470,00	0,0065
1469,00	0,0068
1468,00	0,0070
1467,00	0,0073
1466,00	0,0076
1465,00	0,0079
1464,00	0,0081
1463,00	0,0083
1462,00	0,0084
1461,00	0,0085
1460,00	0,0085
1459,00	0,0086
1458,00	0,0088
1457,00	0,0089
1456,00	0,0089
1455,00	0,0087
1454,00	0,0085
1453,00	0,0082
1452,00	0,0080
1451,00	0,0077
1450,00	0,0074
1449,00	0,0072
1448,00	0,0069
1447,00	0,0066
1446,00	0,0063
1445,00	0,0061
1444,00	0,0059
1443,00	0,0056
1442,00	0,0055
1441,00	0,0053
1440,00	0,0052
1439,00	0,0051
1438,00	0,0050
1437,00	0,0050
1436,00	0,0049
1435,00	0,0049
1434,00	0,0049
1433,00	0,0048
1432,00	0,0048
1431,00	0,0047
1430,00	0,0046
1429,00	0,0047
1428,00	0,0048
1427,00	0,0048
1426,00	0,0049
1425,00	0,0050
1424,00	0,0051
1423,00	0,0051
1422,00	0,0051
1421,00	0,0051
1420,00	0,0051
1419,00	0,0051
1418,00	0,0050
1417,00	0,0050
1416,00	0,0051
1415,00	0,0050
1414,00	0,0050
1413,00	0,0050
1412,00	0,0050
1411,00	0,0049
1410,00	0,0048
1409,00	0,0048
1408,00	0,0047
1407,00	0,0045
1406,00	0,0044
1405,00	0,0043
1404,00	0,0042
1403,00	0,0041
1402,00	0,0040
1401,00	0,0039
1400,00	0,0038
1399,00	0,0037
1398,00	0,0035
1397,00	0,0034
1396,00	0,0033
1395,00	0,0031
1394,00	0,0030
1393,00	0,0029
1392,00	0,0029
1391,00	0,0028
1390,00	0,0027
1389,00	0,0026
1388,00	0,0025
1387,00	0,0025
1386,00	0,0025
1385,00	0,0025
1384,00	0,0025
1383,00	0,0026
1382,00	0,0027
1381,00	0,0028
1380,00	0,0030
1379,00	0,0031
1378,00	0,0032
1377,00	0,0031
1376,00	0,0029
1375,00	0,0026
1374,00	0,0023
1373,00	0,0021
1372,00	0,0020
1371,00	0,0019
1370,00	0,0019
1369,00	0,0018
1368,00	0,0017
1367,00	0,0017
1366,00	0,0016
1365,00	0,0014
1364,00	0,0012
1363,00	0,0010
1362,00	0,0009
1361,00	0,0008
1360,00	0,0008
1359,00	0,0008
1358,00	0,0009
1357,00	0,0008
1356,00	0,0008
1355,00	0,0008
1354,00	0,0008
1353,00	0,0007
1352,00	0,0007
1351,00	0,0007
1350,00	0,0007
1349,00	0,0007
1348,00	0,0006
1347,00	0,0006
1346,00	0,0005
1345,00	0,0005
1344,00	0,0004
1343,00	0,0004
1342,00	0,0004
1341,00	0,0003
1340,00	0,0002
1339,00	0,0001
1338,00	0,0000
1337,00	-0,0001
1336,00	-0,0001
1335,00	-0,0001
1334,00	-0,0001
1333,00	-0,0002
1332,00	-0,0002
1331,00	-0,0002
1330,00	-0,0003
1329,00	-0,0004
1328,00	-0,0005
1327,00	-0,0006
1326,00	-0,0007
1325,00	-0,0008
1324,00	-0,0010
1323,00	-0,0010
1322,00	-0,0011
1321,00	-0,0011
1320,00	-0,0011
1319,00	-0,0010
1318,00	-0,0010
1317,00	-0,0010
1316,00	-0,0009
1315,00	-0,0009
1314,00	-0,0009
1313,00	-0,0009
1312,00	-0,0010
1311,00	-0,0011
1310,00	-0,0012
1309,00	-0,0013
1308,00	-0,0014
1307,00	-0,0015
1306,00	-0,0016
1305,00	-0,0017
1304,00	-0,0018
1303,00	-0,0018
1302,00	-0,0019
1301,00	-0,0020
1300,00	-0,0021
1299,00	-0,0022
1298,00	-0,0022
1297,00	-0,0023
1296,00	-0,0024
1295,00	-0,0025
1294,00	-0,0026
1293,00	-0,0028
1292,00	-0,0029
1291,00	-0,0030
1290,00	-0,0031
1289,00	-0,0032
1288,00	-0,0032
1287,00	-0,0033
1286,00	-0,0033
1285,00	-0,0033
1284,00	-0,0033
1283,00	-0,0032
1282,00	-0,0031
1281,00	-0,0029
1280,00	-0,0028
1279,00	-0,0026
1278,00	-0,0025
1277,00	-0,0024
1276,00	-0,0023
1275,00	-0,0022
1274,00	-0,0022
1273,00	-0,0021
1272,00	-0,0021
1271,00	-0,0022
1270,00	-0,0023
1269,00	-0,0025
1268,00	-0,0027
1267,00	-0,0029
1266,00	-0,0032
1265,00	-0,0034
1264,00	-0,0036
1263,00	-0,0037
1262,00	-0,0038
1261,00	-0,0038
1260,00	-0,0037
1259,00	-0,0035
1258,00	-0,0032
1257,00	-0,0029
1256,00	-0,0025
1255,00	-0,0021
1254,00	-0,0018
1253,00	-0,0015
1252,00	-0,0013
1251,00	-0,0012
1250,00	-0,0010
1249,00	-0,0010
1248,00	-0,0010
1247,00	-0,0009
1246,00	-0,0009
1245,00	-0,0009
1244,00	-0,0009
1243,00	-0,0009
1242,00	-0,0009
1241,00	-0,0009
1240,00	-0,0008
1239,00	-0,0007
1238,00	-0,0007
1237,00	-0,0006
1236,00	-0,0005
1235,00	-0,0005
1234,00	-0,0004
1233,00	-0,0004
1232,00	-0,0004
1231,00	-0,0003
1230,00	-0,0003
1229,00	-0,0003
1228,00	-0,0002
1227,00	-0,0002
1226,00	-0,0001
1225,00	-0,0001
1224,00	-0,0001
1223,00	-0,0001
1222,00	-0,0001
1221,00	-0,0001
1220,00	-0,0001
1219,00	-0,0001
1218,00	-0,0002
1217,00	-0,0003
1216,00	-0,0003
1215,00	-0,0003
1214,00	-0,0004
1213,00	-0,0004
1212,00	-0,0005
1211,00	-0,0006
1210,00	-0,0007
1209,00	-0,0008
1208,00	-0,0008
1207,00	-0,0009
1206,00	-0,0009
1205,00	-0,0010
1204,00	-0,0009
1203,00	-0,0009
1202,00	-0,0008
1201,00	-0,0007
1200,00	-0,0006
1199,00	-0,0005
1198,00	-0,0005
1197,00	-0,0004
1196,00	-0,0003
1195,00	-0,0003
1194,00	-0,0003
1193,00	-0,0003
1192,00	-0,0002
1191,00	-0,0002
1190,00	-0,0002
1189,00	-0,0002
1188,00	-0,0001
1187,00	-0,0001
1186,00	-0,0001
1185,00	-0,0001
1184,00	-0,0002
1183,00	-0,0002
1182,00	-0,0002
1181,00	-0,0003
1180,00	-0,0003
1179,00	-0,0003
1178,00	-0,0004
1177,00	-0,0004
1176,00	-0,0004
1175,00	-0,0003
1174,00	-0,0003
1173,00	-0,0003
1172,00	-0,0003
1171,00	-0,0002
1170,00	-0,0001
1169,00	-0,0000
1168,00	0,0001
1167,00	0,0002
1166,00	0,0003
1165,00	0,0004
1164,00	0,0004
1163,00	0,0005
1162,00	0,0005
1161,00	0,0006
1160,00	0,0007
1159,00	0,0007
1158,00	0,0007
1157,00	0,0007
1156,00	0,0007
1155,00	0,0006
1154,00	0,0005
1153,00	0,0003
1152,00	0,0001
1151,00	-0,0001
1150,00	-0,0003
1149,00	-0,0005
1148,00	-0,0005
1147,00	-0,0004
1146,00	-0,0003
1145,00	-0,0000
1144,00	0,0002
1143,00	0,0004
1142,00	0,0006
1141,00	0,0007
1140,00	0,0008
1139,00	0,0009
1138,00	0,0010
1137,00	0,0011
1136,00	0,0012
1135,00	0,0013
1134,00	0,0013
1133,00	0,0014
1132,00	0,0014
1131,00	0,0015
1130,00	0,0015
1129,00	0,0016
1128,00	0,0017
1127,00	0,0018
1126,00	0,0019
1125,00	0,0021
1124,00	0,0023
1123,00	0,0025
1122,00	0,0027
1121,00	0,0029
1120,00	0,0032
1119,00	0,0034
1118,00	0,0036
1117,00	0,0038
1116,00	0,0040
1115,00	0,0042
1114,00	0,0043
1113,00	0,0045
1112,00	0,0047
1111,00	0,0049
1110,00	0,0050
1109,00	0,0052
1108,00	0,0054
1107,00	0,0056
1106,00	0,0058
1105,00	0,0059
1104,00	0,0061
1103,00	0,0063
1102,00	0,0065
1101,00	0,0066
1100,00	0,0069
1099,00	0,0071
1098,00	0,0073
1097,00	0,0076
1096,00	0,0078
1095,00	0,0081
1094,00	0,0084
1093,00	0,0086
1092,00	0,0089
1091,00	0,0092
1090,00	0,0094
1089,00	0,0096
1088,00	0,0099
1087,00	0,0101
1086,00	0,0102
1085,00	0,0103
1084,00	0,0104
1083,00	0,0105
1082,00	0,0104
1081,00	0,0104
1080,00	0,0104
1079,00	0,0104
1078,00	0,0105
1077,00	0,0105
1076,00	0,0106
1075,00	0,0108
1074,00	0,0109
1073,00	0,0111
1072,00	0,0113
1071,00	0,0115
1070,00	0,0118
1069,00	0,0121
1068,00	0,0125
1067,00	0,0128
1066,00	0,0132
1065,00	0,0135
1064,00	0,0139
1063,00	0,0142
1062,00	0,0145
1061,00	0,0147
1060,00	0,0150
1059,00	0,0152
1058,00	0,0155
1057,00	0,0157
1056,00	0,0160
1055,00	0,0162
1054,00	0,0164
1053,00	0,0166
1052,00	0,0168
1051,00	0,0170
1050,00	0,0173
1049,00	0,0176
1048,00	0,0179
1047,00	0,0184
1046,00	0,0188
1045,00	0,0192
1044,00	0,0195
1043,00	0,0199
1042,00	0,0202
1041,00	0,0205
1040,00	0,0209
1039,00	0,0212
1038,00	0,0214
1037,00	0,0217
1036,00	0,0220
1035,00	0,0223
1034,00	0,0226
1033,00	0,0229
1032,00	0,0232
1031,00	0,0234
1030,00	0,0236
1029,00	0,0238
1028,00	0,0239
1027,00	0,0240
1026,00	0,0239
1025,00	0,0237
1024,00	0,0235
1023,00	0,0232
1022,00	0,0228
1021,00	0,0223
1020,00	0,0220
1019,00	0,0217
1018,00	0,0216
1017,00	0,0217
1016,00	0,0221
1015,00	0,0227
1014,00	0,0234
1013,00	0,0243
1012,00	0,0253
1011,00	0,0261
1010,00	0,0269
1009,00	0,0276
1008,00	0,0282
1007,00	0,0286
1006,00	0,0290
1005,00	0,0293
1004,00	0,0296
1003,00	0,0298
1002,00	0,0299
1001,00	0,0300
1000,00	0,0301
999,00	0,0301
998,00	0,0301
997,00	0,0301
996,00	0,0301
995,00	0,0302
994,00	0,0302
993,00	0,0303
992,00	0,0303
991,00	0,0302
990,00	0,0302
989,00	0,0301
988,00	0,0300
987,00	0,0298
986,00	0,0297
985,00	0,0295
984,00	0,0294
983,00	0,0293
982,00	0,0291
981,00	0,0290
980,00	0,0289
979,00	0,0287
978,00	0,0284
977,00	0,0282
976,00	0,0279
975,00	0,0277
974,00	0,0274
973,00	0,0271
972,00	0,0269
971,00	0,0267
970,00	0,0264
969,00	0,0262
968,00	0,0261
967,00	0,0260
966,00	0,0259
965,00	0,0259
964,00	0,0260
963,00	0,0261
962,00	0,0262
961,00	0,0264
960,00	0,0265
959,00	0,0266
958,00	0,0267
957,00	0,0266
956,00	0,0266
955,00	0,0265
954,00	0,0263
953,00	0,0261
952,00	0,0259
951,00	0,0257
950,00	0,0255
949,00	0,0254
948,00	0,0252
947,00	0,0250
946,00	0,0247
945,00	0,0245
944,00	0,0243
943,00	0,0241
942,00	0,0239
941,00	0,0237
940,00	0,0235
939,00	0,0233
938,00	0,0230
937,00	0,0228
936,00	0,0226
935,00	0,0224
934,00	0,0222
933,00	0,0219
932,00	0,0217
931,00	0,0215
930,00	0,0213
929,00	0,0211
928,00	0,0209
927,00	0,0207
926,00	0,0205
925,00	0,0203
924,00	0,0201
923,00	0,0199
922,00	0,0197
921,00	0,0195
920,00	0,0193
919,00	0,0192
918,00	0,0190
917,00	0,0188
916,00	0,0187
915,00	0,0185
914,00	0,0183
913,00	0,0181
912,00	0,0179
911,00	0,0177
910,00	0,0176
909,00	0,0174
908,00	0,0173
907,00	0,0171
906,00	0,0170
905,00	0,0169
904,00	0,0168
903,00	0,0166
902,00	0,0165
901,00	0,0164
900,00	0,0162
899,00	0,0162
898,00	0,0161
897,00	0,0160
896,00	0,0159
895,00	0,0157
894,00	0,0156
893,00	0,0154
892,00	0,0153
891,00	0,0151
890,00	0,0149
889,00	0,0148
888,00	0,0147
887,00	0,0146
886,00	0,0145
885,00	0,0144
884,00	0,0145
883,00	0,0146
882,00	0,0148
881,00	0,0151
880,00	0,0153
879,00	0,0155
878,00	0,0156
877,00	0,0157
876,00	0,0158
875,00	0,0160
874,00	0,0161
873,00	0,0163
872,00	0,0163
871,00	0,0162
870,00	0,0160
869,00	0,0158
868,00	0,0157
867,00	0,0156
866,00	0,0154
865,00	0,0153
864,00	0,0152
863,00	0,0151
862,00	0,0150
861,00	0,0149
860,00	0,0148
859,00	0,0147
858,00	0,0145
857,00	0,0144
856,00	0,0143
855,00	0,0142
854,00	0,0140
853,00	0,0139
852,00	0,0137
851,00	0,0136
850,00	0,0135
849,00	0,0134
848,00	0,0133
847,00	0,0132
846,00	0,0131
845,00	0,0130
844,00	0,0128
843,00	0,0126
842,00	0,0124
841,00	0,0122
840,00	0,0121
839,00	0,0119
838,00	0,0117
837,00	0,0115
836,00	0,0112
835,00	0,0110
834,00	0,0107
833,00	0,0105
832,00	0,0103
831,00	0,0100
830,00	0,0098
829,00	0,0096
828,00	0,0095
827,00	0,0093
826,00	0,0092
825,00	0,0090
824,00	0,0089
823,00	0,0087
822,00	0,0085
821,00	0,0084
820,00	0,0083
819,00	0,0082
818,00	0,0081
817,00	0,0080
816,00	0,0079
815,00	0,0078
814,00	0,0077
813,00	0,0076
812,00	0,0075
811,00	0,0074
810,00	0,0073
809,00	0,0072
808,00	0,0071
807,00	0,0069
806,00	0,0067
805,00	0,0065
804,00	0,0063
803,00	0,0061
802,00	0,0059
801,00	0,0057
800,00	0,0055
799,00	0,0054
798,00	0,0053
797,00	0,0053
796,00	0,0054
795,00	0,0055
794,00	0,0056
793,00	0,0057
792,00	0,0058
791,00	0,0060
790,00	0,0062
789,00	0,0063
788,00	0,0065
787,00	0,0066
786,00	0,0067
785,00	0,0067
784,00	0,0068
783,00	0,0069
782,00	0,0069
781,00	0,0070
780,00	0,0070
779,00	0,0070
778,00	0,0070
777,00	0,0069
776,00	0,0069
775,00	0,0069
774,00	0,0068
773,00	0,0068
772,00	0,0067
771,00	0,0066
770,00	0,0065
769,00	0,0064
768,00	0,0063
767,00	0,0062
766,00	0,0062
765,00	0,0061
764,00	0,0059
763,00	0,0058
762,00	0,0056
761,00	0,0054
760,00	0,0053
759,00	0,0051
758,00	0,0051
757,00	0,0050
756,00	0,0050
755,00	0,0049
754,00	0,0049
753,00	0,0048
752,00	0,0048
751,00	0,0048
750,00	0,0047
749,00	0,0046
748,00	0,0046
747,00	0,0046
746,00	0,0046
745,00	0,0047
744,00	0,0047
743,00	0,0048
742,00	0,0049
741,00	0,0049
740,00	0,0049
739,00	0,0049
738,00	0,0049
737,00	0,0048
736,00	0,0048
735,00	0,0047
734,00	0,0047
733,00	0,0046
732,00	0,0046
731,00	0,0046
730,00	0,0047
729,00	0,0047
728,00	0,0048
727,00	0,0049
726,00	0,0050
725,00	0,0050
724,00	0,0049
723,00	0,0049
722,00	0,0049
721,00	0,0049
720,00	0,0049
719,00	0,0048
718,00	0,0047
717,00	0,0046
716,00	0,0045
715,00	0,0044
714,00	0,0043
713,00	0,0042
712,00	0,0041
711,00	0,0041
710,00	0,0040
709,00	0,0040
708,00	0,0039
707,00	0,0039
706,00	0,0038
705,00	0,0038
704,00	0,0038
703,00	0,0038
702,00	0,0038
701,00	0,0037
700,00	0,0037
699,00	0,0037
698,00	0,0037
697,00	0,0037
696,00	0,0038
695,00	0,0038
694,00	0,0038
693,00	0,0037
692,00	0,0036
691,00	0,0036
690,00	0,0036
689,00	0,0036
688,00	0,0036
687,00	0,0035
686,00	0,0035
685,00	0,0035
684,00	0,0035
683,00	0,0035
682,00	0,0035
681,00	0,0035
680,00	0,0035
679,00	0,0035
678,00	0,0035
677,00	0,0034
676,00	0,0034
675,00	0,0034
674,00	0,0034
673,00	0,0034
672,00	0,0033
671,00	0,0033
670,00	0,0033
669,00	0,0033
668,00	0,0033
667,00	0,0033
666,00	0,0034
665,00	0,0035
664,00	0,0036
663,00	0,0037
662,00	0,0038
661,00	0,0039
660,00	0,0039
659,00	0,0040
658,00	0,0041
657,00	0,0042
656,00	0,0043
655,00	0,0045
654,00	0,0046
653,00	0,0048
652,00	0,0050
651,00	0,0051
650,00	0,0051
649,00	0,0053
648,00	0,0055
647,00	0,0058
646,00	0,0059
645,00	0,0059
644,00	0,0060
643,00	0,0062
642,00	0,0065
641,00	0,0068
640,00	0,0071
639,00	0,0074
638,00	0,0078
637,00	0,0082
636,00	0,0086
635,00	0,0088
634,00	0,0089
633,00	0,0089
632,00	0,0090
631,00	0,0090
630,00	0,0089
629,00	0,0088
628,00	0,0085
627,00	0,0084
626,00	0,0084
625,00	0,0086
624,00	0,0089
623,00	0,0091
622,00	0,0093
621,00	0,0094
620,00	0,0098
619,00	0,0103
618,00	0,0111
617,00	0,0121
616,00	0,0134
615,00	0,0144
614,00	0,0154
613,00	0,0162
612,00	0,0171
611,00	0,0180
610,00	0,0189
609,00	0,0198
608,00	0,0206
607,00	0,0216
606,00	0,0227
605,00	0,0241
604,00	0,0254
603,00	0,0261
602,00	0,0261
601,00	0,0258
600,00	0,0258
599,00	0,0259
598,00	0,0261
597,00	0,0263
596,00	0,0263
595,00	0,0260
594,00	0,0255
593,00	0,0251
592,00	0,0246
591,00	0,0237
590,00	0,0224
589,00	0,0215
588,00	0,0215
587,00	0,0219
586,00	0,0219
585,00	0,0217
584,00	0,0216
583,00	0,0222
582,00	0,0232
581,00	0,0245
580,00	0,0259
579,00	0,0270
578,00	0,0279
577,00	0,0291
576,00	0,0307
575,00	0,0316
574,00	0,0317
573,00	0,0316
572,00	0,0322
571,00	0,0328
570,00	0,0335
569,00	0,0346
568,00	0,0364
567,00	0,0378
566,00	0,0384
565,00	0,0387
564,00	0,0393
563,00	0,0398
562,00	0,0403
561,00	0,0412
560,00	0,0424
559,00	0,0430
558,00	0,0427
557,00	0,0426
556,00	0,0432
555,00	0,0433
554,00	0,0425
553,00	0,0418
552,00	0,0420
551,00	0,0422
550,00	0,0415
