# Supplementary material for: Microstructural and chemical characterization of radiation-induced carious dentin of teeth submitted to ionizing radiation as a head and neck cancer therapy
Source: PLoS One. 2025 Dec 12;20(12):e0337062. doi: 10.1371/journal.pone.0337062 (PMC12700452; doi:10.1371/journal.pone.0337062)
Supplement: S4 Data — (ZIP) [file pone.0337062.s004.zip › ftir_bruna/absorbance/amostra3.2.csv]

Criado como novo conjunto de dados	Amostra 010 por Administrator data sexta-feira, fevereiro 26 2021
cm-1	A
2000,00	0,0041
1999,00	0,0041
1998,00	0,0043
1997,00	0,0045
1996,00	0,0044
1995,00	0,0041
1994,00	0,0039
1993,00	0,0038
1992,00	0,0037
1991,00	0,0037
1990,00	0,0036
1989,00	0,0036
1988,00	0,0036
1987,00	0,0037
1986,00	0,0040
1985,00	0,0046
1984,00	0,0050
1983,00	0,0051
1982,00	0,0049
1981,00	0,0046
1980,00	0,0043
1979,00	0,0041
1978,00	0,0040
1977,00	0,0041
1976,00	0,0043
1975,00	0,0047
1974,00	0,0050
1973,00	0,0050
1972,00	0,0047
1971,00	0,0045
1970,00	0,0047
1969,00	0,0050
1968,00	0,0051
1967,00	0,0052
1966,00	0,0052
1965,00	0,0052
1964,00	0,0049
1963,00	0,0045
1962,00	0,0042
1961,00	0,0045
1960,00	0,0050
1959,00	0,0056
1958,00	0,0060
1957,00	0,0059
1956,00	0,0052
1955,00	0,0046
1954,00	0,0044
1953,00	0,0047
1952,00	0,0051
1951,00	0,0055
1950,00	0,0057
1949,00	0,0057
1948,00	0,0054
1947,00	0,0050
1946,00	0,0049
1945,00	0,0048
1944,00	0,0048
1943,00	0,0046
1942,00	0,0046
1941,00	0,0047
1940,00	0,0049
1939,00	0,0049
1938,00	0,0049
1937,00	0,0049
1936,00	0,0049
1935,00	0,0048
1934,00	0,0047
1933,00	0,0047
1932,00	0,0046
1931,00	0,0047
1930,00	0,0049
1929,00	0,0050
1928,00	0,0050
1927,00	0,0049
1926,00	0,0050
1925,00	0,0050
1924,00	0,0050
1923,00	0,0050
1922,00	0,0049
1921,00	0,0048
1920,00	0,0048
1919,00	0,0048
1918,00	0,0048
1917,00	0,0047
1916,00	0,0046
1915,00	0,0045
1914,00	0,0045
1913,00	0,0045
1912,00	0,0046
1911,00	0,0048
1910,00	0,0049
1909,00	0,0049
1908,00	0,0048
1907,00	0,0046
1906,00	0,0046
1905,00	0,0045
1904,00	0,0045
1903,00	0,0044
1902,00	0,0044
1901,00	0,0044
1900,00	0,0045
1899,00	0,0046
1898,00	0,0047
1897,00	0,0048
1896,00	0,0049
1895,00	0,0049
1894,00	0,0048
1893,00	0,0047
1892,00	0,0047
1891,00	0,0046
1890,00	0,0044
1889,00	0,0043
1888,00	0,0042
1887,00	0,0043
1886,00	0,0043
1885,00	0,0043
1884,00	0,0043
1883,00	0,0043
1882,00	0,0043
1881,00	0,0043
1880,00	0,0043
1879,00	0,0042
1878,00	0,0042
1877,00	0,0042
1876,00	0,0043
1875,00	0,0043
1874,00	0,0044
1873,00	0,0045
1872,00	0,0045
1871,00	0,0046
1870,00	0,0046
1869,00	0,0045
1868,00	0,0043
1867,00	0,0042
1866,00	0,0042
1865,00	0,0043
1864,00	0,0043
1863,00	0,0043
1862,00	0,0043
1861,00	0,0042
1860,00	0,0041
1859,00	0,0041
1858,00	0,0041
1857,00	0,0042
1856,00	0,0042
1855,00	0,0041
1854,00	0,0041
1853,00	0,0041
1852,00	0,0041
1851,00	0,0041
1850,00	0,0041
1849,00	0,0041
1848,00	0,0042
1847,00	0,0044
1846,00	0,0046
1845,00	0,0046
1844,00	0,0045
1843,00	0,0043
1842,00	0,0041
1841,00	0,0041
1840,00	0,0042
1839,00	0,0042
1838,00	0,0041
1837,00	0,0041
1836,00	0,0040
1835,00	0,0039
1834,00	0,0039
1833,00	0,0039
1832,00	0,0039
1831,00	0,0037
1830,00	0,0036
1829,00	0,0035
1828,00	0,0036
1827,00	0,0037
1826,00	0,0037
1825,00	0,0037
1824,00	0,0036
1823,00	0,0036
1822,00	0,0036
1821,00	0,0037
1820,00	0,0037
1819,00	0,0037
1818,00	0,0037
1817,00	0,0037
1816,00	0,0037
1815,00	0,0037
1814,00	0,0038
1813,00	0,0038
1812,00	0,0037
1811,00	0,0035
1810,00	0,0034
1809,00	0,0034
1808,00	0,0034
1807,00	0,0034
1806,00	0,0034
1805,00	0,0033
1804,00	0,0033
1803,00	0,0033
1802,00	0,0033
1801,00	0,0033
1800,00	0,0032
1799,00	0,0033
1798,00	0,0034
1797,00	0,0035
1796,00	0,0036
1795,00	0,0036
1794,00	0,0037
1793,00	0,0037
1792,00	0,0035
1791,00	0,0033
1790,00	0,0032
1789,00	0,0033
1788,00	0,0033
1787,00	0,0033
1786,00	0,0033
1785,00	0,0032
1784,00	0,0031
1783,00	0,0030
1782,00	0,0029
1781,00	0,0029
1780,00	0,0029
1779,00	0,0029
1778,00	0,0030
1777,00	0,0031
1776,00	0,0031
1775,00	0,0032
1774,00	0,0032
1773,00	0,0032
1772,00	0,0030
1771,00	0,0029
1770,00	0,0029
1769,00	0,0029
1768,00	0,0030
1767,00	0,0029
1766,00	0,0029
1765,00	0,0029
1764,00	0,0029
1763,00	0,0029
1762,00	0,0028
1761,00	0,0028
1760,00	0,0028
1759,00	0,0028
1758,00	0,0029
1757,00	0,0029
1756,00	0,0029
1755,00	0,0030
1754,00	0,0031
1753,00	0,0033
1752,00	0,0034
1751,00	0,0033
1750,00	0,0031
1749,00	0,0030
1748,00	0,0030
1747,00	0,0030
1746,00	0,0029
1745,00	0,0028
1744,00	0,0027
1743,00	0,0026
1742,00	0,0025
1741,00	0,0026
1740,00	0,0027
1739,00	0,0026
1738,00	0,0025
1737,00	0,0027
1736,00	0,0029
1735,00	0,0030
1734,00	0,0028
1733,00	0,0024
1732,00	0,0021
1731,00	0,0020
1730,00	0,0019
1729,00	0,0019
1728,00	0,0019
1727,00	0,0019
1726,00	0,0019
1725,00	0,0019
1724,00	0,0020
1723,00	0,0020
1722,00	0,0021
1721,00	0,0021
1720,00	0,0020
1719,00	0,0019
1718,00	0,0020
1717,00	0,0021
1716,00	0,0023
1715,00	0,0025
1714,00	0,0026
1713,00	0,0027
1712,00	0,0028
1711,00	0,0029
1710,00	0,0030
1709,00	0,0032
1708,00	0,0033
1707,00	0,0034
1706,00	0,0035
1705,00	0,0036
1704,00	0,0039
1703,00	0,0043
1702,00	0,0049
1701,00	0,0055
1700,00	0,0057
1699,00	0,0056
1698,00	0,0055
1697,00	0,0055
1696,00	0,0056
1695,00	0,0058
1694,00	0,0062
1693,00	0,0065
1692,00	0,0068
1691,00	0,0070
1690,00	0,0073
1689,00	0,0076
1688,00	0,0078
1687,00	0,0078
1686,00	0,0079
1685,00	0,0081
1684,00	0,0086
1683,00	0,0092
1682,00	0,0097
1681,00	0,0100
1680,00	0,0104
1679,00	0,0107
1678,00	0,0111
1677,00	0,0115
1676,00	0,0120
1675,00	0,0125
1674,00	0,0127
1673,00	0,0129
1672,00	0,0131
1671,00	0,0135
1670,00	0,0140
1669,00	0,0145
1668,00	0,0149
1667,00	0,0151
1666,00	0,0153
1665,00	0,0155
1664,00	0,0159
1663,00	0,0164
1662,00	0,0168
1661,00	0,0171
1660,00	0,0174
1659,00	0,0175
1658,00	0,0177
1657,00	0,0176
1656,00	0,0175
1655,00	0,0173
1654,00	0,0175
1653,00	0,0182
1652,00	0,0187
1651,00	0,0188
1650,00	0,0188
1649,00	0,0187
1648,00	0,0190
1647,00	0,0195
1646,00	0,0199
1645,00	0,0201
1644,00	0,0201
1643,00	0,0201
1642,00	0,0202
1641,00	0,0202
1640,00	0,0202
1639,00	0,0202
1638,00	0,0201
1637,00	0,0202
1636,00	0,0205
1635,00	0,0207
1634,00	0,0207
1633,00	0,0206
1632,00	0,0204
1631,00	0,0202
1630,00	0,0199
1629,00	0,0196
1628,00	0,0193
1627,00	0,0190
1626,00	0,0187
1625,00	0,0183
1624,00	0,0180
1623,00	0,0176
1622,00	0,0171
1621,00	0,0166
1620,00	0,0160
1619,00	0,0155
1618,00	0,0149
1617,00	0,0143
1616,00	0,0138
1615,00	0,0134
1614,00	0,0131
1613,00	0,0127
1612,00	0,0124
1611,00	0,0121
1610,00	0,0117
1609,00	0,0114
1608,00	0,0111
1607,00	0,0108
1606,00	0,0105
1605,00	0,0102
1604,00	0,0099
1603,00	0,0096
1602,00	0,0094
1601,00	0,0090
1600,00	0,0087
1599,00	0,0085
1598,00	0,0082
1597,00	0,0080
1596,00	0,0079
1595,00	0,0078
1594,00	0,0078
1593,00	0,0078
1592,00	0,0078
1591,00	0,0079
1590,00	0,0079
1589,00	0,0079
1588,00	0,0079
1587,00	0,0080
1586,00	0,0080
1585,00	0,0081
1584,00	0,0081
1583,00	0,0083
1582,00	0,0084
1581,00	0,0084
1580,00	0,0084
1579,00	0,0084
1578,00	0,0084
1577,00	0,0085
1576,00	0,0088
1575,00	0,0091
1574,00	0,0094
1573,00	0,0096
1572,00	0,0099
1571,00	0,0102
1570,00	0,0105
1569,00	0,0108
1568,00	0,0111
1567,00	0,0113
1566,00	0,0115
1565,00	0,0118
1564,00	0,0120
1563,00	0,0121
1562,00	0,0120
1561,00	0,0119
1560,00	0,0122
1559,00	0,0133
1558,00	0,0142
1557,00	0,0145
1556,00	0,0147
1555,00	0,0149
1554,00	0,0152
1553,00	0,0153
1552,00	0,0153
1551,00	0,0154
1550,00	0,0155
1549,00	0,0157
1548,00	0,0159
1547,00	0,0160
1546,00	0,0162
1545,00	0,0164
1544,00	0,0166
1543,00	0,0167
1542,00	0,0168
1541,00	0,0168
1540,00	0,0167
1539,00	0,0167
1538,00	0,0168
1537,00	0,0168
1536,00	0,0168
1535,00	0,0168
1534,00	0,0168
1533,00	0,0167
1532,00	0,0166
1531,00	0,0165
1530,00	0,0164
1529,00	0,0163
1528,00	0,0162
1527,00	0,0162
1526,00	0,0163
1525,00	0,0163
1524,00	0,0161
1523,00	0,0158
1522,00	0,0156
1521,00	0,0155
1520,00	0,0153
1519,00	0,0151
1518,00	0,0150
1517,00	0,0150
1516,00	0,0150
1515,00	0,0150
1514,00	0,0149
1513,00	0,0148
1512,00	0,0147
1511,00	0,0144
1510,00	0,0141
1509,00	0,0139
1508,00	0,0137
1507,00	0,0134
1506,00	0,0131
1505,00	0,0130
1504,00	0,0129
1503,00	0,0127
1502,00	0,0125
1501,00	0,0123
1500,00	0,0120
1499,00	0,0117
1498,00	0,0115
1497,00	0,0114
1496,00	0,0113
1495,00	0,0111
1494,00	0,0111
1493,00	0,0110
1492,00	0,0110
1491,00	0,0109
1490,00	0,0108
1489,00	0,0106
1488,00	0,0105
1487,00	0,0104
1486,00	0,0104
1485,00	0,0104
1484,00	0,0104
1483,00	0,0104
1482,00	0,0104
1481,00	0,0105
1480,00	0,0105
1479,00	0,0105
1478,00	0,0105
1477,00	0,0105
1476,00	0,0106
1475,00	0,0109
1474,00	0,0113
1473,00	0,0118
1472,00	0,0121
1471,00	0,0123
1470,00	0,0125
1469,00	0,0127
1468,00	0,0130
1467,00	0,0133
1466,00	0,0137
1465,00	0,0142
1464,00	0,0146
1463,00	0,0149
1462,00	0,0151
1461,00	0,0152
1460,00	0,0152
1459,00	0,0154
1458,00	0,0158
1457,00	0,0165
1456,00	0,0169
1455,00	0,0168
1454,00	0,0168
1453,00	0,0167
1452,00	0,0166
1451,00	0,0165
1450,00	0,0164
1449,00	0,0163
1448,00	0,0162
1447,00	0,0161
1446,00	0,0159
1445,00	0,0158
1444,00	0,0156
1443,00	0,0154
1442,00	0,0152
1441,00	0,0151
1440,00	0,0150
1439,00	0,0149
1438,00	0,0149
1437,00	0,0149
1436,00	0,0149
1435,00	0,0147
1434,00	0,0145
1433,00	0,0143
1432,00	0,0141
1431,00	0,0139
1430,00	0,0138
1429,00	0,0138
1428,00	0,0138
1427,00	0,0138
1426,00	0,0137
1425,00	0,0137
1424,00	0,0138
1423,00	0,0138
1422,00	0,0138
1421,00	0,0137
1420,00	0,0137
1419,00	0,0137
1418,00	0,0137
1417,00	0,0137
1416,00	0,0137
1415,00	0,0137
1414,00	0,0137
1413,00	0,0137
1412,00	0,0137
1411,00	0,0138
1410,00	0,0138
1409,00	0,0138
1408,00	0,0138
1407,00	0,0138
1406,00	0,0137
1405,00	0,0138
1404,00	0,0139
1403,00	0,0139
1402,00	0,0138
1401,00	0,0137
1400,00	0,0137
1399,00	0,0137
1398,00	0,0137
1397,00	0,0136
1396,00	0,0135
1395,00	0,0134
1394,00	0,0132
1393,00	0,0132
1392,00	0,0131
1391,00	0,0130
1390,00	0,0128
1389,00	0,0127
1388,00	0,0126
1387,00	0,0125
1386,00	0,0124
1385,00	0,0123
1384,00	0,0123
1383,00	0,0122
1382,00	0,0123
1381,00	0,0123
1380,00	0,0124
1379,00	0,0125
1378,00	0,0124
1377,00	0,0123
1376,00	0,0120
1375,00	0,0117
1374,00	0,0114
1373,00	0,0111
1372,00	0,0109
1371,00	0,0108
1370,00	0,0106
1369,00	0,0104
1368,00	0,0102
1367,00	0,0101
1366,00	0,0099
1365,00	0,0096
1364,00	0,0093
1363,00	0,0091
1362,00	0,0089
1361,00	0,0088
1360,00	0,0087
1359,00	0,0087
1358,00	0,0086
1357,00	0,0086
1356,00	0,0086
1355,00	0,0086
1354,00	0,0086
1353,00	0,0087
1352,00	0,0087
1351,00	0,0088
1350,00	0,0088
1349,00	0,0089
1348,00	0,0089
1347,00	0,0090
1346,00	0,0090
1345,00	0,0091
1344,00	0,0091
1343,00	0,0091
1342,00	0,0091
1341,00	0,0091
1340,00	0,0091
1339,00	0,0091
1338,00	0,0090
1337,00	0,0090
1336,00	0,0089
1335,00	0,0089
1334,00	0,0088
1333,00	0,0088
1332,00	0,0087
1331,00	0,0085
1330,00	0,0084
1329,00	0,0082
1328,00	0,0080
1327,00	0,0078
1326,00	0,0076
1325,00	0,0074
1324,00	0,0072
1323,00	0,0070
1322,00	0,0069
1321,00	0,0068
1320,00	0,0068
1319,00	0,0068
1318,00	0,0068
1317,00	0,0068
1316,00	0,0068
1315,00	0,0067
1314,00	0,0067
1313,00	0,0066
1312,00	0,0065
1311,00	0,0063
1310,00	0,0062
1309,00	0,0060
1308,00	0,0059
1307,00	0,0057
1306,00	0,0056
1305,00	0,0054
1304,00	0,0053
1303,00	0,0052
1302,00	0,0050
1301,00	0,0049
1300,00	0,0048
1299,00	0,0047
1298,00	0,0046
1297,00	0,0045
1296,00	0,0044
1295,00	0,0043
1294,00	0,0042
1293,00	0,0041
1292,00	0,0041
1291,00	0,0040
1290,00	0,0040
1289,00	0,0039
1288,00	0,0040
1287,00	0,0040
1286,00	0,0040
1285,00	0,0041
1284,00	0,0042
1283,00	0,0043
1282,00	0,0045
1281,00	0,0047
1280,00	0,0049
1279,00	0,0050
1278,00	0,0052
1277,00	0,0053
1276,00	0,0054
1275,00	0,0055
1274,00	0,0055
1273,00	0,0055
1272,00	0,0056
1271,00	0,0055
1270,00	0,0054
1269,00	0,0053
1268,00	0,0051
1267,00	0,0049
1266,00	0,0047
1265,00	0,0045
1264,00	0,0044
1263,00	0,0043
1262,00	0,0043
1261,00	0,0044
1260,00	0,0047
1259,00	0,0050
1258,00	0,0055
1257,00	0,0060
1256,00	0,0066
1255,00	0,0071
1254,00	0,0077
1253,00	0,0082
1252,00	0,0086
1251,00	0,0089
1250,00	0,0092
1249,00	0,0093
1248,00	0,0095
1247,00	0,0096
1246,00	0,0097
1245,00	0,0097
1244,00	0,0098
1243,00	0,0099
1242,00	0,0100
1241,00	0,0101
1240,00	0,0102
1239,00	0,0103
1238,00	0,0105
1237,00	0,0106
1236,00	0,0107
1235,00	0,0107
1234,00	0,0108
1233,00	0,0108
1232,00	0,0108
1231,00	0,0108
1230,00	0,0108
1229,00	0,0107
1228,00	0,0106
1227,00	0,0106
1226,00	0,0104
1225,00	0,0103
1224,00	0,0102
1223,00	0,0100
1222,00	0,0099
1221,00	0,0097
1220,00	0,0095
1219,00	0,0094
1218,00	0,0092
1217,00	0,0090
1216,00	0,0089
1215,00	0,0088
1214,00	0,0087
1213,00	0,0086
1212,00	0,0086
1211,00	0,0085
1210,00	0,0084
1209,00	0,0084
1208,00	0,0084
1207,00	0,0084
1206,00	0,0084
1205,00	0,0084
1204,00	0,0084
1203,00	0,0084
1202,00	0,0084
1201,00	0,0084
1200,00	0,0084
1199,00	0,0084
1198,00	0,0084
1197,00	0,0083
1196,00	0,0083
1195,00	0,0082
1194,00	0,0080
1193,00	0,0079
1192,00	0,0078
1191,00	0,0077
1190,00	0,0076
1189,00	0,0075
1188,00	0,0074
1187,00	0,0073
1186,00	0,0072
1185,00	0,0071
1184,00	0,0071
1183,00	0,0070
1182,00	0,0069
1181,00	0,0068
1180,00	0,0068
1179,00	0,0067
1178,00	0,0067
1177,00	0,0066
1176,00	0,0066
1175,00	0,0066
1174,00	0,0066
1173,00	0,0066
1172,00	0,0066
1171,00	0,0066
1170,00	0,0067
1169,00	0,0069
1168,00	0,0070
1167,00	0,0071
1166,00	0,0072
1165,00	0,0074
1164,00	0,0074
1163,00	0,0075
1162,00	0,0075
1161,00	0,0076
1160,00	0,0076
1159,00	0,0075
1158,00	0,0075
1157,00	0,0074
1156,00	0,0073
1155,00	0,0071
1154,00	0,0069
1153,00	0,0067
1152,00	0,0064
1151,00	0,0061
1150,00	0,0058
1149,00	0,0056
1148,00	0,0055
1147,00	0,0055
1146,00	0,0056
1145,00	0,0057
1144,00	0,0059
1143,00	0,0061
1142,00	0,0062
1141,00	0,0063
1140,00	0,0064
1139,00	0,0065
1138,00	0,0066
1137,00	0,0067
1136,00	0,0067
1135,00	0,0068
1134,00	0,0068
1133,00	0,0069
1132,00	0,0069
1131,00	0,0069
1130,00	0,0069
1129,00	0,0069
1128,00	0,0070
1127,00	0,0071
1126,00	0,0071
1125,00	0,0072
1124,00	0,0073
1123,00	0,0074
1122,00	0,0075
1121,00	0,0076
1120,00	0,0077
1119,00	0,0078
1118,00	0,0080
1117,00	0,0081
1116,00	0,0082
1115,00	0,0082
1114,00	0,0083
1113,00	0,0083
1112,00	0,0084
1111,00	0,0084
1110,00	0,0085
1109,00	0,0085
1108,00	0,0086
1107,00	0,0087
1106,00	0,0088
1105,00	0,0089
1104,00	0,0090
1103,00	0,0091
1102,00	0,0091
1101,00	0,0092
1100,00	0,0093
1099,00	0,0095
1098,00	0,0096
1097,00	0,0097
1096,00	0,0099
1095,00	0,0100
1094,00	0,0101
1093,00	0,0103
1092,00	0,0104
1091,00	0,0106
1090,00	0,0108
1089,00	0,0110
1088,00	0,0112
1087,00	0,0113
1086,00	0,0115
1085,00	0,0116
1084,00	0,0117
1083,00	0,0119
1082,00	0,0120
1081,00	0,0120
1080,00	0,0120
1079,00	0,0120
1078,00	0,0120
1077,00	0,0120
1076,00	0,0120
1075,00	0,0120
1074,00	0,0120
1073,00	0,0119
1072,00	0,0119
1071,00	0,0120
1070,00	0,0121
1069,00	0,0123
1068,00	0,0124
1067,00	0,0126
1066,00	0,0128
1065,00	0,0129
1064,00	0,0130
1063,00	0,0131
1062,00	0,0132
1061,00	0,0133
1060,00	0,0134
1059,00	0,0134
1058,00	0,0135
1057,00	0,0135
1056,00	0,0135
1055,00	0,0135
1054,00	0,0135
1053,00	0,0135
1052,00	0,0135
1051,00	0,0135
1050,00	0,0136
1049,00	0,0138
1048,00	0,0139
1047,00	0,0141
1046,00	0,0142
1045,00	0,0144
1044,00	0,0145
1043,00	0,0146
1042,00	0,0147
1041,00	0,0148
1040,00	0,0149
1039,00	0,0150
1038,00	0,0151
1037,00	0,0152
1036,00	0,0154
1035,00	0,0155
1034,00	0,0157
1033,00	0,0158
1032,00	0,0160
1031,00	0,0161
1030,00	0,0161
1029,00	0,0161
1028,00	0,0160
1027,00	0,0159
1026,00	0,0157
1025,00	0,0154
1024,00	0,0151
1023,00	0,0148
1022,00	0,0144
1021,00	0,0139
1020,00	0,0136
1019,00	0,0133
1018,00	0,0132
1017,00	0,0133
1016,00	0,0136
1015,00	0,0142
1014,00	0,0149
1013,00	0,0157
1012,00	0,0165
1011,00	0,0172
1010,00	0,0179
1009,00	0,0184
1008,00	0,0189
1007,00	0,0192
1006,00	0,0195
1005,00	0,0196
1004,00	0,0198
1003,00	0,0198
1002,00	0,0198
1001,00	0,0197
1000,00	0,0197
999,00	0,0196
998,00	0,0195
997,00	0,0194
996,00	0,0193
995,00	0,0192
994,00	0,0191
993,00	0,0190
992,00	0,0189
991,00	0,0188
990,00	0,0186
989,00	0,0185
988,00	0,0183
987,00	0,0181
986,00	0,0179
985,00	0,0177
984,00	0,0175
983,00	0,0173
982,00	0,0171
981,00	0,0170
980,00	0,0168
979,00	0,0167
978,00	0,0165
977,00	0,0164
976,00	0,0162
975,00	0,0160
974,00	0,0158
973,00	0,0156
972,00	0,0155
971,00	0,0153
970,00	0,0151
969,00	0,0150
968,00	0,0148
967,00	0,0147
966,00	0,0147
965,00	0,0146
964,00	0,0146
963,00	0,0145
962,00	0,0145
961,00	0,0144
960,00	0,0144
959,00	0,0143
958,00	0,0143
957,00	0,0142
956,00	0,0141
955,00	0,0140
954,00	0,0138
953,00	0,0137
952,00	0,0135
951,00	0,0134
950,00	0,0133
949,00	0,0131
948,00	0,0130
947,00	0,0129
946,00	0,0128
945,00	0,0126
944,00	0,0125
943,00	0,0124
942,00	0,0123
941,00	0,0123
940,00	0,0122
939,00	0,0121
938,00	0,0119
937,00	0,0118
936,00	0,0117
935,00	0,0116
934,00	0,0115
933,00	0,0114
932,00	0,0113
931,00	0,0111
930,00	0,0110
929,00	0,0109
928,00	0,0108
927,00	0,0107
926,00	0,0106
925,00	0,0105
924,00	0,0104
923,00	0,0103
922,00	0,0103
921,00	0,0102
920,00	0,0102
919,00	0,0101
918,00	0,0100
917,00	0,0099
916,00	0,0099
915,00	0,0098
914,00	0,0097
913,00	0,0096
912,00	0,0096
911,00	0,0096
910,00	0,0096
909,00	0,0096
908,00	0,0097
907,00	0,0097
906,00	0,0098
905,00	0,0098
904,00	0,0099
903,00	0,0099
902,00	0,0100
901,00	0,0101
900,00	0,0102
899,00	0,0103
898,00	0,0103
897,00	0,0104
896,00	0,0104
895,00	0,0105
894,00	0,0105
893,00	0,0105
892,00	0,0105
891,00	0,0105
890,00	0,0105
889,00	0,0104
888,00	0,0104
887,00	0,0103
886,00	0,0103
885,00	0,0103
884,00	0,0104
883,00	0,0105
882,00	0,0107
881,00	0,0109
880,00	0,0111
879,00	0,0113
878,00	0,0115
877,00	0,0118
876,00	0,0122
875,00	0,0126
874,00	0,0130
873,00	0,0132
872,00	0,0132
871,00	0,0128
870,00	0,0122
869,00	0,0116
868,00	0,0111
867,00	0,0107
866,00	0,0104
865,00	0,0102
864,00	0,0101
863,00	0,0100
862,00	0,0099
861,00	0,0099
860,00	0,0098
859,00	0,0098
858,00	0,0098
857,00	0,0098
856,00	0,0098
855,00	0,0099
854,00	0,0099
853,00	0,0100
852,00	0,0101
851,00	0,0102
850,00	0,0104
849,00	0,0105
848,00	0,0107
847,00	0,0108
846,00	0,0109
845,00	0,0109
844,00	0,0109
843,00	0,0108
842,00	0,0107
841,00	0,0107
840,00	0,0105
839,00	0,0104
838,00	0,0102
837,00	0,0099
836,00	0,0097
835,00	0,0094
834,00	0,0091
833,00	0,0088
832,00	0,0085
831,00	0,0082
830,00	0,0079
829,00	0,0077
828,00	0,0075
827,00	0,0073
826,00	0,0071
825,00	0,0070
824,00	0,0068
823,00	0,0067
822,00	0,0065
821,00	0,0064
820,00	0,0062
819,00	0,0062
818,00	0,0061
817,00	0,0061
816,00	0,0061
815,00	0,0061
814,00	0,0060
813,00	0,0060
812,00	0,0059
811,00	0,0058
810,00	0,0058
809,00	0,0057
808,00	0,0057
807,00	0,0056
806,00	0,0055
805,00	0,0054
804,00	0,0054
803,00	0,0053
802,00	0,0053
801,00	0,0052
800,00	0,0053
799,00	0,0053
798,00	0,0054
797,00	0,0056
796,00	0,0058
795,00	0,0060
794,00	0,0063
793,00	0,0065
792,00	0,0068
791,00	0,0071
790,00	0,0073
789,00	0,0076
788,00	0,0079
787,00	0,0082
786,00	0,0085
785,00	0,0087
784,00	0,0089
783,00	0,0092
782,00	0,0093
781,00	0,0095
780,00	0,0097
779,00	0,0099
778,00	0,0100
777,00	0,0100
776,00	0,0101
775,00	0,0101
774,00	0,0101
773,00	0,0100
772,00	0,0100
771,00	0,0100
770,00	0,0099
769,00	0,0098
768,00	0,0098
767,00	0,0098
766,00	0,0098
765,00	0,0098
764,00	0,0098
763,00	0,0097
762,00	0,0097
761,00	0,0096
760,00	0,0096
759,00	0,0095
758,00	0,0095
757,00	0,0095
756,00	0,0096
755,00	0,0097
754,00	0,0097
753,00	0,0098
752,00	0,0098
751,00	0,0098
750,00	0,0098
749,00	0,0098
748,00	0,0098
747,00	0,0099
746,00	0,0100
745,00	0,0101
744,00	0,0102
743,00	0,0103
742,00	0,0103
741,00	0,0104
740,00	0,0104
739,00	0,0105
738,00	0,0105
737,00	0,0105
736,00	0,0105
735,00	0,0105
734,00	0,0106
733,00	0,0106
732,00	0,0107
731,00	0,0107
730,00	0,0108
729,00	0,0110
728,00	0,0111
727,00	0,0113
726,00	0,0114
725,00	0,0115
724,00	0,0115
723,00	0,0116
722,00	0,0118
721,00	0,0119
720,00	0,0121
719,00	0,0121
718,00	0,0121
717,00	0,0121
716,00	0,0122
715,00	0,0123
714,00	0,0123
713,00	0,0124
712,00	0,0125
711,00	0,0126
710,00	0,0125
709,00	0,0125
708,00	0,0125
707,00	0,0126
706,00	0,0127
705,00	0,0128
704,00	0,0129
703,00	0,0131
702,00	0,0131
701,00	0,0132
700,00	0,0133
699,00	0,0134
698,00	0,0136
697,00	0,0137
696,00	0,0138
695,00	0,0140
694,00	0,0141
693,00	0,0141
692,00	0,0141
691,00	0,0141
690,00	0,0141
689,00	0,0141
688,00	0,0141
687,00	0,0141
686,00	0,0141
685,00	0,0142
684,00	0,0143
683,00	0,0144
682,00	0,0145
681,00	0,0147
680,00	0,0148
679,00	0,0149
678,00	0,0149
677,00	0,0149
676,00	0,0149
675,00	0,0150
674,00	0,0152
673,00	0,0154
672,00	0,0154
671,00	0,0153
670,00	0,0150
669,00	0,0144
668,00	0,0141
667,00	0,0147
666,00	0,0154
665,00	0,0157
664,00	0,0159
663,00	0,0160
662,00	0,0161
661,00	0,0160
660,00	0,0160
659,00	0,0160
658,00	0,0160
657,00	0,0161
656,00	0,0162
655,00	0,0162
654,00	0,0162
653,00	0,0162
652,00	0,0162
651,00	0,0161
650,00	0,0160
649,00	0,0159
648,00	0,0160
647,00	0,0160
646,00	0,0159
645,00	0,0158
644,00	0,0158
643,00	0,0158
642,00	0,0158
641,00	0,0159
640,00	0,0161
639,00	0,0164
638,00	0,0166
637,00	0,0169
636,00	0,0171
635,00	0,0173
634,00	0,0173
633,00	0,0175
632,00	0,0176
631,00	0,0177
630,00	0,0177
629,00	0,0176
628,00	0,0175
627,00	0,0174
626,00	0,0174
625,00	0,0176
624,00	0,0180
623,00	0,0186
622,00	0,0191
621,00	0,0195
620,00	0,0200
619,00	0,0205
618,00	0,0212
617,00	0,0221
616,00	0,0231
615,00	0,0241
614,00	0,0249
613,00	0,0258
612,00	0,0267
611,00	0,0274
610,00	0,0280
609,00	0,0286
608,00	0,0293
607,00	0,0297
606,00	0,0298
605,00	0,0301
604,00	0,0305
603,00	0,0308
602,00	0,0307
601,00	0,0306
600,00	0,0305
599,00	0,0305
598,00	0,0305
597,00	0,0303
596,00	0,0301
595,00	0,0296
594,00	0,0292
593,00	0,0293
592,00	0,0296
591,00	0,0294
590,00	0,0285
589,00	0,0278
588,00	0,0279
587,00	0,0284
586,00	0,0288
585,00	0,0291
584,00	0,0294
583,00	0,0297
582,00	0,0299
581,00	0,0305
580,00	0,0316
579,00	0,0325
578,00	0,0331
577,00	0,0340
576,00	0,0353
575,00	0,0361
574,00	0,0358
573,00	0,0351
572,00	0,0350
571,00	0,0351
570,00	0,0353
569,00	0,0362
568,00	0,0379
567,00	0,0395
566,00	0,0401
565,00	0,0403
564,00	0,0410
563,00	0,0423
562,00	0,0436
561,00	0,0448
560,00	0,0454
559,00	0,0450
558,00	0,0443
557,00	0,0446
556,00	0,0457
555,00	0,0461
554,00	0,0449
553,00	0,0435
552,00	0,0431
551,00	0,0429
550,00	0,0422
