# Supplementary material for: Microstructural and chemical characterization of radiation-induced carious dentin of teeth submitted to ionizing radiation as a head and neck cancer therapy
Source: PLoS One. 2025 Dec 12;20(12):e0337062. doi: 10.1371/journal.pone.0337062 (PMC12700452; doi:10.1371/journal.pone.0337062)
Supplement: S4 Data — (ZIP) [file pone.0337062.s004.zip › ftir_bruna/absorbance/amostra5.1.csv]

Criado como novo conjunto de dados	Amostra 012 por Administrator data sexta-feira, fevereiro 26 2021
cm-1	A
2000,00	0,0025
1999,00	0,0025
1998,00	0,0026
1997,00	0,0022
1996,00	0,0016
1995,00	0,0012
1994,00	0,0012
1993,00	0,0013
1992,00	0,0011
1991,00	0,0011
1990,00	0,0013
1989,00	0,0014
1988,00	0,0014
1987,00	0,0013
1986,00	0,0014
1985,00	0,0015
1984,00	0,0014
1983,00	0,0012
1982,00	0,0014
1981,00	0,0020
1980,00	0,0027
1979,00	0,0032
1978,00	0,0028
1977,00	0,0015
1976,00	0,0002
1975,00	-0,0002
1974,00	0,0004
1973,00	0,0011
1972,00	0,0015
1971,00	0,0020
1970,00	0,0024
1969,00	0,0025
1968,00	0,0021
1967,00	0,0018
1966,00	0,0018
1965,00	0,0017
1964,00	0,0014
1963,00	0,0011
1962,00	0,0010
1961,00	0,0011
1960,00	0,0015
1959,00	0,0019
1958,00	0,0023
1957,00	0,0024
1956,00	0,0021
1955,00	0,0018
1954,00	0,0016
1953,00	0,0016
1952,00	0,0016
1951,00	0,0016
1950,00	0,0018
1949,00	0,0019
1948,00	0,0022
1947,00	0,0024
1946,00	0,0026
1945,00	0,0025
1944,00	0,0022
1943,00	0,0020
1942,00	0,0019
1941,00	0,0019
1940,00	0,0019
1939,00	0,0019
1938,00	0,0019
1937,00	0,0018
1936,00	0,0016
1935,00	0,0016
1934,00	0,0018
1933,00	0,0018
1932,00	0,0018
1931,00	0,0018
1930,00	0,0019
1929,00	0,0020
1928,00	0,0020
1927,00	0,0021
1926,00	0,0022
1925,00	0,0022
1924,00	0,0021
1923,00	0,0020
1922,00	0,0019
1921,00	0,0020
1920,00	0,0021
1919,00	0,0022
1918,00	0,0023
1917,00	0,0023
1916,00	0,0021
1915,00	0,0020
1914,00	0,0019
1913,00	0,0020
1912,00	0,0020
1911,00	0,0021
1910,00	0,0022
1909,00	0,0022
1908,00	0,0021
1907,00	0,0021
1906,00	0,0022
1905,00	0,0022
1904,00	0,0021
1903,00	0,0021
1902,00	0,0021
1901,00	0,0021
1900,00	0,0021
1899,00	0,0021
1898,00	0,0020
1897,00	0,0020
1896,00	0,0020
1895,00	0,0020
1894,00	0,0020
1893,00	0,0020
1892,00	0,0020
1891,00	0,0021
1890,00	0,0021
1889,00	0,0020
1888,00	0,0020
1887,00	0,0020
1886,00	0,0020
1885,00	0,0019
1884,00	0,0018
1883,00	0,0017
1882,00	0,0018
1881,00	0,0020
1880,00	0,0020
1879,00	0,0020
1878,00	0,0020
1877,00	0,0020
1876,00	0,0020
1875,00	0,0020
1874,00	0,0021
1873,00	0,0021
1872,00	0,0021
1871,00	0,0022
1870,00	0,0023
1869,00	0,0022
1868,00	0,0021
1867,00	0,0020
1866,00	0,0021
1865,00	0,0021
1864,00	0,0021
1863,00	0,0021
1862,00	0,0022
1861,00	0,0021
1860,00	0,0020
1859,00	0,0019
1858,00	0,0019
1857,00	0,0019
1856,00	0,0019
1855,00	0,0019
1854,00	0,0020
1853,00	0,0020
1852,00	0,0020
1851,00	0,0020
1850,00	0,0019
1849,00	0,0019
1848,00	0,0020
1847,00	0,0022
1846,00	0,0024
1845,00	0,0024
1844,00	0,0022
1843,00	0,0020
1842,00	0,0019
1841,00	0,0020
1840,00	0,0020
1839,00	0,0020
1838,00	0,0020
1837,00	0,0019
1836,00	0,0019
1835,00	0,0018
1834,00	0,0019
1833,00	0,0019
1832,00	0,0019
1831,00	0,0018
1830,00	0,0017
1829,00	0,0016
1828,00	0,0016
1827,00	0,0016
1826,00	0,0016
1825,00	0,0016
1824,00	0,0015
1823,00	0,0015
1822,00	0,0015
1821,00	0,0016
1820,00	0,0016
1819,00	0,0017
1818,00	0,0017
1817,00	0,0018
1816,00	0,0018
1815,00	0,0017
1814,00	0,0018
1813,00	0,0018
1812,00	0,0016
1811,00	0,0015
1810,00	0,0015
1809,00	0,0015
1808,00	0,0015
1807,00	0,0015
1806,00	0,0015
1805,00	0,0014
1804,00	0,0013
1803,00	0,0013
1802,00	0,0013
1801,00	0,0013
1800,00	0,0014
1799,00	0,0014
1798,00	0,0016
1797,00	0,0017
1796,00	0,0018
1795,00	0,0019
1794,00	0,0021
1793,00	0,0021
1792,00	0,0018
1791,00	0,0016
1790,00	0,0015
1789,00	0,0015
1788,00	0,0015
1787,00	0,0015
1786,00	0,0015
1785,00	0,0014
1784,00	0,0013
1783,00	0,0012
1782,00	0,0012
1781,00	0,0012
1780,00	0,0012
1779,00	0,0013
1778,00	0,0013
1777,00	0,0014
1776,00	0,0015
1775,00	0,0016
1774,00	0,0017
1773,00	0,0017
1772,00	0,0015
1771,00	0,0013
1770,00	0,0013
1769,00	0,0014
1768,00	0,0014
1767,00	0,0013
1766,00	0,0013
1765,00	0,0014
1764,00	0,0014
1763,00	0,0014
1762,00	0,0013
1761,00	0,0012
1760,00	0,0012
1759,00	0,0013
1758,00	0,0014
1757,00	0,0014
1756,00	0,0015
1755,00	0,0016
1754,00	0,0017
1753,00	0,0018
1752,00	0,0020
1751,00	0,0019
1750,00	0,0018
1749,00	0,0018
1748,00	0,0019
1747,00	0,0019
1746,00	0,0018
1745,00	0,0017
1744,00	0,0016
1743,00	0,0016
1742,00	0,0016
1741,00	0,0018
1740,00	0,0019
1739,00	0,0018
1738,00	0,0017
1737,00	0,0019
1736,00	0,0022
1735,00	0,0024
1734,00	0,0020
1733,00	0,0015
1732,00	0,0013
1731,00	0,0013
1730,00	0,0013
1729,00	0,0014
1728,00	0,0014
1727,00	0,0015
1726,00	0,0015
1725,00	0,0016
1724,00	0,0018
1723,00	0,0019
1722,00	0,0019
1721,00	0,0020
1720,00	0,0019
1719,00	0,0018
1718,00	0,0020
1717,00	0,0023
1716,00	0,0027
1715,00	0,0031
1714,00	0,0035
1713,00	0,0037
1712,00	0,0040
1711,00	0,0043
1710,00	0,0047
1709,00	0,0051
1708,00	0,0055
1707,00	0,0060
1706,00	0,0064
1705,00	0,0069
1704,00	0,0074
1703,00	0,0082
1702,00	0,0093
1701,00	0,0105
1700,00	0,0112
1699,00	0,0112
1698,00	0,0112
1697,00	0,0113
1696,00	0,0119
1695,00	0,0127
1694,00	0,0136
1693,00	0,0143
1692,00	0,0150
1691,00	0,0156
1690,00	0,0163
1689,00	0,0170
1688,00	0,0174
1687,00	0,0176
1686,00	0,0179
1685,00	0,0188
1684,00	0,0203
1683,00	0,0218
1682,00	0,0227
1681,00	0,0236
1680,00	0,0244
1679,00	0,0253
1678,00	0,0261
1677,00	0,0271
1676,00	0,0284
1675,00	0,0297
1674,00	0,0305
1673,00	0,0311
1672,00	0,0318
1671,00	0,0328
1670,00	0,0342
1669,00	0,0355
1668,00	0,0365
1667,00	0,0371
1666,00	0,0376
1665,00	0,0382
1664,00	0,0392
1663,00	0,0404
1662,00	0,0415
1661,00	0,0422
1660,00	0,0427
1659,00	0,0432
1658,00	0,0435
1657,00	0,0435
1656,00	0,0433
1655,00	0,0432
1654,00	0,0440
1653,00	0,0458
1652,00	0,0469
1651,00	0,0470
1650,00	0,0470
1649,00	0,0470
1648,00	0,0475
1647,00	0,0486
1646,00	0,0495
1645,00	0,0498
1644,00	0,0498
1643,00	0,0499
1642,00	0,0500
1641,00	0,0500
1640,00	0,0500
1639,00	0,0500
1638,00	0,0499
1637,00	0,0500
1636,00	0,0506
1635,00	0,0511
1634,00	0,0509
1633,00	0,0503
1632,00	0,0496
1631,00	0,0490
1630,00	0,0483
1629,00	0,0475
1628,00	0,0466
1627,00	0,0458
1626,00	0,0449
1625,00	0,0438
1624,00	0,0428
1623,00	0,0416
1622,00	0,0404
1621,00	0,0390
1620,00	0,0376
1619,00	0,0362
1618,00	0,0349
1617,00	0,0335
1616,00	0,0323
1615,00	0,0313
1614,00	0,0305
1613,00	0,0296
1612,00	0,0287
1611,00	0,0278
1610,00	0,0269
1609,00	0,0261
1608,00	0,0253
1607,00	0,0246
1606,00	0,0239
1605,00	0,0232
1604,00	0,0226
1603,00	0,0220
1602,00	0,0214
1601,00	0,0208
1600,00	0,0202
1599,00	0,0197
1598,00	0,0193
1597,00	0,0189
1596,00	0,0186
1595,00	0,0185
1594,00	0,0184
1593,00	0,0183
1592,00	0,0183
1591,00	0,0183
1590,00	0,0183
1589,00	0,0182
1588,00	0,0182
1587,00	0,0182
1586,00	0,0183
1585,00	0,0184
1584,00	0,0185
1583,00	0,0187
1582,00	0,0189
1581,00	0,0190
1580,00	0,0190
1579,00	0,0190
1578,00	0,0190
1577,00	0,0193
1576,00	0,0200
1575,00	0,0208
1574,00	0,0214
1573,00	0,0220
1572,00	0,0225
1571,00	0,0232
1570,00	0,0241
1569,00	0,0249
1568,00	0,0255
1567,00	0,0259
1566,00	0,0265
1565,00	0,0271
1564,00	0,0276
1563,00	0,0278
1562,00	0,0278
1561,00	0,0278
1560,00	0,0286
1559,00	0,0310
1558,00	0,0328
1557,00	0,0332
1556,00	0,0335
1555,00	0,0338
1554,00	0,0343
1553,00	0,0345
1552,00	0,0347
1551,00	0,0348
1550,00	0,0352
1549,00	0,0356
1548,00	0,0359
1547,00	0,0360
1546,00	0,0361
1545,00	0,0363
1544,00	0,0366
1543,00	0,0368
1542,00	0,0369
1541,00	0,0369
1540,00	0,0369
1539,00	0,0370
1538,00	0,0370
1537,00	0,0370
1536,00	0,0369
1535,00	0,0369
1534,00	0,0370
1533,00	0,0370
1532,00	0,0368
1531,00	0,0365
1530,00	0,0362
1529,00	0,0359
1528,00	0,0357
1527,00	0,0356
1526,00	0,0356
1525,00	0,0355
1524,00	0,0350
1523,00	0,0345
1522,00	0,0341
1521,00	0,0338
1520,00	0,0335
1519,00	0,0332
1518,00	0,0330
1517,00	0,0328
1516,00	0,0325
1515,00	0,0322
1514,00	0,0318
1513,00	0,0313
1512,00	0,0307
1511,00	0,0301
1510,00	0,0294
1509,00	0,0287
1508,00	0,0281
1507,00	0,0276
1506,00	0,0270
1505,00	0,0264
1504,00	0,0259
1503,00	0,0254
1502,00	0,0249
1501,00	0,0243
1500,00	0,0237
1499,00	0,0230
1498,00	0,0223
1497,00	0,0217
1496,00	0,0211
1495,00	0,0206
1494,00	0,0202
1493,00	0,0199
1492,00	0,0196
1491,00	0,0192
1490,00	0,0188
1489,00	0,0184
1488,00	0,0179
1487,00	0,0176
1486,00	0,0174
1485,00	0,0172
1484,00	0,0170
1483,00	0,0169
1482,00	0,0169
1481,00	0,0169
1480,00	0,0169
1479,00	0,0168
1478,00	0,0168
1477,00	0,0168
1476,00	0,0170
1475,00	0,0173
1474,00	0,0178
1473,00	0,0185
1472,00	0,0189
1471,00	0,0191
1470,00	0,0193
1469,00	0,0195
1468,00	0,0199
1467,00	0,0203
1466,00	0,0209
1465,00	0,0217
1464,00	0,0224
1463,00	0,0229
1462,00	0,0232
1461,00	0,0234
1460,00	0,0236
1459,00	0,0239
1458,00	0,0247
1457,00	0,0259
1456,00	0,0266
1455,00	0,0268
1454,00	0,0269
1453,00	0,0270
1452,00	0,0270
1451,00	0,0270
1450,00	0,0269
1449,00	0,0269
1448,00	0,0268
1447,00	0,0267
1446,00	0,0265
1445,00	0,0262
1444,00	0,0260
1443,00	0,0257
1442,00	0,0254
1441,00	0,0252
1440,00	0,0250
1439,00	0,0247
1438,00	0,0245
1437,00	0,0244
1436,00	0,0241
1435,00	0,0237
1434,00	0,0233
1433,00	0,0228
1432,00	0,0224
1431,00	0,0220
1430,00	0,0217
1429,00	0,0215
1428,00	0,0214
1427,00	0,0211
1426,00	0,0209
1425,00	0,0209
1424,00	0,0209
1423,00	0,0209
1422,00	0,0207
1421,00	0,0205
1420,00	0,0204
1419,00	0,0204
1418,00	0,0204
1417,00	0,0205
1416,00	0,0205
1415,00	0,0205
1414,00	0,0205
1413,00	0,0205
1412,00	0,0206
1411,00	0,0207
1410,00	0,0208
1409,00	0,0208
1408,00	0,0209
1407,00	0,0209
1406,00	0,0210
1405,00	0,0212
1404,00	0,0214
1403,00	0,0215
1402,00	0,0215
1401,00	0,0214
1400,00	0,0215
1399,00	0,0215
1398,00	0,0214
1397,00	0,0214
1396,00	0,0213
1395,00	0,0212
1394,00	0,0211
1393,00	0,0211
1392,00	0,0210
1391,00	0,0208
1390,00	0,0206
1389,00	0,0204
1388,00	0,0203
1387,00	0,0202
1386,00	0,0201
1385,00	0,0200
1384,00	0,0198
1383,00	0,0198
1382,00	0,0197
1381,00	0,0197
1380,00	0,0196
1379,00	0,0196
1378,00	0,0194
1377,00	0,0192
1376,00	0,0189
1375,00	0,0186
1374,00	0,0183
1373,00	0,0181
1372,00	0,0179
1371,00	0,0177
1370,00	0,0174
1369,00	0,0172
1368,00	0,0169
1367,00	0,0167
1366,00	0,0164
1365,00	0,0160
1364,00	0,0156
1363,00	0,0153
1362,00	0,0152
1361,00	0,0151
1360,00	0,0150
1359,00	0,0151
1358,00	0,0151
1357,00	0,0151
1356,00	0,0152
1355,00	0,0153
1354,00	0,0154
1353,00	0,0156
1352,00	0,0157
1351,00	0,0159
1350,00	0,0161
1349,00	0,0163
1348,00	0,0165
1347,00	0,0167
1346,00	0,0169
1345,00	0,0171
1344,00	0,0172
1343,00	0,0173
1342,00	0,0175
1341,00	0,0176
1340,00	0,0177
1339,00	0,0178
1338,00	0,0178
1337,00	0,0178
1336,00	0,0179
1335,00	0,0178
1334,00	0,0178
1333,00	0,0177
1332,00	0,0176
1331,00	0,0174
1330,00	0,0172
1329,00	0,0169
1328,00	0,0166
1327,00	0,0164
1326,00	0,0161
1325,00	0,0158
1324,00	0,0155
1323,00	0,0153
1322,00	0,0152
1321,00	0,0151
1320,00	0,0150
1319,00	0,0150
1318,00	0,0150
1317,00	0,0150
1316,00	0,0149
1315,00	0,0149
1314,00	0,0148
1313,00	0,0147
1312,00	0,0145
1311,00	0,0144
1310,00	0,0142
1309,00	0,0140
1308,00	0,0138
1307,00	0,0136
1306,00	0,0135
1305,00	0,0133
1304,00	0,0131
1303,00	0,0130
1302,00	0,0129
1301,00	0,0127
1300,00	0,0126
1299,00	0,0125
1298,00	0,0124
1297,00	0,0123
1296,00	0,0123
1295,00	0,0122
1294,00	0,0122
1293,00	0,0121
1292,00	0,0121
1291,00	0,0122
1290,00	0,0122
1289,00	0,0123
1288,00	0,0124
1287,00	0,0125
1286,00	0,0127
1285,00	0,0129
1284,00	0,0131
1283,00	0,0133
1282,00	0,0136
1281,00	0,0138
1280,00	0,0141
1279,00	0,0143
1278,00	0,0145
1277,00	0,0146
1276,00	0,0147
1275,00	0,0149
1274,00	0,0150
1273,00	0,0151
1272,00	0,0151
1271,00	0,0151
1270,00	0,0151
1269,00	0,0150
1268,00	0,0149
1267,00	0,0148
1266,00	0,0147
1265,00	0,0146
1264,00	0,0146
1263,00	0,0147
1262,00	0,0148
1261,00	0,0151
1260,00	0,0155
1259,00	0,0160
1258,00	0,0167
1257,00	0,0175
1256,00	0,0184
1255,00	0,0193
1254,00	0,0202
1253,00	0,0210
1252,00	0,0216
1251,00	0,0222
1250,00	0,0226
1249,00	0,0230
1248,00	0,0233
1247,00	0,0235
1246,00	0,0237
1245,00	0,0238
1244,00	0,0240
1243,00	0,0242
1242,00	0,0243
1241,00	0,0245
1240,00	0,0246
1239,00	0,0248
1238,00	0,0250
1237,00	0,0252
1236,00	0,0253
1235,00	0,0254
1234,00	0,0255
1233,00	0,0255
1232,00	0,0255
1231,00	0,0254
1230,00	0,0253
1229,00	0,0252
1228,00	0,0250
1227,00	0,0247
1226,00	0,0244
1225,00	0,0241
1224,00	0,0238
1223,00	0,0234
1222,00	0,0231
1221,00	0,0228
1220,00	0,0224
1219,00	0,0221
1218,00	0,0218
1217,00	0,0215
1216,00	0,0212
1215,00	0,0210
1214,00	0,0209
1213,00	0,0208
1212,00	0,0207
1211,00	0,0207
1210,00	0,0207
1209,00	0,0207
1208,00	0,0207
1207,00	0,0207
1206,00	0,0208
1205,00	0,0208
1204,00	0,0209
1203,00	0,0209
1202,00	0,0209
1201,00	0,0208
1200,00	0,0208
1199,00	0,0206
1198,00	0,0205
1197,00	0,0202
1196,00	0,0200
1195,00	0,0197
1194,00	0,0195
1193,00	0,0192
1192,00	0,0189
1191,00	0,0187
1190,00	0,0184
1189,00	0,0182
1188,00	0,0180
1187,00	0,0178
1186,00	0,0176
1185,00	0,0175
1184,00	0,0173
1183,00	0,0172
1182,00	0,0171
1181,00	0,0170
1180,00	0,0169
1179,00	0,0168
1178,00	0,0167
1177,00	0,0167
1176,00	0,0166
1175,00	0,0167
1174,00	0,0167
1173,00	0,0167
1172,00	0,0167
1171,00	0,0168
1170,00	0,0170
1169,00	0,0172
1168,00	0,0174
1167,00	0,0176
1166,00	0,0178
1165,00	0,0180
1164,00	0,0181
1163,00	0,0183
1162,00	0,0183
1161,00	0,0184
1160,00	0,0184
1159,00	0,0184
1158,00	0,0183
1157,00	0,0182
1156,00	0,0180
1155,00	0,0178
1154,00	0,0175
1153,00	0,0172
1152,00	0,0169
1151,00	0,0166
1150,00	0,0162
1149,00	0,0160
1148,00	0,0158
1147,00	0,0158
1146,00	0,0158
1145,00	0,0160
1144,00	0,0161
1143,00	0,0163
1142,00	0,0164
1141,00	0,0165
1140,00	0,0166
1139,00	0,0167
1138,00	0,0169
1137,00	0,0170
1136,00	0,0171
1135,00	0,0172
1134,00	0,0173
1133,00	0,0174
1132,00	0,0175
1131,00	0,0176
1130,00	0,0177
1129,00	0,0178
1128,00	0,0179
1127,00	0,0181
1126,00	0,0183
1125,00	0,0184
1124,00	0,0186
1123,00	0,0188
1122,00	0,0189
1121,00	0,0191
1120,00	0,0193
1119,00	0,0195
1118,00	0,0197
1117,00	0,0198
1116,00	0,0200
1115,00	0,0201
1114,00	0,0203
1113,00	0,0204
1112,00	0,0206
1111,00	0,0207
1110,00	0,0209
1109,00	0,0210
1108,00	0,0212
1107,00	0,0213
1106,00	0,0215
1105,00	0,0216
1104,00	0,0217
1103,00	0,0218
1102,00	0,0220
1101,00	0,0221
1100,00	0,0222
1099,00	0,0224
1098,00	0,0226
1097,00	0,0227
1096,00	0,0229
1095,00	0,0231
1094,00	0,0233
1093,00	0,0235
1092,00	0,0238
1091,00	0,0240
1090,00	0,0243
1089,00	0,0246
1088,00	0,0249
1087,00	0,0252
1086,00	0,0255
1085,00	0,0256
1084,00	0,0258
1083,00	0,0259
1082,00	0,0260
1081,00	0,0260
1080,00	0,0259
1079,00	0,0259
1078,00	0,0257
1077,00	0,0256
1076,00	0,0254
1075,00	0,0252
1074,00	0,0251
1073,00	0,0249
1072,00	0,0248
1071,00	0,0248
1070,00	0,0248
1069,00	0,0249
1068,00	0,0249
1067,00	0,0250
1066,00	0,0251
1065,00	0,0252
1064,00	0,0253
1063,00	0,0253
1062,00	0,0254
1061,00	0,0254
1060,00	0,0254
1059,00	0,0254
1058,00	0,0253
1057,00	0,0252
1056,00	0,0251
1055,00	0,0250
1054,00	0,0249
1053,00	0,0247
1052,00	0,0246
1051,00	0,0246
1050,00	0,0246
1049,00	0,0247
1048,00	0,0248
1047,00	0,0249
1046,00	0,0250
1045,00	0,0251
1044,00	0,0251
1043,00	0,0252
1042,00	0,0253
1041,00	0,0254
1040,00	0,0255
1039,00	0,0256
1038,00	0,0257
1037,00	0,0258
1036,00	0,0260
1035,00	0,0261
1034,00	0,0263
1033,00	0,0264
1032,00	0,0264
1031,00	0,0264
1030,00	0,0263
1029,00	0,0261
1028,00	0,0258
1027,00	0,0253
1026,00	0,0248
1025,00	0,0242
1024,00	0,0235
1023,00	0,0228
1022,00	0,0220
1021,00	0,0212
1020,00	0,0205
1019,00	0,0200
1018,00	0,0195
1017,00	0,0193
1016,00	0,0194
1015,00	0,0197
1014,00	0,0201
1013,00	0,0207
1012,00	0,0212
1011,00	0,0216
1010,00	0,0220
1009,00	0,0223
1008,00	0,0225
1007,00	0,0226
1006,00	0,0226
1005,00	0,0225
1004,00	0,0224
1003,00	0,0222
1002,00	0,0220
1001,00	0,0217
1000,00	0,0214
999,00	0,0211
998,00	0,0208
997,00	0,0206
996,00	0,0203
995,00	0,0201
994,00	0,0199
993,00	0,0197
992,00	0,0195
991,00	0,0192
990,00	0,0190
989,00	0,0187
988,00	0,0184
987,00	0,0182
986,00	0,0179
985,00	0,0177
984,00	0,0175
983,00	0,0174
982,00	0,0172
981,00	0,0171
980,00	0,0169
979,00	0,0168
978,00	0,0167
977,00	0,0166
976,00	0,0164
975,00	0,0163
974,00	0,0162
973,00	0,0160
972,00	0,0159
971,00	0,0157
970,00	0,0155
969,00	0,0154
968,00	0,0152
967,00	0,0151
966,00	0,0150
965,00	0,0150
964,00	0,0149
963,00	0,0148
962,00	0,0148
961,00	0,0147
960,00	0,0146
959,00	0,0145
958,00	0,0144
957,00	0,0143
956,00	0,0141
955,00	0,0139
954,00	0,0137
953,00	0,0135
952,00	0,0134
951,00	0,0132
950,00	0,0131
949,00	0,0130
948,00	0,0129
947,00	0,0129
946,00	0,0128
945,00	0,0127
944,00	0,0126
943,00	0,0125
942,00	0,0125
941,00	0,0125
940,00	0,0124
939,00	0,0123
938,00	0,0123
937,00	0,0122
936,00	0,0121
935,00	0,0121
934,00	0,0120
933,00	0,0119
932,00	0,0118
931,00	0,0117
930,00	0,0117
929,00	0,0116
928,00	0,0115
927,00	0,0115
926,00	0,0115
925,00	0,0115
924,00	0,0114
923,00	0,0114
922,00	0,0114
921,00	0,0114
920,00	0,0113
919,00	0,0113
918,00	0,0113
917,00	0,0112
916,00	0,0112
915,00	0,0112
914,00	0,0112
913,00	0,0112
912,00	0,0112
911,00	0,0113
910,00	0,0114
909,00	0,0115
908,00	0,0116
907,00	0,0118
906,00	0,0120
905,00	0,0122
904,00	0,0125
903,00	0,0127
902,00	0,0130
901,00	0,0133
900,00	0,0135
899,00	0,0137
898,00	0,0139
897,00	0,0141
896,00	0,0143
895,00	0,0144
894,00	0,0146
893,00	0,0147
892,00	0,0147
891,00	0,0148
890,00	0,0149
889,00	0,0148
888,00	0,0148
887,00	0,0148
886,00	0,0147
885,00	0,0147
884,00	0,0147
883,00	0,0148
882,00	0,0148
881,00	0,0148
880,00	0,0148
879,00	0,0147
878,00	0,0146
877,00	0,0145
876,00	0,0144
875,00	0,0143
874,00	0,0142
873,00	0,0142
872,00	0,0141
871,00	0,0139
870,00	0,0137
869,00	0,0135
868,00	0,0133
867,00	0,0132
866,00	0,0131
865,00	0,0130
864,00	0,0130
863,00	0,0129
862,00	0,0130
861,00	0,0130
860,00	0,0131
859,00	0,0132
858,00	0,0133
857,00	0,0135
856,00	0,0137
855,00	0,0139
854,00	0,0141
853,00	0,0144
852,00	0,0146
851,00	0,0150
850,00	0,0153
849,00	0,0157
848,00	0,0159
847,00	0,0162
846,00	0,0164
845,00	0,0166
844,00	0,0167
843,00	0,0167
842,00	0,0167
841,00	0,0166
840,00	0,0164
839,00	0,0162
838,00	0,0159
837,00	0,0156
836,00	0,0152
835,00	0,0147
834,00	0,0143
833,00	0,0139
832,00	0,0134
831,00	0,0130
830,00	0,0127
829,00	0,0124
828,00	0,0121
827,00	0,0119
826,00	0,0117
825,00	0,0115
824,00	0,0114
823,00	0,0112
822,00	0,0110
821,00	0,0108
820,00	0,0107
819,00	0,0107
818,00	0,0106
817,00	0,0106
816,00	0,0106
815,00	0,0106
814,00	0,0105
813,00	0,0105
812,00	0,0103
811,00	0,0102
810,00	0,0101
809,00	0,0100
808,00	0,0099
807,00	0,0098
806,00	0,0096
805,00	0,0095
804,00	0,0094
803,00	0,0092
802,00	0,0091
801,00	0,0091
800,00	0,0091
799,00	0,0091
798,00	0,0093
797,00	0,0095
796,00	0,0097
795,00	0,0100
794,00	0,0104
793,00	0,0108
792,00	0,0112
791,00	0,0116
790,00	0,0120
789,00	0,0125
788,00	0,0129
787,00	0,0132
786,00	0,0136
785,00	0,0139
784,00	0,0142
783,00	0,0145
782,00	0,0147
781,00	0,0149
780,00	0,0151
779,00	0,0153
778,00	0,0154
777,00	0,0156
776,00	0,0157
775,00	0,0158
774,00	0,0159
773,00	0,0160
772,00	0,0161
771,00	0,0162
770,00	0,0163
769,00	0,0164
768,00	0,0165
767,00	0,0166
766,00	0,0168
765,00	0,0168
764,00	0,0169
763,00	0,0170
762,00	0,0171
761,00	0,0171
760,00	0,0172
759,00	0,0173
758,00	0,0175
757,00	0,0177
756,00	0,0178
755,00	0,0180
754,00	0,0181
753,00	0,0183
752,00	0,0184
751,00	0,0184
750,00	0,0185
749,00	0,0185
748,00	0,0186
747,00	0,0187
746,00	0,0188
745,00	0,0189
744,00	0,0190
743,00	0,0192
742,00	0,0193
741,00	0,0194
740,00	0,0195
739,00	0,0196
738,00	0,0197
737,00	0,0198
736,00	0,0199
735,00	0,0199
734,00	0,0200
733,00	0,0202
732,00	0,0203
731,00	0,0204
730,00	0,0207
729,00	0,0209
728,00	0,0210
727,00	0,0212
726,00	0,0214
725,00	0,0216
724,00	0,0217
723,00	0,0219
722,00	0,0221
721,00	0,0224
720,00	0,0226
719,00	0,0227
718,00	0,0227
717,00	0,0228
716,00	0,0229
715,00	0,0230
714,00	0,0232
713,00	0,0233
712,00	0,0235
711,00	0,0237
710,00	0,0238
709,00	0,0240
708,00	0,0242
707,00	0,0244
706,00	0,0246
705,00	0,0249
704,00	0,0251
703,00	0,0253
702,00	0,0254
701,00	0,0256
700,00	0,0257
699,00	0,0258
698,00	0,0260
697,00	0,0262
696,00	0,0263
695,00	0,0265
694,00	0,0266
693,00	0,0266
692,00	0,0265
691,00	0,0266
690,00	0,0266
689,00	0,0266
688,00	0,0266
687,00	0,0266
686,00	0,0267
685,00	0,0267
684,00	0,0267
683,00	0,0268
682,00	0,0270
681,00	0,0271
680,00	0,0273
679,00	0,0274
678,00	0,0274
677,00	0,0275
676,00	0,0275
675,00	0,0276
674,00	0,0278
673,00	0,0279
672,00	0,0277
671,00	0,0272
670,00	0,0263
669,00	0,0252
668,00	0,0247
667,00	0,0258
666,00	0,0274
665,00	0,0283
664,00	0,0289
663,00	0,0293
662,00	0,0295
661,00	0,0296
660,00	0,0297
659,00	0,0298
658,00	0,0301
657,00	0,0304
656,00	0,0306
655,00	0,0309
654,00	0,0310
653,00	0,0312
652,00	0,0312
651,00	0,0314
650,00	0,0315
649,00	0,0318
648,00	0,0320
647,00	0,0321
646,00	0,0321
645,00	0,0320
644,00	0,0319
643,00	0,0320
642,00	0,0322
641,00	0,0325
640,00	0,0328
639,00	0,0332
638,00	0,0336
637,00	0,0339
636,00	0,0341
635,00	0,0343
634,00	0,0346
633,00	0,0349
632,00	0,0351
631,00	0,0353
630,00	0,0353
629,00	0,0351
628,00	0,0346
627,00	0,0342
626,00	0,0344
625,00	0,0351
624,00	0,0359
623,00	0,0367
622,00	0,0375
621,00	0,0382
620,00	0,0390
619,00	0,0400
618,00	0,0413
617,00	0,0426
616,00	0,0437
615,00	0,0447
614,00	0,0459
613,00	0,0471
612,00	0,0483
611,00	0,0492
610,00	0,0500
609,00	0,0507
608,00	0,0513
607,00	0,0517
606,00	0,0521
605,00	0,0526
604,00	0,0529
603,00	0,0529
602,00	0,0526
601,00	0,0522
600,00	0,0518
599,00	0,0516
598,00	0,0515
597,00	0,0513
596,00	0,0510
595,00	0,0508
594,00	0,0509
593,00	0,0511
592,00	0,0512
591,00	0,0509
590,00	0,0501
589,00	0,0494
588,00	0,0489
587,00	0,0490
586,00	0,0494
585,00	0,0498
584,00	0,0504
583,00	0,0512
582,00	0,0525
581,00	0,0543
580,00	0,0560
579,00	0,0571
578,00	0,0577
577,00	0,0581
576,00	0,0587
575,00	0,0594
574,00	0,0600
573,00	0,0602
572,00	0,0602
571,00	0,0603
570,00	0,0615
569,00	0,0639
568,00	0,0668
567,00	0,0689
566,00	0,0693
565,00	0,0686
564,00	0,0681
563,00	0,0686
562,00	0,0699
561,00	0,0714
560,00	0,0725
559,00	0,0732
558,00	0,0739
557,00	0,0747
556,00	0,0750
555,00	0,0735
554,00	0,0708
553,00	0,0687
552,00	0,0681
551,00	0,0685
550,00	0,0688
