# Supplementary material for: Microstructural and chemical characterization of radiation-induced carious dentin of teeth submitted to ionizing radiation as a head and neck cancer therapy
Source: PLoS One. 2025 Dec 12;20(12):e0337062. doi: 10.1371/journal.pone.0337062 (PMC12700452; doi:10.1371/journal.pone.0337062)
Supplement: S4 Data — (ZIP) [file pone.0337062.s004.zip › ftir_bruna/absorbance/amostra5.2.csv]

Criado como novo conjunto de dados	Amostra 013 por Administrator data sexta-feira, fevereiro 26 2021
cm-1	A
2000,00	0,0010
1999,00	0,0007
1998,00	0,0008
1997,00	0,0010
1996,00	0,0010
1995,00	0,0010
1994,00	0,0011
1993,00	0,0011
1992,00	0,0007
1991,00	0,0002
1990,00	0,0001
1989,00	0,0001
1988,00	0,0002
1987,00	0,0005
1986,00	0,0010
1985,00	0,0016
1984,00	0,0021
1983,00	0,0025
1982,00	0,0028
1981,00	0,0026
1980,00	0,0021
1979,00	0,0017
1978,00	0,0012
1977,00	0,0004
1976,00	-0,0005
1975,00	-0,0008
1974,00	-0,0004
1973,00	0,0001
1972,00	0,0004
1971,00	0,0008
1970,00	0,0012
1969,00	0,0017
1968,00	0,0019
1967,00	0,0020
1966,00	0,0020
1965,00	0,0013
1964,00	0,0006
1963,00	0,0004
1962,00	0,0010
1961,00	0,0018
1960,00	0,0023
1959,00	0,0025
1958,00	0,0025
1957,00	0,0023
1956,00	0,0021
1955,00	0,0021
1954,00	0,0021
1953,00	0,0021
1952,00	0,0020
1951,00	0,0019
1950,00	0,0019
1949,00	0,0017
1948,00	0,0016
1947,00	0,0018
1946,00	0,0021
1945,00	0,0022
1944,00	0,0020
1943,00	0,0015
1942,00	0,0012
1941,00	0,0009
1940,00	0,0008
1939,00	0,0010
1938,00	0,0012
1937,00	0,0013
1936,00	0,0012
1935,00	0,0013
1934,00	0,0014
1933,00	0,0014
1932,00	0,0014
1931,00	0,0013
1930,00	0,0012
1929,00	0,0012
1928,00	0,0013
1927,00	0,0014
1926,00	0,0016
1925,00	0,0016
1924,00	0,0015
1923,00	0,0015
1922,00	0,0015
1921,00	0,0016
1920,00	0,0016
1919,00	0,0018
1918,00	0,0020
1917,00	0,0019
1916,00	0,0018
1915,00	0,0016
1914,00	0,0016
1913,00	0,0016
1912,00	0,0016
1911,00	0,0016
1910,00	0,0016
1909,00	0,0015
1908,00	0,0014
1907,00	0,0014
1906,00	0,0014
1905,00	0,0013
1904,00	0,0013
1903,00	0,0013
1902,00	0,0014
1901,00	0,0014
1900,00	0,0015
1899,00	0,0015
1898,00	0,0015
1897,00	0,0015
1896,00	0,0015
1895,00	0,0015
1894,00	0,0016
1893,00	0,0015
1892,00	0,0013
1891,00	0,0012
1890,00	0,0012
1889,00	0,0012
1888,00	0,0012
1887,00	0,0013
1886,00	0,0014
1885,00	0,0013
1884,00	0,0013
1883,00	0,0013
1882,00	0,0014
1881,00	0,0014
1880,00	0,0013
1879,00	0,0013
1878,00	0,0012
1877,00	0,0012
1876,00	0,0012
1875,00	0,0012
1874,00	0,0013
1873,00	0,0014
1872,00	0,0013
1871,00	0,0013
1870,00	0,0014
1869,00	0,0014
1868,00	0,0014
1867,00	0,0015
1866,00	0,0015
1865,00	0,0015
1864,00	0,0014
1863,00	0,0014
1862,00	0,0013
1861,00	0,0012
1860,00	0,0011
1859,00	0,0011
1858,00	0,0012
1857,00	0,0012
1856,00	0,0013
1855,00	0,0013
1854,00	0,0013
1853,00	0,0013
1852,00	0,0013
1851,00	0,0013
1850,00	0,0013
1849,00	0,0012
1848,00	0,0012
1847,00	0,0014
1846,00	0,0016
1845,00	0,0018
1844,00	0,0018
1843,00	0,0017
1842,00	0,0016
1841,00	0,0014
1840,00	0,0013
1839,00	0,0013
1838,00	0,0013
1837,00	0,0013
1836,00	0,0013
1835,00	0,0012
1834,00	0,0012
1833,00	0,0011
1832,00	0,0010
1831,00	0,0009
1830,00	0,0009
1829,00	0,0009
1828,00	0,0009
1827,00	0,0009
1826,00	0,0009
1825,00	0,0010
1824,00	0,0010
1823,00	0,0010
1822,00	0,0010
1821,00	0,0010
1820,00	0,0010
1819,00	0,0011
1818,00	0,0012
1817,00	0,0013
1816,00	0,0012
1815,00	0,0012
1814,00	0,0011
1813,00	0,0011
1812,00	0,0010
1811,00	0,0009
1810,00	0,0009
1809,00	0,0009
1808,00	0,0009
1807,00	0,0009
1806,00	0,0009
1805,00	0,0008
1804,00	0,0006
1803,00	0,0005
1802,00	0,0006
1801,00	0,0007
1800,00	0,0007
1799,00	0,0008
1798,00	0,0010
1797,00	0,0010
1796,00	0,0010
1795,00	0,0011
1794,00	0,0011
1793,00	0,0012
1792,00	0,0011
1791,00	0,0011
1790,00	0,0010
1789,00	0,0010
1788,00	0,0010
1787,00	0,0009
1786,00	0,0009
1785,00	0,0009
1784,00	0,0008
1783,00	0,0006
1782,00	0,0005
1781,00	0,0005
1780,00	0,0006
1779,00	0,0007
1778,00	0,0008
1777,00	0,0008
1776,00	0,0008
1775,00	0,0008
1774,00	0,0008
1773,00	0,0008
1772,00	0,0008
1771,00	0,0008
1770,00	0,0008
1769,00	0,0009
1768,00	0,0009
1767,00	0,0009
1766,00	0,0008
1765,00	0,0008
1764,00	0,0007
1763,00	0,0007
1762,00	0,0007
1761,00	0,0007
1760,00	0,0007
1759,00	0,0007
1758,00	0,0007
1757,00	0,0009
1756,00	0,0010
1755,00	0,0010
1754,00	0,0010
1753,00	0,0011
1752,00	0,0012
1751,00	0,0012
1750,00	0,0011
1749,00	0,0011
1748,00	0,0012
1747,00	0,0012
1746,00	0,0010
1745,00	0,0009
1744,00	0,0008
1743,00	0,0007
1742,00	0,0007
1741,00	0,0008
1740,00	0,0010
1739,00	0,0010
1738,00	0,0010
1737,00	0,0010
1736,00	0,0013
1735,00	0,0015
1734,00	0,0016
1733,00	0,0013
1732,00	0,0010
1731,00	0,0008
1730,00	0,0007
1729,00	0,0007
1728,00	0,0007
1727,00	0,0008
1726,00	0,0007
1725,00	0,0008
1724,00	0,0009
1723,00	0,0010
1722,00	0,0009
1721,00	0,0008
1720,00	0,0006
1719,00	0,0004
1718,00	0,0008
1717,00	0,0014
1716,00	0,0018
1715,00	0,0021
1714,00	0,0023
1713,00	0,0024
1712,00	0,0026
1711,00	0,0028
1710,00	0,0030
1709,00	0,0033
1708,00	0,0035
1707,00	0,0037
1706,00	0,0041
1705,00	0,0046
1704,00	0,0050
1703,00	0,0057
1702,00	0,0066
1701,00	0,0077
1700,00	0,0084
1699,00	0,0085
1698,00	0,0085
1697,00	0,0087
1696,00	0,0092
1695,00	0,0100
1694,00	0,0106
1693,00	0,0110
1692,00	0,0114
1691,00	0,0119
1690,00	0,0125
1689,00	0,0131
1688,00	0,0135
1687,00	0,0138
1686,00	0,0140
1685,00	0,0147
1684,00	0,0159
1683,00	0,0171
1682,00	0,0179
1681,00	0,0186
1680,00	0,0193
1679,00	0,0200
1678,00	0,0207
1677,00	0,0215
1676,00	0,0225
1675,00	0,0235
1674,00	0,0242
1673,00	0,0246
1672,00	0,0251
1671,00	0,0259
1670,00	0,0270
1669,00	0,0281
1668,00	0,0289
1667,00	0,0294
1666,00	0,0299
1665,00	0,0304
1664,00	0,0312
1663,00	0,0321
1662,00	0,0329
1661,00	0,0335
1660,00	0,0340
1659,00	0,0344
1658,00	0,0347
1657,00	0,0348
1656,00	0,0349
1655,00	0,0349
1654,00	0,0354
1653,00	0,0363
1652,00	0,0369
1651,00	0,0368
1650,00	0,0368
1649,00	0,0369
1648,00	0,0373
1647,00	0,0381
1646,00	0,0387
1645,00	0,0389
1644,00	0,0389
1643,00	0,0389
1642,00	0,0390
1641,00	0,0390
1640,00	0,0390
1639,00	0,0389
1638,00	0,0389
1637,00	0,0389
1636,00	0,0389
1635,00	0,0388
1634,00	0,0385
1633,00	0,0380
1632,00	0,0376
1631,00	0,0371
1630,00	0,0365
1629,00	0,0356
1628,00	0,0348
1627,00	0,0339
1626,00	0,0331
1625,00	0,0323
1624,00	0,0314
1623,00	0,0304
1622,00	0,0292
1621,00	0,0282
1620,00	0,0272
1619,00	0,0263
1618,00	0,0253
1617,00	0,0242
1616,00	0,0231
1615,00	0,0222
1614,00	0,0214
1613,00	0,0208
1612,00	0,0201
1611,00	0,0195
1610,00	0,0188
1609,00	0,0182
1608,00	0,0176
1607,00	0,0170
1606,00	0,0165
1605,00	0,0160
1604,00	0,0156
1603,00	0,0152
1602,00	0,0147
1601,00	0,0142
1600,00	0,0138
1599,00	0,0134
1598,00	0,0131
1597,00	0,0128
1596,00	0,0126
1595,00	0,0125
1594,00	0,0125
1593,00	0,0125
1592,00	0,0125
1591,00	0,0125
1590,00	0,0125
1589,00	0,0125
1588,00	0,0125
1587,00	0,0126
1586,00	0,0127
1585,00	0,0127
1584,00	0,0129
1583,00	0,0130
1582,00	0,0131
1581,00	0,0132
1580,00	0,0132
1579,00	0,0133
1578,00	0,0134
1577,00	0,0138
1576,00	0,0144
1575,00	0,0150
1574,00	0,0154
1573,00	0,0157
1572,00	0,0161
1571,00	0,0166
1570,00	0,0173
1569,00	0,0180
1568,00	0,0185
1567,00	0,0189
1566,00	0,0194
1565,00	0,0199
1564,00	0,0204
1563,00	0,0207
1562,00	0,0208
1561,00	0,0208
1560,00	0,0212
1559,00	0,0231
1558,00	0,0245
1557,00	0,0250
1556,00	0,0253
1555,00	0,0257
1554,00	0,0262
1553,00	0,0264
1552,00	0,0264
1551,00	0,0265
1550,00	0,0269
1549,00	0,0273
1548,00	0,0275
1547,00	0,0277
1546,00	0,0278
1545,00	0,0280
1544,00	0,0283
1543,00	0,0285
1542,00	0,0286
1541,00	0,0286
1540,00	0,0286
1539,00	0,0286
1538,00	0,0286
1537,00	0,0286
1536,00	0,0286
1535,00	0,0286
1534,00	0,0286
1533,00	0,0286
1532,00	0,0285
1531,00	0,0283
1530,00	0,0282
1529,00	0,0280
1528,00	0,0278
1527,00	0,0277
1526,00	0,0278
1525,00	0,0277
1524,00	0,0274
1523,00	0,0269
1522,00	0,0267
1521,00	0,0264
1520,00	0,0260
1519,00	0,0256
1518,00	0,0254
1517,00	0,0253
1516,00	0,0252
1515,00	0,0250
1514,00	0,0248
1513,00	0,0244
1512,00	0,0239
1511,00	0,0233
1510,00	0,0227
1509,00	0,0223
1508,00	0,0220
1507,00	0,0216
1506,00	0,0210
1505,00	0,0205
1504,00	0,0200
1503,00	0,0195
1502,00	0,0190
1501,00	0,0185
1500,00	0,0179
1499,00	0,0172
1498,00	0,0168
1497,00	0,0164
1496,00	0,0160
1495,00	0,0155
1494,00	0,0151
1493,00	0,0147
1492,00	0,0143
1491,00	0,0138
1490,00	0,0135
1489,00	0,0132
1488,00	0,0129
1487,00	0,0127
1486,00	0,0126
1485,00	0,0125
1484,00	0,0123
1483,00	0,0122
1482,00	0,0122
1481,00	0,0122
1480,00	0,0122
1479,00	0,0121
1478,00	0,0120
1477,00	0,0120
1476,00	0,0121
1475,00	0,0125
1474,00	0,0131
1473,00	0,0137
1472,00	0,0142
1471,00	0,0144
1470,00	0,0145
1469,00	0,0148
1468,00	0,0151
1467,00	0,0155
1466,00	0,0161
1465,00	0,0168
1464,00	0,0175
1463,00	0,0179
1462,00	0,0181
1461,00	0,0183
1460,00	0,0185
1459,00	0,0188
1458,00	0,0196
1457,00	0,0208
1456,00	0,0214
1455,00	0,0214
1454,00	0,0214
1453,00	0,0214
1452,00	0,0214
1451,00	0,0213
1450,00	0,0212
1449,00	0,0211
1448,00	0,0210
1447,00	0,0209
1446,00	0,0207
1445,00	0,0205
1444,00	0,0203
1443,00	0,0200
1442,00	0,0198
1441,00	0,0196
1440,00	0,0194
1439,00	0,0191
1438,00	0,0190
1437,00	0,0189
1436,00	0,0187
1435,00	0,0183
1434,00	0,0179
1433,00	0,0175
1432,00	0,0171
1431,00	0,0167
1430,00	0,0164
1429,00	0,0163
1428,00	0,0161
1427,00	0,0160
1426,00	0,0158
1425,00	0,0157
1424,00	0,0157
1423,00	0,0157
1422,00	0,0155
1421,00	0,0153
1420,00	0,0152
1419,00	0,0152
1418,00	0,0153
1417,00	0,0153
1416,00	0,0154
1415,00	0,0153
1414,00	0,0152
1413,00	0,0152
1412,00	0,0153
1411,00	0,0154
1410,00	0,0155
1409,00	0,0156
1408,00	0,0156
1407,00	0,0156
1406,00	0,0156
1405,00	0,0158
1404,00	0,0160
1403,00	0,0161
1402,00	0,0160
1401,00	0,0159
1400,00	0,0160
1399,00	0,0160
1398,00	0,0160
1397,00	0,0159
1396,00	0,0159
1395,00	0,0158
1394,00	0,0158
1393,00	0,0158
1392,00	0,0157
1391,00	0,0156
1390,00	0,0154
1389,00	0,0153
1388,00	0,0152
1387,00	0,0152
1386,00	0,0152
1385,00	0,0151
1384,00	0,0150
1383,00	0,0149
1382,00	0,0149
1381,00	0,0150
1380,00	0,0150
1379,00	0,0150
1378,00	0,0149
1377,00	0,0147
1376,00	0,0144
1375,00	0,0141
1374,00	0,0138
1373,00	0,0137
1372,00	0,0135
1371,00	0,0134
1370,00	0,0132
1369,00	0,0130
1368,00	0,0128
1367,00	0,0126
1366,00	0,0123
1365,00	0,0119
1364,00	0,0116
1363,00	0,0114
1362,00	0,0113
1361,00	0,0113
1360,00	0,0113
1359,00	0,0113
1358,00	0,0113
1357,00	0,0113
1356,00	0,0113
1355,00	0,0114
1354,00	0,0116
1353,00	0,0117
1352,00	0,0118
1351,00	0,0120
1350,00	0,0122
1349,00	0,0123
1348,00	0,0125
1347,00	0,0127
1346,00	0,0129
1345,00	0,0130
1344,00	0,0131
1343,00	0,0132
1342,00	0,0133
1341,00	0,0134
1340,00	0,0135
1339,00	0,0136
1338,00	0,0137
1337,00	0,0137
1336,00	0,0137
1335,00	0,0137
1334,00	0,0137
1333,00	0,0136
1332,00	0,0135
1331,00	0,0134
1330,00	0,0132
1329,00	0,0130
1328,00	0,0127
1327,00	0,0125
1326,00	0,0122
1325,00	0,0120
1324,00	0,0117
1323,00	0,0115
1322,00	0,0114
1321,00	0,0113
1320,00	0,0113
1319,00	0,0113
1318,00	0,0113
1317,00	0,0113
1316,00	0,0113
1315,00	0,0113
1314,00	0,0112
1313,00	0,0111
1312,00	0,0110
1311,00	0,0108
1310,00	0,0107
1309,00	0,0105
1308,00	0,0103
1307,00	0,0102
1306,00	0,0100
1305,00	0,0099
1304,00	0,0097
1303,00	0,0096
1302,00	0,0095
1301,00	0,0094
1300,00	0,0093
1299,00	0,0092
1298,00	0,0091
1297,00	0,0090
1296,00	0,0090
1295,00	0,0089
1294,00	0,0089
1293,00	0,0088
1292,00	0,0088
1291,00	0,0088
1290,00	0,0089
1289,00	0,0089
1288,00	0,0090
1287,00	0,0091
1286,00	0,0093
1285,00	0,0094
1284,00	0,0096
1283,00	0,0098
1282,00	0,0101
1281,00	0,0103
1280,00	0,0105
1279,00	0,0107
1278,00	0,0109
1277,00	0,0111
1276,00	0,0112
1275,00	0,0113
1274,00	0,0114
1273,00	0,0115
1272,00	0,0115
1271,00	0,0115
1270,00	0,0115
1269,00	0,0114
1268,00	0,0112
1267,00	0,0111
1266,00	0,0109
1265,00	0,0108
1264,00	0,0107
1263,00	0,0107
1262,00	0,0108
1261,00	0,0110
1260,00	0,0114
1259,00	0,0119
1258,00	0,0125
1257,00	0,0132
1256,00	0,0140
1255,00	0,0148
1254,00	0,0156
1253,00	0,0164
1252,00	0,0170
1251,00	0,0175
1250,00	0,0180
1249,00	0,0183
1248,00	0,0186
1247,00	0,0188
1246,00	0,0190
1245,00	0,0191
1244,00	0,0193
1243,00	0,0194
1242,00	0,0195
1241,00	0,0197
1240,00	0,0199
1239,00	0,0200
1238,00	0,0202
1237,00	0,0204
1236,00	0,0205
1235,00	0,0206
1234,00	0,0207
1233,00	0,0207
1232,00	0,0207
1231,00	0,0207
1230,00	0,0206
1229,00	0,0205
1228,00	0,0203
1227,00	0,0202
1226,00	0,0199
1225,00	0,0196
1224,00	0,0194
1223,00	0,0191
1222,00	0,0188
1221,00	0,0185
1220,00	0,0181
1219,00	0,0178
1218,00	0,0176
1217,00	0,0173
1216,00	0,0171
1215,00	0,0169
1214,00	0,0168
1213,00	0,0167
1212,00	0,0166
1211,00	0,0165
1210,00	0,0165
1209,00	0,0165
1208,00	0,0165
1207,00	0,0165
1206,00	0,0165
1205,00	0,0166
1204,00	0,0166
1203,00	0,0167
1202,00	0,0167
1201,00	0,0166
1200,00	0,0166
1199,00	0,0165
1198,00	0,0163
1197,00	0,0161
1196,00	0,0159
1195,00	0,0157
1194,00	0,0155
1193,00	0,0152
1192,00	0,0150
1191,00	0,0147
1190,00	0,0145
1189,00	0,0143
1188,00	0,0141
1187,00	0,0140
1186,00	0,0138
1185,00	0,0137
1184,00	0,0135
1183,00	0,0134
1182,00	0,0133
1181,00	0,0132
1180,00	0,0131
1179,00	0,0130
1178,00	0,0130
1177,00	0,0130
1176,00	0,0130
1175,00	0,0130
1174,00	0,0130
1173,00	0,0130
1172,00	0,0131
1171,00	0,0132
1170,00	0,0133
1169,00	0,0135
1168,00	0,0137
1167,00	0,0139
1166,00	0,0141
1165,00	0,0142
1164,00	0,0143
1163,00	0,0145
1162,00	0,0145
1161,00	0,0146
1160,00	0,0146
1159,00	0,0146
1158,00	0,0145
1157,00	0,0144
1156,00	0,0143
1155,00	0,0141
1154,00	0,0138
1153,00	0,0135
1152,00	0,0132
1151,00	0,0128
1150,00	0,0125
1149,00	0,0122
1148,00	0,0121
1147,00	0,0120
1146,00	0,0121
1145,00	0,0122
1144,00	0,0123
1143,00	0,0125
1142,00	0,0126
1141,00	0,0127
1140,00	0,0128
1139,00	0,0129
1138,00	0,0130
1137,00	0,0131
1136,00	0,0131
1135,00	0,0132
1134,00	0,0133
1133,00	0,0134
1132,00	0,0134
1131,00	0,0135
1130,00	0,0135
1129,00	0,0136
1128,00	0,0136
1127,00	0,0137
1126,00	0,0138
1125,00	0,0139
1124,00	0,0141
1123,00	0,0142
1122,00	0,0143
1121,00	0,0144
1120,00	0,0145
1119,00	0,0146
1118,00	0,0147
1117,00	0,0148
1116,00	0,0149
1115,00	0,0151
1114,00	0,0152
1113,00	0,0153
1112,00	0,0154
1111,00	0,0155
1110,00	0,0157
1109,00	0,0158
1108,00	0,0159
1107,00	0,0160
1106,00	0,0161
1105,00	0,0162
1104,00	0,0163
1103,00	0,0164
1102,00	0,0165
1101,00	0,0166
1100,00	0,0167
1099,00	0,0168
1098,00	0,0170
1097,00	0,0171
1096,00	0,0173
1095,00	0,0175
1094,00	0,0176
1093,00	0,0178
1092,00	0,0180
1091,00	0,0183
1090,00	0,0185
1089,00	0,0188
1088,00	0,0191
1087,00	0,0193
1086,00	0,0195
1085,00	0,0196
1084,00	0,0198
1083,00	0,0198
1082,00	0,0199
1081,00	0,0198
1080,00	0,0198
1079,00	0,0197
1078,00	0,0195
1077,00	0,0194
1076,00	0,0192
1075,00	0,0190
1074,00	0,0188
1073,00	0,0187
1072,00	0,0186
1071,00	0,0186
1070,00	0,0186
1069,00	0,0187
1068,00	0,0188
1067,00	0,0189
1066,00	0,0190
1065,00	0,0191
1064,00	0,0191
1063,00	0,0192
1062,00	0,0192
1061,00	0,0192
1060,00	0,0192
1059,00	0,0191
1058,00	0,0191
1057,00	0,0190
1056,00	0,0190
1055,00	0,0189
1054,00	0,0188
1053,00	0,0186
1052,00	0,0185
1051,00	0,0184
1050,00	0,0184
1049,00	0,0184
1048,00	0,0185
1047,00	0,0186
1046,00	0,0187
1045,00	0,0187
1044,00	0,0188
1043,00	0,0188
1042,00	0,0188
1041,00	0,0188
1040,00	0,0188
1039,00	0,0188
1038,00	0,0189
1037,00	0,0190
1036,00	0,0191
1035,00	0,0192
1034,00	0,0193
1033,00	0,0194
1032,00	0,0193
1031,00	0,0193
1030,00	0,0191
1029,00	0,0189
1028,00	0,0185
1027,00	0,0181
1026,00	0,0176
1025,00	0,0169
1024,00	0,0163
1023,00	0,0156
1022,00	0,0148
1021,00	0,0141
1020,00	0,0134
1019,00	0,0129
1018,00	0,0125
1017,00	0,0123
1016,00	0,0123
1015,00	0,0126
1014,00	0,0131
1013,00	0,0137
1012,00	0,0142
1011,00	0,0147
1010,00	0,0151
1009,00	0,0154
1008,00	0,0157
1007,00	0,0158
1006,00	0,0159
1005,00	0,0158
1004,00	0,0158
1003,00	0,0157
1002,00	0,0155
1001,00	0,0154
1000,00	0,0152
999,00	0,0150
998,00	0,0148
997,00	0,0146
996,00	0,0145
995,00	0,0144
994,00	0,0143
993,00	0,0142
992,00	0,0140
991,00	0,0139
990,00	0,0138
989,00	0,0136
988,00	0,0134
987,00	0,0133
986,00	0,0132
985,00	0,0131
984,00	0,0130
983,00	0,0129
982,00	0,0129
981,00	0,0128
980,00	0,0127
979,00	0,0127
978,00	0,0126
977,00	0,0126
976,00	0,0125
975,00	0,0125
974,00	0,0124
973,00	0,0123
972,00	0,0122
971,00	0,0121
970,00	0,0120
969,00	0,0119
968,00	0,0118
967,00	0,0117
966,00	0,0117
965,00	0,0116
964,00	0,0116
963,00	0,0115
962,00	0,0115
961,00	0,0115
960,00	0,0115
959,00	0,0115
958,00	0,0114
957,00	0,0113
956,00	0,0112
955,00	0,0111
954,00	0,0110
953,00	0,0108
952,00	0,0107
951,00	0,0106
950,00	0,0106
949,00	0,0105
948,00	0,0105
947,00	0,0104
946,00	0,0104
945,00	0,0103
944,00	0,0103
943,00	0,0103
942,00	0,0104
941,00	0,0104
940,00	0,0104
939,00	0,0104
938,00	0,0104
937,00	0,0103
936,00	0,0103
935,00	0,0102
934,00	0,0102
933,00	0,0101
932,00	0,0101
931,00	0,0100
930,00	0,0100
929,00	0,0099
928,00	0,0099
927,00	0,0099
926,00	0,0098
925,00	0,0098
924,00	0,0098
923,00	0,0098
922,00	0,0099
921,00	0,0099
920,00	0,0099
919,00	0,0099
918,00	0,0099
917,00	0,0099
916,00	0,0099
915,00	0,0098
914,00	0,0098
913,00	0,0098
912,00	0,0099
911,00	0,0099
910,00	0,0100
909,00	0,0102
908,00	0,0103
907,00	0,0105
906,00	0,0106
905,00	0,0108
904,00	0,0110
903,00	0,0113
902,00	0,0115
901,00	0,0118
900,00	0,0120
899,00	0,0122
898,00	0,0124
897,00	0,0126
896,00	0,0128
895,00	0,0129
894,00	0,0130
893,00	0,0131
892,00	0,0132
891,00	0,0132
890,00	0,0132
889,00	0,0132
888,00	0,0132
887,00	0,0131
886,00	0,0131
885,00	0,0131
884,00	0,0131
883,00	0,0131
882,00	0,0131
881,00	0,0131
880,00	0,0130
879,00	0,0129
878,00	0,0129
877,00	0,0128
876,00	0,0127
875,00	0,0126
874,00	0,0126
873,00	0,0125
872,00	0,0123
871,00	0,0122
870,00	0,0120
869,00	0,0118
868,00	0,0117
867,00	0,0116
866,00	0,0116
865,00	0,0116
864,00	0,0115
863,00	0,0115
862,00	0,0116
861,00	0,0117
860,00	0,0117
859,00	0,0118
858,00	0,0120
857,00	0,0121
856,00	0,0123
855,00	0,0125
854,00	0,0127
853,00	0,0129
852,00	0,0132
851,00	0,0135
850,00	0,0138
849,00	0,0142
848,00	0,0145
847,00	0,0147
846,00	0,0149
845,00	0,0151
844,00	0,0152
843,00	0,0153
842,00	0,0153
841,00	0,0152
840,00	0,0151
839,00	0,0149
838,00	0,0146
837,00	0,0143
836,00	0,0140
835,00	0,0136
834,00	0,0132
833,00	0,0128
832,00	0,0123
831,00	0,0119
830,00	0,0116
829,00	0,0113
828,00	0,0110
827,00	0,0108
826,00	0,0107
825,00	0,0105
824,00	0,0103
823,00	0,0102
822,00	0,0100
821,00	0,0098
820,00	0,0097
819,00	0,0096
818,00	0,0096
817,00	0,0096
816,00	0,0096
815,00	0,0096
814,00	0,0096
813,00	0,0095
812,00	0,0094
811,00	0,0093
810,00	0,0092
809,00	0,0090
808,00	0,0089
807,00	0,0087
806,00	0,0086
805,00	0,0085
804,00	0,0083
803,00	0,0081
802,00	0,0081
801,00	0,0080
800,00	0,0080
799,00	0,0081
798,00	0,0083
797,00	0,0085
796,00	0,0087
795,00	0,0090
794,00	0,0094
793,00	0,0098
792,00	0,0102
791,00	0,0106
790,00	0,0110
789,00	0,0114
788,00	0,0118
787,00	0,0122
786,00	0,0126
785,00	0,0129
784,00	0,0132
783,00	0,0135
782,00	0,0137
781,00	0,0140
780,00	0,0142
779,00	0,0143
778,00	0,0145
777,00	0,0147
776,00	0,0148
775,00	0,0149
774,00	0,0151
773,00	0,0152
772,00	0,0152
771,00	0,0153
770,00	0,0154
769,00	0,0155
768,00	0,0156
767,00	0,0157
766,00	0,0158
765,00	0,0159
764,00	0,0160
763,00	0,0161
762,00	0,0162
761,00	0,0163
760,00	0,0164
759,00	0,0165
758,00	0,0167
757,00	0,0169
756,00	0,0171
755,00	0,0173
754,00	0,0174
753,00	0,0176
752,00	0,0176
751,00	0,0177
750,00	0,0178
749,00	0,0178
748,00	0,0179
747,00	0,0179
746,00	0,0180
745,00	0,0182
744,00	0,0183
743,00	0,0185
742,00	0,0186
741,00	0,0188
740,00	0,0189
739,00	0,0190
738,00	0,0191
737,00	0,0192
736,00	0,0192
735,00	0,0193
734,00	0,0195
733,00	0,0196
732,00	0,0197
731,00	0,0199
730,00	0,0202
729,00	0,0204
728,00	0,0206
727,00	0,0207
726,00	0,0209
725,00	0,0211
724,00	0,0213
723,00	0,0215
722,00	0,0218
721,00	0,0220
720,00	0,0222
719,00	0,0223
718,00	0,0223
717,00	0,0223
716,00	0,0224
715,00	0,0225
714,00	0,0227
713,00	0,0228
712,00	0,0229
711,00	0,0231
710,00	0,0232
709,00	0,0234
708,00	0,0236
707,00	0,0239
706,00	0,0242
705,00	0,0244
704,00	0,0247
703,00	0,0249
702,00	0,0251
701,00	0,0252
700,00	0,0253
699,00	0,0255
698,00	0,0256
697,00	0,0258
696,00	0,0260
695,00	0,0261
694,00	0,0262
693,00	0,0263
692,00	0,0263
691,00	0,0263
690,00	0,0263
689,00	0,0263
688,00	0,0263
687,00	0,0263
686,00	0,0264
685,00	0,0264
684,00	0,0265
683,00	0,0266
682,00	0,0267
681,00	0,0268
680,00	0,0270
679,00	0,0272
678,00	0,0273
677,00	0,0274
676,00	0,0274
675,00	0,0275
674,00	0,0277
673,00	0,0278
672,00	0,0277
671,00	0,0273
670,00	0,0265
669,00	0,0256
668,00	0,0250
667,00	0,0260
666,00	0,0274
665,00	0,0283
664,00	0,0289
663,00	0,0293
662,00	0,0296
661,00	0,0298
660,00	0,0299
659,00	0,0300
658,00	0,0302
657,00	0,0305
656,00	0,0308
655,00	0,0310
654,00	0,0313
653,00	0,0316
652,00	0,0319
651,00	0,0320
650,00	0,0321
649,00	0,0322
648,00	0,0322
647,00	0,0322
646,00	0,0322
645,00	0,0322
644,00	0,0322
643,00	0,0324
642,00	0,0326
641,00	0,0329
640,00	0,0334
639,00	0,0339
638,00	0,0345
637,00	0,0349
636,00	0,0351
635,00	0,0352
634,00	0,0354
633,00	0,0354
632,00	0,0355
631,00	0,0356
630,00	0,0357
629,00	0,0358
628,00	0,0358
627,00	0,0357
626,00	0,0359
625,00	0,0362
624,00	0,0368
623,00	0,0376
622,00	0,0385
621,00	0,0393
620,00	0,0400
619,00	0,0409
618,00	0,0421
617,00	0,0433
616,00	0,0444
615,00	0,0454
614,00	0,0464
613,00	0,0475
612,00	0,0488
611,00	0,0501
610,00	0,0512
609,00	0,0520
608,00	0,0526
607,00	0,0530
606,00	0,0533
605,00	0,0538
604,00	0,0541
603,00	0,0541
602,00	0,0536
601,00	0,0530
600,00	0,0526
599,00	0,0524
598,00	0,0523
597,00	0,0522
596,00	0,0520
595,00	0,0517
594,00	0,0516
593,00	0,0516
592,00	0,0516
591,00	0,0514
590,00	0,0511
589,00	0,0510
588,00	0,0512
587,00	0,0516
586,00	0,0519
585,00	0,0522
584,00	0,0527
583,00	0,0536
582,00	0,0548
581,00	0,0562
580,00	0,0573
579,00	0,0582
578,00	0,0589
577,00	0,0600
576,00	0,0616
575,00	0,0630
574,00	0,0637
573,00	0,0638
572,00	0,0638
571,00	0,0640
570,00	0,0648
569,00	0,0664
568,00	0,0686
567,00	0,0706
566,00	0,0719
565,00	0,0728
564,00	0,0737
563,00	0,0745
562,00	0,0752
561,00	0,0759
560,00	0,0762
559,00	0,0759
558,00	0,0752
557,00	0,0749
556,00	0,0752
555,00	0,0752
554,00	0,0747
553,00	0,0744
552,00	0,0745
551,00	0,0746
550,00	0,0742
