# Supplementary material for: Microstructural and chemical characterization of radiation-induced carious dentin of teeth submitted to ionizing radiation as a head and neck cancer therapy
Source: PLoS One. 2025 Dec 12;20(12):e0337062. doi: 10.1371/journal.pone.0337062 (PMC12700452; doi:10.1371/journal.pone.0337062)
Supplement: S4 Data — (ZIP) [file pone.0337062.s004.zip › ftir_bruna/transmitance/amostra111.csv]

Criado como novo conjunto de dados	Amostra 015 por Administrator data sexta-feira, fevereiro 26 2021
cm-1	%T
2000,00	99,97
1999,00	99,96
1998,00	99,91
1997,00	99,89
1996,00	99,89
1995,00	99,81
1994,00	99,67
1993,00	99,62
1992,00	99,70
1991,00	99,78
1990,00	99,78
1989,00	99,75
1988,00	99,74
1987,00	99,71
1986,00	99,69
1985,00	99,71
1984,00	99,74
1983,00	99,67
1982,00	99,52
1981,00	99,39
1980,00	99,39
1979,00	99,52
1978,00	99,77
1977,00	100,08
1976,00	100,22
1975,00	100,06
1974,00	99,78
1973,00	99,64
1972,00	99,70
1971,00	99,79
1970,00	99,82
1969,00	99,84
1968,00	99,85
1967,00	99,82
1966,00	99,82
1965,00	99,92
1964,00	100,05
1963,00	100,08
1962,00	100,01
1961,00	99,95
1960,00	99,92
1959,00	99,87
1958,00	99,81
1957,00	99,82
1956,00	99,89
1955,00	99,90
1954,00	99,82
1953,00	99,71
1952,00	99,66
1951,00	99,64
1950,00	99,65
1949,00	99,67
1948,00	99,69
1947,00	99,65
1946,00	99,57
1945,00	99,54
1944,00	99,59
1943,00	99,67
1942,00	99,71
1941,00	99,71
1940,00	99,68
1939,00	99,65
1938,00	99,65
1937,00	99,67
1936,00	99,72
1935,00	99,74
1934,00	99,73
1933,00	99,71
1932,00	99,69
1931,00	99,68
1930,00	99,68
1929,00	99,71
1928,00	99,74
1927,00	99,74
1926,00	99,70
1925,00	99,68
1924,00	99,68
1923,00	99,68
1922,00	99,67
1921,00	99,65
1920,00	99,65
1919,00	99,65
1918,00	99,67
1917,00	99,72
1916,00	99,77
1915,00	99,79
1914,00	99,79
1913,00	99,79
1912,00	99,78
1911,00	99,75
1910,00	99,73
1909,00	99,75
1908,00	99,78
1907,00	99,80
1906,00	99,80
1905,00	99,80
1904,00	99,80
1903,00	99,78
1902,00	99,75
1901,00	99,73
1900,00	99,73
1899,00	99,73
1898,00	99,71
1897,00	99,69
1896,00	99,68
1895,00	99,68
1894,00	99,69
1893,00	99,71
1892,00	99,73
1891,00	99,74
1890,00	99,75
1889,00	99,77
1888,00	99,78
1887,00	99,76
1886,00	99,74
1885,00	99,76
1884,00	99,78
1883,00	99,80
1882,00	99,79
1881,00	99,78
1880,00	99,77
1879,00	99,75
1878,00	99,74
1877,00	99,74
1876,00	99,75
1875,00	99,74
1874,00	99,72
1873,00	99,70
1872,00	99,70
1871,00	99,68
1870,00	99,66
1869,00	99,66
1868,00	99,69
1867,00	99,69
1866,00	99,68
1865,00	99,69
1864,00	99,72
1863,00	99,73
1862,00	99,74
1861,00	99,76
1860,00	99,79
1859,00	99,80
1858,00	99,79
1857,00	99,79
1856,00	99,80
1855,00	99,80
1854,00	99,79
1853,00	99,77
1852,00	99,75
1851,00	99,74
1850,00	99,74
1849,00	99,75
1848,00	99,75
1847,00	99,71
1846,00	99,67
1845,00	99,66
1844,00	99,70
1843,00	99,73
1842,00	99,73
1841,00	99,73
1840,00	99,72
1839,00	99,72
1838,00	99,73
1837,00	99,75
1836,00	99,78
1835,00	99,80
1834,00	99,81
1833,00	99,82
1832,00	99,85
1831,00	99,89
1830,00	99,90
1829,00	99,90
1828,00	99,89
1827,00	99,89
1826,00	99,89
1825,00	99,89
1824,00	99,88
1823,00	99,86
1822,00	99,83
1821,00	99,81
1820,00	99,82
1819,00	99,82
1818,00	99,82
1817,00	99,82
1816,00	99,83
1815,00	99,83
1814,00	99,81
1813,00	99,81
1812,00	99,84
1811,00	99,86
1810,00	99,87
1809,00	99,86
1808,00	99,85
1807,00	99,85
1806,00	99,84
1805,00	99,85
1804,00	99,88
1803,00	99,90
1802,00	99,90
1801,00	99,89
1800,00	99,86
1799,00	99,82
1798,00	99,77
1797,00	99,73
1796,00	99,72
1795,00	99,70
1794,00	99,68
1793,00	99,69
1792,00	99,74
1791,00	99,79
1790,00	99,79
1789,00	99,79
1788,00	99,79
1787,00	99,80
1786,00	99,81
1785,00	99,82
1784,00	99,84
1783,00	99,87
1782,00	99,88
1781,00	99,89
1780,00	99,88
1779,00	99,86
1778,00	99,83
1777,00	99,82
1776,00	99,82
1775,00	99,81
1774,00	99,78
1773,00	99,77
1772,00	99,80
1771,00	99,84
1770,00	99,85
1769,00	99,84
1768,00	99,83
1767,00	99,82
1766,00	99,82
1765,00	99,82
1764,00	99,82
1763,00	99,84
1762,00	99,85
1761,00	99,84
1760,00	99,83
1759,00	99,82
1758,00	99,80
1757,00	99,78
1756,00	99,74
1755,00	99,70
1754,00	99,66
1753,00	99,61
1752,00	99,56
1751,00	99,56
1750,00	99,59
1749,00	99,60
1748,00	99,59
1747,00	99,58
1746,00	99,59
1745,00	99,61
1744,00	99,64
1743,00	99,67
1742,00	99,67
1741,00	99,63
1740,00	99,59
1739,00	99,59
1738,00	99,59
1737,00	99,55
1736,00	99,48
1735,00	99,41
1734,00	99,42
1733,00	99,50
1732,00	99,59
1731,00	99,66
1730,00	99,71
1729,00	99,73
1728,00	99,72
1727,00	99,71
1726,00	99,71
1725,00	99,70
1724,00	99,69
1723,00	99,69
1722,00	99,70
1721,00	99,73
1720,00	99,78
1719,00	99,81
1718,00	99,77
1717,00	99,71
1716,00	99,69
1715,00	99,68
1714,00	99,68
1713,00	99,69
1712,00	99,69
1711,00	99,68
1710,00	99,66
1709,00	99,65
1708,00	99,65
1707,00	99,66
1706,00	99,67
1705,00	99,67
1704,00	99,63
1703,00	99,52
1702,00	99,34
1701,00	99,19
1700,00	99,14
1699,00	99,15
1698,00	99,17
1697,00	99,19
1696,00	99,21
1695,00	99,18
1694,00	99,11
1693,00	99,06
1692,00	99,02
1691,00	98,98
1690,00	98,93
1689,00	98,88
1688,00	98,84
1687,00	98,81
1686,00	98,80
1685,00	98,79
1684,00	98,76
1683,00	98,67
1682,00	98,58
1681,00	98,50
1680,00	98,44
1679,00	98,38
1678,00	98,31
1677,00	98,24
1676,00	98,16
1675,00	98,11
1674,00	98,10
1673,00	98,09
1672,00	98,06
1671,00	98,00
1670,00	97,95
1669,00	97,90
1668,00	97,87
1667,00	97,83
1666,00	97,80
1665,00	97,75
1664,00	97,69
1663,00	97,63
1662,00	97,59
1661,00	97,55
1660,00	97,51
1659,00	97,47
1658,00	97,44
1657,00	97,44
1656,00	97,43
1655,00	97,43
1654,00	97,42
1653,00	97,44
1652,00	97,39
1651,00	97,39
1650,00	97,38
1649,00	97,36
1648,00	97,31
1647,00	97,25
1646,00	97,21
1645,00	97,20
1644,00	97,20
1643,00	97,19
1642,00	97,18
1641,00	97,19
1640,00	97,20
1639,00	97,21
1638,00	97,21
1637,00	97,23
1636,00	97,28
1635,00	97,35
1634,00	97,40
1633,00	97,43
1632,00	97,45
1631,00	97,47
1630,00	97,51
1629,00	97,58
1628,00	97,65
1627,00	97,70
1626,00	97,74
1625,00	97,77
1624,00	97,80
1623,00	97,85
1622,00	97,93
1621,00	98,01
1620,00	98,05
1619,00	98,08
1618,00	98,12
1617,00	98,20
1616,00	98,30
1615,00	98,37
1614,00	98,43
1613,00	98,46
1612,00	98,49
1611,00	98,51
1610,00	98,55
1609,00	98,59
1608,00	98,62
1607,00	98,65
1606,00	98,69
1605,00	98,72
1604,00	98,75
1603,00	98,78
1602,00	98,84
1601,00	98,89
1600,00	98,94
1599,00	98,98
1598,00	99,01
1597,00	99,04
1596,00	99,05
1595,00	99,05
1594,00	99,05
1593,00	99,04
1592,00	99,02
1591,00	99,01
1590,00	99,00
1589,00	99,00
1588,00	98,99
1587,00	98,98
1586,00	98,97
1585,00	98,96
1584,00	98,95
1583,00	98,93
1582,00	98,92
1581,00	98,91
1580,00	98,91
1579,00	98,89
1578,00	98,86
1577,00	98,82
1576,00	98,79
1575,00	98,76
1574,00	98,74
1573,00	98,71
1572,00	98,66
1571,00	98,61
1570,00	98,57
1569,00	98,54
1568,00	98,51
1567,00	98,49
1566,00	98,46
1565,00	98,43
1564,00	98,40
1563,00	98,39
1562,00	98,39
1561,00	98,41
1560,00	98,40
1559,00	98,26
1558,00	98,15
1557,00	98,06
1556,00	98,00
1555,00	97,95
1554,00	97,91
1553,00	97,90
1552,00	97,92
1551,00	97,93
1550,00	97,91
1549,00	97,87
1548,00	97,82
1547,00	97,78
1546,00	97,73
1545,00	97,68
1544,00	97,63
1543,00	97,57
1542,00	97,51
1541,00	97,52
1540,00	97,61
1539,00	97,68
1538,00	97,67
1537,00	97,65
1536,00	97,62
1535,00	97,61
1534,00	97,62
1533,00	97,64
1532,00	97,65
1531,00	97,63
1530,00	97,60
1529,00	97,59
1528,00	97,58
1527,00	97,54
1526,00	97,48
1525,00	97,43
1524,00	97,43
1523,00	97,45
1522,00	97,46
1521,00	97,50
1520,00	97,54
1519,00	97,55
1518,00	97,52
1517,00	97,46
1516,00	97,41
1515,00	97,35
1514,00	97,28
1513,00	97,22
1512,00	97,20
1511,00	97,20
1510,00	97,19
1509,00	97,14
1508,00	97,07
1507,00	97,07
1506,00	97,07
1505,00	96,98
1504,00	96,94
1503,00	96,92
1502,00	96,90
1501,00	96,88
1500,00	96,88
1499,00	96,89
1498,00	96,85
1497,00	96,79
1496,00	96,74
1495,00	96,70
1494,00	96,67
1493,00	96,62
1492,00	96,59
1491,00	96,56
1490,00	96,52
1489,00	96,49
1488,00	96,48
1487,00	96,42
1486,00	96,35
1485,00	96,27
1484,00	96,21
1483,00	96,16
1482,00	96,10
1481,00	96,04
1480,00	96,00
1479,00	95,97
1478,00	95,96
1477,00	95,93
1476,00	95,88
1475,00	95,77
1474,00	95,63
1473,00	95,51
1472,00	95,49
1471,00	95,49
1470,00	95,46
1469,00	95,40
1468,00	95,34
1467,00	95,28
1466,00	95,19
1465,00	95,08
1464,00	94,98
1463,00	94,91
1462,00	94,85
1461,00	94,80
1460,00	94,77
1459,00	94,73
1458,00	94,61
1457,00	94,47
1456,00	94,41
1455,00	94,41
1454,00	94,41
1453,00	94,40
1452,00	94,41
1451,00	94,43
1450,00	94,45
1449,00	94,48
1448,00	94,51
1447,00	94,54
1446,00	94,56
1445,00	94,57
1444,00	94,60
1443,00	94,63
1442,00	94,66
1441,00	94,67
1440,00	94,68
1439,00	94,70
1438,00	94,70
1437,00	94,69
1436,00	94,68
1435,00	94,67
1434,00	94,66
1433,00	94,65
1432,00	94,64
1431,00	94,65
1430,00	94,64
1429,00	94,59
1428,00	94,53
1427,00	94,49
1426,00	94,46
1425,00	94,41
1424,00	94,36
1423,00	94,32
1422,00	94,30
1421,00	94,28
1420,00	94,27
1419,00	94,29
1418,00	94,29
1417,00	94,27
1416,00	94,25
1415,00	94,26
1414,00	94,27
1413,00	94,29
1412,00	94,30
1411,00	94,34
1410,00	94,39
1409,00	94,43
1408,00	94,49
1407,00	94,58
1406,00	94,67
1405,00	94,74
1404,00	94,80
1403,00	94,86
1402,00	94,93
1401,00	95,00
1400,00	95,08
1399,00	95,17
1398,00	95,27
1397,00	95,35
1396,00	95,45
1395,00	95,57
1394,00	95,68
1393,00	95,76
1392,00	95,81
1391,00	95,89
1390,00	95,99
1389,00	96,09
1388,00	96,19
1387,00	96,29
1386,00	96,38
1385,00	96,46
1384,00	96,53
1383,00	96,59
1382,00	96,64
1381,00	96,69
1380,00	96,74
1379,00	96,79
1378,00	96,85
1377,00	96,94
1376,00	97,04
1375,00	97,16
1374,00	97,27
1373,00	97,36
1372,00	97,41
1371,00	97,45
1370,00	97,51
1369,00	97,58
1368,00	97,64
1367,00	97,70
1366,00	97,78
1365,00	97,86
1364,00	97,96
1363,00	98,03
1362,00	98,08
1361,00	98,11
1360,00	98,12
1359,00	98,12
1358,00	98,13
1357,00	98,15
1356,00	98,18
1355,00	98,20
1354,00	98,21
1353,00	98,23
1352,00	98,25
1351,00	98,26
1350,00	98,27
1349,00	98,29
1348,00	98,31
1347,00	98,32
1346,00	98,33
1345,00	98,35
1344,00	98,37
1343,00	98,39
1342,00	98,41
1341,00	98,43
1340,00	98,45
1339,00	98,48
1338,00	98,51
1337,00	98,53
1336,00	98,54
1335,00	98,55
1334,00	98,56
1333,00	98,57
1332,00	98,59
1331,00	98,61
1330,00	98,63
1329,00	98,67
1328,00	98,71
1327,00	98,74
1326,00	98,78
1325,00	98,82
1324,00	98,86
1323,00	98,89
1322,00	98,92
1321,00	98,93
1320,00	98,93
1319,00	98,93
1318,00	98,93
1317,00	98,93
1316,00	98,93
1315,00	98,93
1314,00	98,94
1313,00	98,96
1312,00	98,99
1311,00	99,03
1310,00	99,06
1309,00	99,10
1308,00	99,13
1307,00	99,17
1306,00	99,21
1305,00	99,25
1304,00	99,28
1303,00	99,31
1302,00	99,34
1301,00	99,36
1300,00	99,39
1299,00	99,41
1298,00	99,43
1297,00	99,46
1296,00	99,49
1295,00	99,52
1294,00	99,54
1293,00	99,57
1292,00	99,60
1291,00	99,63
1290,00	99,65
1289,00	99,67
1288,00	99,68
1287,00	99,69
1286,00	99,69
1285,00	99,68
1284,00	99,67
1283,00	99,64
1282,00	99,61
1281,00	99,57
1280,00	99,54
1279,00	99,50
1278,00	99,47
1277,00	99,43
1276,00	99,40
1275,00	99,38
1274,00	99,36
1273,00	99,34
1272,00	99,33
1271,00	99,33
1270,00	99,35
1269,00	99,38
1268,00	99,43
1267,00	99,47
1266,00	99,52
1265,00	99,57
1264,00	99,61
1263,00	99,63
1262,00	99,64
1261,00	99,62
1260,00	99,57
1259,00	99,51
1258,00	99,43
1257,00	99,34
1256,00	99,23
1255,00	99,13
1254,00	99,04
1253,00	98,97
1252,00	98,91
1251,00	98,86
1250,00	98,83
1249,00	98,81
1248,00	98,80
1247,00	98,79
1246,00	98,78
1245,00	98,78
1244,00	98,77
1243,00	98,76
1242,00	98,76
1241,00	98,75
1240,00	98,73
1239,00	98,71
1238,00	98,70
1237,00	98,68
1236,00	98,67
1235,00	98,66
1234,00	98,66
1233,00	98,66
1232,00	98,66
1231,00	98,66
1230,00	98,66
1229,00	98,66
1228,00	98,67
1227,00	98,67
1226,00	98,68
1225,00	98,69
1224,00	98,71
1223,00	98,72
1222,00	98,73
1221,00	98,75
1220,00	98,76
1219,00	98,79
1218,00	98,81
1217,00	98,83
1216,00	98,86
1215,00	98,87
1214,00	98,89
1213,00	98,90
1212,00	98,92
1211,00	98,94
1210,00	98,96
1209,00	98,98
1208,00	99,00
1207,00	99,02
1206,00	99,04
1205,00	99,05
1204,00	99,06
1203,00	99,06
1202,00	99,06
1201,00	99,06
1200,00	99,06
1199,00	99,05
1198,00	99,05
1197,00	99,05
1196,00	99,05
1195,00	99,06
1194,00	99,07
1193,00	99,08
1192,00	99,09
1191,00	99,09
1190,00	99,09
1189,00	99,10
1188,00	99,10
1187,00	99,11
1186,00	99,12
1185,00	99,12
1184,00	99,12
1183,00	99,13
1182,00	99,13
1181,00	99,13
1180,00	99,13
1179,00	99,13
1178,00	99,13
1177,00	99,12
1176,00	99,11
1175,00	99,10
1174,00	99,08
1173,00	99,06
1172,00	99,04
1171,00	99,00
1170,00	98,96
1169,00	98,91
1168,00	98,85
1167,00	98,80
1166,00	98,75
1165,00	98,70
1164,00	98,65
1163,00	98,61
1162,00	98,57
1161,00	98,53
1160,00	98,50
1159,00	98,47
1158,00	98,44
1157,00	98,42
1156,00	98,41
1155,00	98,41
1154,00	98,42
1153,00	98,44
1152,00	98,47
1151,00	98,52
1150,00	98,56
1149,00	98,60
1148,00	98,62
1147,00	98,62
1146,00	98,59
1145,00	98,54
1144,00	98,48
1143,00	98,43
1142,00	98,38
1141,00	98,34
1140,00	98,30
1139,00	98,25
1138,00	98,21
1137,00	98,16
1136,00	98,12
1135,00	98,07
1134,00	98,03
1133,00	97,99
1132,00	97,95
1131,00	97,91
1130,00	97,86
1129,00	97,81
1128,00	97,75
1127,00	97,69
1126,00	97,61
1125,00	97,54
1124,00	97,46
1123,00	97,38
1122,00	97,30
1121,00	97,22
1120,00	97,13
1119,00	97,04
1118,00	96,95
1117,00	96,86
1116,00	96,77
1115,00	96,69
1114,00	96,60
1113,00	96,50
1112,00	96,42
1111,00	96,33
1110,00	96,24
1109,00	96,16
1108,00	96,07
1107,00	95,98
1106,00	95,89
1105,00	95,79
1104,00	95,70
1103,00	95,61
1102,00	95,53
1101,00	95,45
1100,00	95,36
1099,00	95,27
1098,00	95,18
1097,00	95,10
1096,00	95,01
1095,00	94,93
1094,00	94,84
1093,00	94,76
1092,00	94,68
1091,00	94,61
1090,00	94,54
1089,00	94,48
1088,00	94,43
1087,00	94,37
1086,00	94,33
1085,00	94,28
1084,00	94,23
1083,00	94,18
1082,00	94,13
1081,00	94,08
1080,00	94,02
1079,00	93,97
1078,00	93,91
1077,00	93,86
1076,00	93,79
1075,00	93,72
1074,00	93,66
1073,00	93,58
1072,00	93,50
1071,00	93,42
1070,00	93,32
1069,00	93,20
1068,00	93,08
1067,00	92,96
1066,00	92,85
1065,00	92,74
1064,00	92,64
1063,00	92,54
1062,00	92,43
1061,00	92,33
1060,00	92,24
1059,00	92,14
1058,00	92,06
1057,00	91,97
1056,00	91,89
1055,00	91,81
1054,00	91,74
1053,00	91,67
1052,00	91,59
1051,00	91,51
1050,00	91,43
1049,00	91,32
1048,00	91,21
1047,00	91,10
1046,00	90,99
1045,00	90,88
1044,00	90,78
1043,00	90,67
1042,00	90,56
1041,00	90,46
1040,00	90,37
1039,00	90,27
1038,00	90,18
1037,00	90,08
1036,00	89,98
1035,00	89,88
1034,00	89,79
1033,00	89,70
1032,00	89,62
1031,00	89,54
1030,00	89,48
1029,00	89,44
1028,00	89,41
1027,00	89,40
1026,00	89,40
1025,00	89,42
1024,00	89,46
1023,00	89,51
1022,00	89,56
1021,00	89,62
1020,00	89,67
1019,00	89,70
1018,00	89,69
1017,00	89,63
1016,00	89,53
1015,00	89,39
1014,00	89,21
1013,00	89,01
1012,00	88,82
1011,00	88,63
1010,00	88,46
1009,00	88,32
1008,00	88,20
1007,00	88,10
1006,00	88,03
1005,00	87,97
1004,00	87,93
1003,00	87,91
1002,00	87,90
1001,00	87,91
1000,00	87,92
999,00	87,95
998,00	87,98
997,00	88,00
996,00	88,03
995,00	88,06
994,00	88,10
993,00	88,15
992,00	88,20
991,00	88,25
990,00	88,31
989,00	88,38
988,00	88,46
987,00	88,54
986,00	88,63
985,00	88,73
984,00	88,83
983,00	88,94
982,00	89,05
981,00	89,16
980,00	89,27
979,00	89,38
978,00	89,50
977,00	89,62
976,00	89,73
975,00	89,85
974,00	89,96
973,00	90,06
972,00	90,16
971,00	90,24
970,00	90,30
969,00	90,34
968,00	90,36
967,00	90,37
966,00	90,36
965,00	90,34
964,00	90,31
963,00	90,29
962,00	90,28
961,00	90,27
960,00	90,27
959,00	90,29
958,00	90,33
957,00	90,40
956,00	90,48
955,00	90,57
954,00	90,68
953,00	90,78
952,00	90,89
951,00	90,99
950,00	91,09
949,00	91,19
948,00	91,30
947,00	91,41
946,00	91,51
945,00	91,61
944,00	91,71
943,00	91,80
942,00	91,89
941,00	91,98
940,00	92,07
939,00	92,15
938,00	92,25
937,00	92,34
936,00	92,43
935,00	92,51
934,00	92,60
933,00	92,67
932,00	92,75
931,00	92,82
930,00	92,90
929,00	92,97
928,00	93,03
927,00	93,10
926,00	93,16
925,00	93,22
924,00	93,28
923,00	93,34
922,00	93,40
921,00	93,45
920,00	93,50
919,00	93,55
918,00	93,60
917,00	93,65
916,00	93,70
915,00	93,75
914,00	93,79
913,00	93,84
912,00	93,89
911,00	93,93
910,00	93,97
909,00	94,00
908,00	94,04
907,00	94,08
906,00	94,12
905,00	94,14
904,00	94,16
903,00	94,18
902,00	94,20
901,00	94,23
900,00	94,26
899,00	94,29
898,00	94,32
897,00	94,35
896,00	94,38
895,00	94,40
894,00	94,44
893,00	94,47
892,00	94,50
891,00	94,54
890,00	94,57
889,00	94,60
888,00	94,62
887,00	94,62
886,00	94,60
885,00	94,53
884,00	94,43
883,00	94,28
882,00	94,09
881,00	93,88
880,00	93,67
879,00	93,48
878,00	93,31
877,00	93,14
876,00	92,97
875,00	92,77
874,00	92,58
873,00	92,45
872,00	92,44
871,00	92,55
870,00	92,78
869,00	93,04
868,00	93,27
867,00	93,46
866,00	93,61
865,00	93,73
864,00	93,85
863,00	93,95
862,00	94,04
861,00	94,12
860,00	94,19
859,00	94,26
858,00	94,32
857,00	94,38
856,00	94,44
855,00	94,50
854,00	94,55
853,00	94,61
852,00	94,65
851,00	94,69
850,00	94,71
849,00	94,74
848,00	94,76
847,00	94,80
846,00	94,83
845,00	94,88
844,00	94,92
843,00	94,97
842,00	95,02
841,00	95,07
840,00	95,12
839,00	95,17
838,00	95,22
837,00	95,28
836,00	95,33
835,00	95,39
834,00	95,45
833,00	95,51
832,00	95,58
831,00	95,63
830,00	95,68
829,00	95,72
828,00	95,76
827,00	95,79
826,00	95,82
825,00	95,85
824,00	95,89
823,00	95,93
822,00	95,98
821,00	96,02
820,00	96,05
819,00	96,08
818,00	96,10
817,00	96,11
816,00	96,13
815,00	96,15
814,00	96,18
813,00	96,21
812,00	96,24
811,00	96,27
810,00	96,30
809,00	96,34
808,00	96,39
807,00	96,44
806,00	96,50
805,00	96,55
804,00	96,60
803,00	96,65
802,00	96,69
801,00	96,72
800,00	96,75
799,00	96,77
798,00	96,78
797,00	96,78
796,00	96,76
795,00	96,73
794,00	96,69
793,00	96,64
792,00	96,60
791,00	96,54
790,00	96,49
789,00	96,44
788,00	96,39
787,00	96,35
786,00	96,30
785,00	96,27
784,00	96,24
783,00	96,21
782,00	96,18
781,00	96,16
780,00	96,15
779,00	96,14
778,00	96,13
777,00	96,12
776,00	96,12
775,00	96,12
774,00	96,11
773,00	96,11
772,00	96,12
771,00	96,13
770,00	96,14
769,00	96,15
768,00	96,16
767,00	96,17
766,00	96,17
765,00	96,18
764,00	96,20
763,00	96,23
762,00	96,25
761,00	96,27
760,00	96,30
759,00	96,31
758,00	96,32
757,00	96,31
756,00	96,31
755,00	96,30
754,00	96,29
753,00	96,28
752,00	96,28
751,00	96,28
750,00	96,28
749,00	96,28
748,00	96,27
747,00	96,25
746,00	96,24
745,00	96,22
744,00	96,19
743,00	96,16
742,00	96,14
741,00	96,12
740,00	96,12
739,00	96,12
738,00	96,12
737,00	96,12
736,00	96,11
735,00	96,11
734,00	96,11
733,00	96,12
732,00	96,12
731,00	96,11
730,00	96,09
729,00	96,07
728,00	96,06
727,00	96,03
726,00	96,01
725,00	96,00
724,00	96,00
723,00	95,99
722,00	95,95
721,00	95,92
720,00	95,89
719,00	95,88
718,00	95,88
717,00	95,86
716,00	95,82
715,00	95,78
714,00	95,75
713,00	95,73
712,00	95,74
711,00	95,76
710,00	95,79
709,00	95,82
708,00	95,85
707,00	95,85
706,00	95,85
705,00	95,84
704,00	95,84
703,00	95,85
702,00	95,86
701,00	95,87
700,00	95,88
699,00	95,89
698,00	95,89
697,00	95,89
696,00	95,88
695,00	95,87
694,00	95,87
693,00	95,89
692,00	95,91
691,00	95,92
690,00	95,92
689,00	95,92
688,00	95,92
687,00	95,93
686,00	95,94
685,00	95,96
684,00	95,98
683,00	95,98
682,00	95,97
681,00	95,95
680,00	95,93
679,00	95,92
678,00	95,93
677,00	95,94
676,00	95,95
675,00	95,93
674,00	95,90
673,00	95,87
672,00	95,89
671,00	95,96
670,00	96,08
669,00	96,24
668,00	96,36
667,00	96,22
666,00	96,00
665,00	95,87
664,00	95,80
663,00	95,75
662,00	95,72
661,00	95,72
660,00	95,74
659,00	95,74
658,00	95,72
657,00	95,68
656,00	95,63
655,00	95,58
654,00	95,52
653,00	95,45
652,00	95,41
651,00	95,40
650,00	95,40
649,00	95,39
648,00	95,37
647,00	95,35
646,00	95,36
645,00	95,39
644,00	95,42
643,00	95,39
642,00	95,30
641,00	95,19
640,00	95,08
639,00	94,98
638,00	94,88
637,00	94,80
636,00	94,74
635,00	94,68
634,00	94,63
633,00	94,58
632,00	94,54
631,00	94,51
630,00	94,51
629,00	94,55
628,00	94,62
627,00	94,66
626,00	94,61
625,00	94,49
624,00	94,35
623,00	94,21
622,00	94,07
621,00	93,90
620,00	93,69
619,00	93,41
618,00	93,04
617,00	92,66
616,00	92,30
615,00	91,99
614,00	91,68
613,00	91,36
612,00	91,02
611,00	90,69
610,00	90,38
609,00	90,07
608,00	89,74
607,00	89,41
606,00	89,08
605,00	88,76
604,00	88,47
603,00	88,25
602,00	88,13
601,00	88,08
600,00	88,10
599,00	88,19
598,00	88,31
597,00	88,45
596,00	88,63
595,00	88,83
594,00	89,02
593,00	89,13
592,00	89,20
591,00	89,34
590,00	89,54
589,00	89,72
588,00	89,82
587,00	89,88
586,00	89,94
585,00	89,97
584,00	89,91
583,00	89,72
582,00	89,39
581,00	88,96
580,00	88,53
579,00	88,21
578,00	87,99
577,00	87,78
576,00	87,57
575,00	87,42
574,00	87,32
573,00	87,17
572,00	86,95
571,00	86,76
570,00	86,62
569,00	86,38
568,00	86,02
567,00	85,65
566,00	85,38
565,00	85,17
564,00	84,97
563,00	84,82
562,00	84,70
561,00	84,51
560,00	84,25
559,00	84,04
558,00	83,91
557,00	83,77
556,00	83,72
555,00	83,96
554,00	84,41
553,00	84,72
552,00	84,77
551,00	84,77
550,00	84,87
