# Supplementary material for: Microstructural and chemical characterization of radiation-induced carious dentin of teeth submitted to ionizing radiation as a head and neck cancer therapy
Source: PLoS One. 2025 Dec 12;20(12):e0337062. doi: 10.1371/journal.pone.0337062 (PMC12700452; doi:10.1371/journal.pone.0337062)
Supplement: S4 Data — (ZIP) [file pone.0337062.s004.zip › ftir_bruna/transmitance/amostra1.1.csv]

Criado como novo conjunto de dados	Amostra 007 por Administrator data sexta-feira, fevereiro 26 2021
cm-1	%T
2000,00	98,96
1999,00	99,05
1998,00	99,09
1997,00	99,02
1996,00	98,90
1995,00	98,80
1994,00	98,73
1993,00	98,68
1992,00	98,68
1991,00	98,77
1990,00	98,87
1989,00	98,92
1988,00	98,91
1987,00	98,87
1986,00	98,81
1985,00	98,70
1984,00	98,63
1983,00	98,67
1982,00	98,75
1981,00	98,75
1980,00	98,67
1979,00	98,68
1978,00	98,88
1977,00	99,15
1976,00	99,32
1975,00	99,36
1974,00	99,29
1973,00	99,18
1972,00	99,17
1971,00	99,30
1970,00	99,44
1969,00	99,42
1968,00	99,26
1967,00	99,08
1966,00	98,98
1965,00	98,97
1964,00	99,07
1963,00	99,23
1962,00	99,34
1961,00	99,32
1960,00	99,23
1959,00	99,17
1958,00	99,12
1957,00	99,04
1956,00	98,97
1955,00	98,92
1954,00	98,86
1953,00	98,76
1952,00	98,67
1951,00	98,65
1950,00	98,71
1949,00	98,79
1948,00	98,84
1947,00	98,86
1946,00	98,84
1945,00	98,79
1944,00	98,77
1943,00	98,78
1942,00	98,79
1941,00	98,78
1940,00	98,77
1939,00	98,78
1938,00	98,79
1937,00	98,76
1936,00	98,72
1935,00	98,70
1934,00	98,70
1933,00	98,70
1932,00	98,71
1931,00	98,74
1930,00	98,76
1929,00	98,75
1928,00	98,74
1927,00	98,74
1926,00	98,73
1925,00	98,70
1924,00	98,66
1923,00	98,64
1922,00	98,64
1921,00	98,62
1920,00	98,60
1919,00	98,58
1918,00	98,59
1917,00	98,60
1916,00	98,63
1915,00	98,67
1914,00	98,69
1913,00	98,67
1912,00	98,63
1911,00	98,62
1910,00	98,62
1909,00	98,64
1908,00	98,65
1907,00	98,67
1906,00	98,67
1905,00	98,66
1904,00	98,64
1903,00	98,63
1902,00	98,63
1901,00	98,63
1900,00	98,63
1899,00	98,62
1898,00	98,60
1897,00	98,57
1896,00	98,54
1895,00	98,54
1894,00	98,56
1893,00	98,59
1892,00	98,61
1891,00	98,62
1890,00	98,64
1889,00	98,65
1888,00	98,64
1887,00	98,63
1886,00	98,63
1885,00	98,63
1884,00	98,64
1883,00	98,66
1882,00	98,65
1881,00	98,62
1880,00	98,60
1879,00	98,60
1878,00	98,62
1877,00	98,64
1876,00	98,66
1875,00	98,66
1874,00	98,65
1873,00	98,65
1872,00	98,64
1871,00	98,65
1870,00	98,66
1869,00	98,66
1868,00	98,65
1867,00	98,64
1866,00	98,63
1865,00	98,62
1864,00	98,62
1863,00	98,63
1862,00	98,64
1861,00	98,65
1860,00	98,67
1859,00	98,68
1858,00	98,67
1857,00	98,66
1856,00	98,65
1855,00	98,65
1854,00	98,65
1853,00	98,64
1852,00	98,62
1851,00	98,62
1850,00	98,62
1849,00	98,63
1848,00	98,63
1847,00	98,63
1846,00	98,62
1845,00	98,62
1844,00	98,63
1843,00	98,64
1842,00	98,65
1841,00	98,64
1840,00	98,62
1839,00	98,61
1838,00	98,61
1837,00	98,62
1836,00	98,63
1835,00	98,65
1834,00	98,66
1833,00	98,66
1832,00	98,66
1831,00	98,66
1830,00	98,66
1829,00	98,65
1828,00	98,63
1827,00	98,62
1826,00	98,62
1825,00	98,63
1824,00	98,63
1823,00	98,64
1822,00	98,65
1821,00	98,66
1820,00	98,66
1819,00	98,66
1818,00	98,66
1817,00	98,67
1816,00	98,67
1815,00	98,66
1814,00	98,66
1813,00	98,66
1812,00	98,66
1811,00	98,66
1810,00	98,66
1809,00	98,66
1808,00	98,66
1807,00	98,66
1806,00	98,67
1805,00	98,67
1804,00	98,67
1803,00	98,67
1802,00	98,66
1801,00	98,65
1800,00	98,64
1799,00	98,63
1798,00	98,63
1797,00	98,63
1796,00	98,62
1795,00	98,62
1794,00	98,62
1793,00	98,61
1792,00	98,62
1791,00	98,62
1790,00	98,61
1789,00	98,60
1788,00	98,59
1787,00	98,59
1786,00	98,59
1785,00	98,59
1784,00	98,59
1783,00	98,59
1782,00	98,59
1781,00	98,59
1780,00	98,59
1779,00	98,58
1778,00	98,57
1777,00	98,57
1776,00	98,56
1775,00	98,56
1774,00	98,55
1773,00	98,54
1772,00	98,55
1771,00	98,55
1770,00	98,56
1769,00	98,56
1768,00	98,55
1767,00	98,53
1766,00	98,52
1765,00	98,50
1764,00	98,49
1763,00	98,49
1762,00	98,48
1761,00	98,47
1760,00	98,45
1759,00	98,43
1758,00	98,40
1757,00	98,37
1756,00	98,33
1755,00	98,30
1754,00	98,27
1753,00	98,24
1752,00	98,19
1751,00	98,16
1750,00	98,13
1749,00	98,10
1748,00	98,07
1747,00	98,05
1746,00	98,04
1745,00	98,04
1744,00	98,04
1743,00	98,04
1742,00	98,05
1741,00	98,04
1740,00	98,04
1739,00	98,04
1738,00	98,04
1737,00	98,04
1736,00	98,03
1735,00	98,03
1734,00	98,05
1733,00	98,07
1732,00	98,09
1731,00	98,10
1730,00	98,12
1729,00	98,13
1728,00	98,14
1727,00	98,14
1726,00	98,14
1725,00	98,15
1724,00	98,15
1723,00	98,15
1722,00	98,16
1721,00	98,16
1720,00	98,17
1719,00	98,18
1718,00	98,19
1717,00	98,18
1716,00	98,18
1715,00	98,17
1714,00	98,17
1713,00	98,17
1712,00	98,17
1711,00	98,18
1710,00	98,18
1709,00	98,18
1708,00	98,18
1707,00	98,18
1706,00	98,17
1705,00	98,17
1704,00	98,17
1703,00	98,17
1702,00	98,15
1701,00	98,13
1700,00	98,12
1699,00	98,11
1698,00	98,11
1697,00	98,10
1696,00	98,09
1695,00	98,08
1694,00	98,07
1693,00	98,05
1692,00	98,04
1691,00	98,03
1690,00	98,02
1689,00	98,00
1688,00	97,99
1687,00	97,98
1686,00	97,97
1685,00	97,96
1684,00	97,96
1683,00	97,95
1682,00	97,94
1681,00	97,92
1680,00	97,90
1679,00	97,88
1678,00	97,86
1677,00	97,84
1676,00	97,82
1675,00	97,81
1674,00	97,80
1673,00	97,79
1672,00	97,77
1671,00	97,76
1670,00	97,75
1669,00	97,74
1668,00	97,72
1667,00	97,71
1666,00	97,70
1665,00	97,69
1664,00	97,67
1663,00	97,65
1662,00	97,64
1661,00	97,62
1660,00	97,61
1659,00	97,59
1658,00	97,59
1657,00	97,58
1656,00	97,58
1655,00	97,57
1654,00	97,57
1653,00	97,56
1652,00	97,55
1651,00	97,54
1650,00	97,55
1649,00	97,54
1648,00	97,53
1647,00	97,52
1646,00	97,53
1645,00	97,52
1644,00	97,52
1643,00	97,52
1642,00	97,52
1641,00	97,52
1640,00	97,51
1639,00	97,51
1638,00	97,51
1637,00	97,51
1636,00	97,53
1635,00	97,55
1634,00	97,57
1633,00	97,58
1632,00	97,58
1631,00	97,58
1630,00	97,59
1629,00	97,61
1628,00	97,62
1627,00	97,62
1626,00	97,63
1625,00	97,63
1624,00	97,63
1623,00	97,64
1622,00	97,65
1621,00	97,66
1620,00	97,67
1619,00	97,67
1618,00	97,68
1617,00	97,69
1616,00	97,70
1615,00	97,72
1614,00	97,73
1613,00	97,74
1612,00	97,74
1611,00	97,75
1610,00	97,76
1609,00	97,77
1608,00	97,77
1607,00	97,78
1606,00	97,78
1605,00	97,79
1604,00	97,79
1603,00	97,79
1602,00	97,80
1601,00	97,82
1600,00	97,83
1599,00	97,84
1598,00	97,85
1597,00	97,86
1596,00	97,86
1595,00	97,86
1594,00	97,86
1593,00	97,85
1592,00	97,84
1591,00	97,83
1590,00	97,83
1589,00	97,82
1588,00	97,81
1587,00	97,80
1586,00	97,79
1585,00	97,78
1584,00	97,76
1583,00	97,75
1582,00	97,73
1581,00	97,71
1580,00	97,68
1579,00	97,65
1578,00	97,62
1577,00	97,58
1576,00	97,54
1575,00	97,51
1574,00	97,48
1573,00	97,46
1572,00	97,43
1571,00	97,40
1570,00	97,36
1569,00	97,33
1568,00	97,30
1567,00	97,28
1566,00	97,26
1565,00	97,23
1564,00	97,21
1563,00	97,19
1562,00	97,19
1561,00	97,19
1560,00	97,13
1559,00	97,02
1558,00	96,91
1557,00	96,83
1556,00	96,75
1555,00	96,67
1554,00	96,57
1553,00	96,48
1552,00	96,39
1551,00	96,31
1550,00	96,24
1549,00	96,16
1548,00	96,10
1547,00	96,07
1546,00	96,05
1545,00	96,04
1544,00	96,04
1543,00	96,04
1542,00	96,07
1541,00	96,10
1540,00	96,16
1539,00	96,23
1538,00	96,27
1537,00	96,30
1536,00	96,31
1535,00	96,33
1534,00	96,36
1533,00	96,37
1532,00	96,37
1531,00	96,37
1530,00	96,37
1529,00	96,36
1528,00	96,35
1527,00	96,32
1526,00	96,29
1525,00	96,25
1524,00	96,22
1523,00	96,18
1522,00	96,15
1521,00	96,09
1520,00	96,03
1519,00	95,99
1518,00	95,93
1517,00	95,85
1516,00	95,77
1515,00	95,69
1514,00	95,61
1513,00	95,51
1512,00	95,42
1511,00	95,33
1510,00	95,26
1509,00	95,17
1508,00	95,02
1507,00	94,84
1506,00	94,66
1505,00	94,51
1504,00	94,41
1503,00	94,33
1502,00	94,25
1501,00	94,15
1500,00	94,05
1499,00	93,97
1498,00	93,87
1497,00	93,75
1496,00	93,64
1495,00	93,55
1494,00	93,49
1493,00	93,41
1492,00	93,33
1491,00	93,24
1490,00	93,12
1489,00	92,98
1488,00	92,84
1487,00	92,71
1486,00	92,58
1485,00	92,43
1484,00	92,27
1483,00	92,11
1482,00	91,92
1481,00	91,71
1480,00	91,49
1479,00	91,29
1478,00	91,08
1477,00	90,81
1476,00	90,51
1475,00	90,19
1474,00	89,77
1473,00	89,14
1472,00	88,38
1471,00	87,65
1470,00	86,98
1469,00	86,36
1468,00	85,81
1467,00	85,34
1466,00	84,95
1465,00	84,63
1464,00	84,39
1463,00	84,25
1462,00	84,14
1461,00	84,04
1460,00	83,96
1459,00	83,86
1458,00	83,73
1457,00	83,61
1456,00	83,61
1455,00	83,72
1454,00	83,89
1453,00	84,10
1452,00	84,35
1451,00	84,63
1450,00	84,89
1449,00	85,15
1448,00	85,44
1447,00	85,72
1446,00	86,00
1445,00	86,27
1444,00	86,57
1443,00	86,90
1442,00	87,22
1441,00	87,53
1440,00	87,82
1439,00	88,09
1438,00	88,39
1437,00	88,71
1436,00	89,02
1435,00	89,25
1434,00	89,41
1433,00	89,55
1432,00	89,67
1431,00	89,76
1430,00	89,80
1429,00	89,80
1428,00	89,75
1427,00	89,67
1426,00	89,57
1425,00	89,42
1424,00	89,26
1423,00	89,09
1422,00	88,95
1421,00	88,79
1420,00	88,62
1419,00	88,43
1418,00	88,25
1417,00	88,11
1416,00	88,00
1415,00	87,92
1414,00	87,86
1413,00	87,81
1412,00	87,79
1411,00	87,79
1410,00	87,82
1409,00	87,87
1408,00	87,95
1407,00	88,07
1406,00	88,22
1405,00	88,40
1404,00	88,60
1403,00	88,80
1402,00	89,01
1401,00	89,24
1400,00	89,50
1399,00	89,79
1398,00	90,06
1397,00	90,31
1396,00	90,58
1395,00	90,87
1394,00	91,14
1393,00	91,38
1392,00	91,59
1391,00	91,78
1390,00	91,96
1389,00	92,13
1388,00	92,26
1387,00	92,35
1386,00	92,37
1385,00	92,36
1384,00	92,30
1383,00	92,20
1382,00	92,03
1381,00	91,80
1380,00	91,55
1379,00	91,36
1378,00	91,31
1377,00	91,43
1376,00	91,74
1375,00	92,21
1374,00	92,77
1373,00	93,29
1372,00	93,70
1371,00	94,01
1370,00	94,24
1369,00	94,43
1368,00	94,57
1367,00	94,69
1366,00	94,83
1365,00	95,00
1364,00	95,22
1363,00	95,46
1362,00	95,68
1361,00	95,86
1360,00	95,99
1359,00	96,10
1358,00	96,19
1357,00	96,27
1356,00	96,34
1355,00	96,40
1354,00	96,45
1353,00	96,50
1352,00	96,56
1351,00	96,61
1350,00	96,66
1349,00	96,71
1348,00	96,76
1347,00	96,80
1346,00	96,84
1345,00	96,87
1344,00	96,90
1343,00	96,92
1342,00	96,94
1341,00	96,98
1340,00	97,02
1339,00	97,07
1338,00	97,11
1337,00	97,15
1336,00	97,19
1335,00	97,23
1334,00	97,25
1333,00	97,28
1332,00	97,32
1331,00	97,35
1330,00	97,37
1329,00	97,40
1328,00	97,42
1327,00	97,44
1326,00	97,45
1325,00	97,47
1324,00	97,49
1323,00	97,50
1322,00	97,50
1321,00	97,50
1320,00	97,51
1319,00	97,50
1318,00	97,50
1317,00	97,50
1316,00	97,49
1315,00	97,49
1314,00	97,48
1313,00	97,47
1312,00	97,47
1311,00	97,47
1310,00	97,46
1309,00	97,45
1308,00	97,45
1307,00	97,45
1306,00	97,45
1305,00	97,45
1304,00	97,45
1303,00	97,46
1302,00	97,46
1301,00	97,47
1300,00	97,48
1299,00	97,49
1298,00	97,50
1297,00	97,51
1296,00	97,52
1295,00	97,54
1294,00	97,55
1293,00	97,56
1292,00	97,57
1291,00	97,58
1290,00	97,59
1289,00	97,60
1288,00	97,60
1287,00	97,61
1286,00	97,61
1285,00	97,62
1284,00	97,62
1283,00	97,61
1282,00	97,60
1281,00	97,59
1280,00	97,58
1279,00	97,57
1278,00	97,56
1277,00	97,55
1276,00	97,53
1275,00	97,52
1274,00	97,49
1273,00	97,47
1272,00	97,44
1271,00	97,41
1270,00	97,38
1269,00	97,33
1268,00	97,26
1267,00	97,17
1266,00	97,03
1265,00	96,85
1264,00	96,65
1263,00	96,45
1262,00	96,26
1261,00	96,14
1260,00	96,10
1259,00	96,14
1258,00	96,24
1257,00	96,37
1256,00	96,51
1255,00	96,64
1254,00	96,75
1253,00	96,84
1252,00	96,92
1251,00	96,99
1250,00	97,05
1249,00	97,12
1248,00	97,18
1247,00	97,24
1246,00	97,28
1245,00	97,31
1244,00	97,34
1243,00	97,36
1242,00	97,38
1241,00	97,39
1240,00	97,40
1239,00	97,40
1238,00	97,40
1237,00	97,40
1236,00	97,41
1235,00	97,41
1234,00	97,41
1233,00	97,41
1232,00	97,40
1231,00	97,40
1230,00	97,39
1229,00	97,38
1228,00	97,38
1227,00	97,37
1226,00	97,36
1225,00	97,35
1224,00	97,34
1223,00	97,33
1222,00	97,32
1221,00	97,32
1220,00	97,31
1219,00	97,31
1218,00	97,30
1217,00	97,29
1216,00	97,28
1215,00	97,27
1214,00	97,26
1213,00	97,24
1212,00	97,23
1211,00	97,22
1210,00	97,21
1209,00	97,20
1208,00	97,19
1207,00	97,18
1206,00	97,16
1205,00	97,15
1204,00	97,13
1203,00	97,11
1202,00	97,09
1201,00	97,06
1200,00	97,04
1199,00	97,01
1198,00	96,98
1197,00	96,96
1196,00	96,93
1195,00	96,91
1194,00	96,88
1193,00	96,85
1192,00	96,82
1191,00	96,79
1190,00	96,76
1189,00	96,72
1188,00	96,69
1187,00	96,65
1186,00	96,62
1185,00	96,58
1184,00	96,54
1183,00	96,50
1182,00	96,46
1181,00	96,41
1180,00	96,37
1179,00	96,32
1178,00	96,27
1177,00	96,22
1176,00	96,16
1175,00	96,09
1174,00	96,02
1173,00	95,95
1172,00	95,89
1171,00	95,82
1170,00	95,74
1169,00	95,66
1168,00	95,59
1167,00	95,51
1166,00	95,44
1165,00	95,36
1164,00	95,28
1163,00	95,19
1162,00	95,10
1161,00	95,01
1160,00	94,91
1159,00	94,81
1158,00	94,71
1157,00	94,61
1156,00	94,52
1155,00	94,43
1154,00	94,33
1153,00	94,23
1152,00	94,13
1151,00	94,02
1150,00	93,91
1149,00	93,78
1148,00	93,66
1147,00	93,52
1146,00	93,38
1145,00	93,23
1144,00	93,07
1143,00	92,90
1142,00	92,73
1141,00	92,56
1140,00	92,38
1139,00	92,19
1138,00	92,01
1137,00	91,81
1136,00	91,60
1135,00	91,38
1134,00	91,15
1133,00	90,90
1132,00	90,64
1131,00	90,36
1130,00	90,05
1129,00	89,72
1128,00	89,35
1127,00	88,95
1126,00	88,52
1125,00	88,05
1124,00	87,56
1123,00	87,04
1122,00	86,50
1121,00	85,94
1120,00	85,37
1119,00	84,79
1118,00	84,21
1117,00	83,64
1116,00	83,08
1115,00	82,53
1114,00	81,99
1113,00	81,47
1112,00	80,96
1111,00	80,46
1110,00	79,97
1109,00	79,49
1108,00	79,02
1107,00	78,57
1106,00	78,13
1105,00	77,70
1104,00	77,28
1103,00	76,88
1102,00	76,49
1101,00	76,10
1100,00	75,72
1099,00	75,34
1098,00	74,98
1097,00	74,63
1096,00	74,27
1095,00	73,93
1094,00	73,60
1093,00	73,28
1092,00	72,96
1091,00	72,66
1090,00	72,38
1089,00	72,12
1088,00	71,88
1087,00	71,67
1086,00	71,48
1085,00	71,32
1084,00	71,16
1083,00	71,02
1082,00	70,90
1081,00	70,78
1080,00	70,63
1079,00	70,47
1078,00	70,29
1077,00	70,07
1076,00	69,81
1075,00	69,53
1074,00	69,24
1073,00	68,92
1072,00	68,58
1071,00	68,22
1070,00	67,87
1069,00	67,49
1068,00	67,11
1067,00	66,72
1066,00	66,34
1065,00	65,95
1064,00	65,55
1063,00	65,15
1062,00	64,76
1061,00	64,36
1060,00	63,95
1059,00	63,55
1058,00	63,17
1057,00	62,77
1056,00	62,37
1055,00	61,97
1054,00	61,57
1053,00	61,16
1052,00	60,74
1051,00	60,31
1050,00	59,89
1049,00	59,44
1048,00	58,98
1047,00	58,51
1046,00	58,05
1045,00	57,59
1044,00	57,11
1043,00	56,63
1042,00	56,16
1041,00	55,68
1040,00	55,18
1039,00	54,69
1038,00	54,21
1037,00	53,72
1036,00	53,20
1035,00	52,68
1034,00	52,16
1033,00	51,63
1032,00	51,10
1031,00	50,59
1030,00	50,11
1029,00	49,64
1028,00	49,18
1027,00	48,76
1026,00	48,39
1025,00	48,03
1024,00	47,70
1023,00	47,40
1022,00	47,14
1021,00	46,90
1020,00	46,66
1019,00	46,46
1018,00	46,29
1017,00	46,13
1016,00	45,98
1015,00	45,85
1014,00	45,75
1013,00	45,67
1012,00	45,59
1011,00	45,55
1010,00	45,55
1009,00	45,56
1008,00	45,58
1007,00	45,62
1006,00	45,71
1005,00	45,81
1004,00	45,92
1003,00	46,04
1002,00	46,20
1001,00	46,37
1000,00	46,53
999,00	46,73
998,00	46,95
997,00	47,17
996,00	47,39
995,00	47,62
994,00	47,88
993,00	48,13
992,00	48,38
991,00	48,64
990,00	48,92
989,00	49,21
988,00	49,49
987,00	49,77
986,00	50,07
985,00	50,37
984,00	50,67
983,00	50,97
982,00	51,30
981,00	51,61
980,00	51,93
979,00	52,25
978,00	52,59
977,00	52,93
976,00	53,28
975,00	53,64
974,00	54,02
973,00	54,39
972,00	54,75
971,00	55,10
970,00	55,44
969,00	55,74
968,00	55,99
967,00	56,19
966,00	56,32
965,00	56,36
964,00	56,29
963,00	56,15
962,00	55,95
961,00	55,72
960,00	55,49
959,00	55,31
958,00	55,19
957,00	55,13
956,00	55,12
955,00	55,18
954,00	55,30
953,00	55,46
952,00	55,64
951,00	55,85
950,00	56,08
949,00	56,31
948,00	56,53
947,00	56,76
946,00	57,01
945,00	57,25
944,00	57,50
943,00	57,75
942,00	58,01
941,00	58,27
940,00	58,52
939,00	58,79
938,00	59,07
937,00	59,34
936,00	59,60
935,00	59,87
934,00	60,14
933,00	60,41
932,00	60,66
931,00	60,93
930,00	61,20
929,00	61,46
928,00	61,72
927,00	61,97
926,00	62,23
925,00	62,47
924,00	62,70
923,00	62,93
922,00	63,17
921,00	63,39
920,00	63,60
919,00	63,81
918,00	64,03
917,00	64,24
916,00	64,45
915,00	64,67
914,00	64,89
913,00	65,10
912,00	65,31
911,00	65,51
910,00	65,71
909,00	65,90
908,00	66,10
907,00	66,29
906,00	66,49
905,00	66,68
904,00	66,86
903,00	67,04
902,00	67,24
901,00	67,42
900,00	67,61
899,00	67,80
898,00	68,00
897,00	68,18
896,00	68,37
895,00	68,57
894,00	68,79
893,00	69,00
892,00	69,22
891,00	69,43
890,00	69,66
889,00	69,88
888,00	70,09
887,00	70,28
886,00	70,43
885,00	70,50
884,00	70,42
883,00	70,14
882,00	69,65
881,00	69,01
880,00	68,37
879,00	67,85
878,00	67,54
877,00	67,39
876,00	67,29
875,00	67,14
874,00	66,90
873,00	66,63
872,00	66,40
871,00	66,27
870,00	66,26
869,00	66,32
868,00	66,42
867,00	66,57
866,00	66,75
865,00	66,96
864,00	67,16
863,00	67,35
862,00	67,55
861,00	67,73
860,00	67,92
859,00	68,11
858,00	68,31
857,00	68,51
856,00	68,70
855,00	68,89
854,00	69,08
853,00	69,26
852,00	69,43
851,00	69,60
850,00	69,78
849,00	69,95
848,00	70,12
847,00	70,29
846,00	70,48
845,00	70,67
844,00	70,86
843,00	71,05
842,00	71,26
841,00	71,47
840,00	71,67
839,00	71,89
838,00	72,12
837,00	72,34
836,00	72,55
835,00	72,76
834,00	72,97
833,00	73,18
832,00	73,37
831,00	73,55
830,00	73,73
829,00	73,89
828,00	74,03
827,00	74,15
826,00	74,26
825,00	74,34
824,00	74,40
823,00	74,44
822,00	74,50
821,00	74,56
820,00	74,63
819,00	74,71
818,00	74,79
817,00	74,88
816,00	74,96
815,00	75,04
814,00	75,11
813,00	75,16
812,00	75,19
811,00	75,20
810,00	75,20
809,00	75,19
808,00	75,18
807,00	75,17
806,00	75,19
805,00	75,22
804,00	75,27
803,00	75,35
802,00	75,46
801,00	75,61
800,00	75,77
799,00	75,96
798,00	76,18
797,00	76,39
796,00	76,61
795,00	76,83
794,00	77,07
793,00	77,30
792,00	77,53
791,00	77,77
790,00	78,01
789,00	78,24
788,00	78,47
787,00	78,68
786,00	78,89
785,00	79,09
784,00	79,28
783,00	79,46
782,00	79,64
781,00	79,81
780,00	79,97
779,00	80,14
778,00	80,31
777,00	80,46
776,00	80,61
775,00	80,75
774,00	80,89
773,00	81,02
772,00	81,14
771,00	81,27
770,00	81,40
769,00	81,52
768,00	81,63
767,00	81,73
766,00	81,84
765,00	81,94
764,00	82,04
763,00	82,14
762,00	82,24
761,00	82,32
760,00	82,39
759,00	82,45
758,00	82,51
757,00	82,58
756,00	82,64
755,00	82,72
754,00	82,81
753,00	82,90
752,00	83,01
751,00	83,13
750,00	83,25
749,00	83,38
748,00	83,49
747,00	83,59
746,00	83,69
745,00	83,77
744,00	83,84
743,00	83,90
742,00	83,97
741,00	84,03
740,00	84,09
739,00	84,15
738,00	84,22
737,00	84,29
736,00	84,35
735,00	84,41
734,00	84,46
733,00	84,50
732,00	84,52
731,00	84,52
730,00	84,51
729,00	84,48
728,00	84,42
727,00	84,35
726,00	84,27
725,00	84,18
724,00	84,10
723,00	84,05
722,00	84,05
721,00	84,11
720,00	84,24
719,00	84,42
718,00	84,62
717,00	84,82
716,00	85,00
715,00	85,16
714,00	85,30
713,00	85,42
712,00	85,53
711,00	85,63
710,00	85,72
709,00	85,81
708,00	85,89
707,00	85,97
706,00	86,05
705,00	86,14
704,00	86,22
703,00	86,29
702,00	86,36
701,00	86,43
700,00	86,47
699,00	86,50
698,00	86,52
697,00	86,54
696,00	86,54
695,00	86,54
694,00	86,53
693,00	86,51
692,00	86,50
691,00	86,48
690,00	86,47
689,00	86,46
688,00	86,46
687,00	86,47
686,00	86,50
685,00	86,52
684,00	86,54
683,00	86,56
682,00	86,57
681,00	86,57
680,00	86,56
679,00	86,55
678,00	86,55
677,00	86,54
676,00	86,52
675,00	86,48
674,00	86,42
673,00	86,34
672,00	86,27
671,00	86,19
670,00	86,11
669,00	85,97
668,00	85,78
667,00	85,65
666,00	85,64
665,00	85,67
664,00	85,70
663,00	85,73
662,00	85,76
661,00	85,79
660,00	85,78
659,00	85,74
658,00	85,67
657,00	85,57
656,00	85,44
655,00	85,31
654,00	85,20
653,00	85,07
652,00	84,93
651,00	84,77
650,00	84,60
649,00	84,40
648,00	84,15
647,00	83,89
646,00	83,65
645,00	83,42
644,00	83,16
643,00	82,89
642,00	82,63
641,00	82,36
640,00	82,08
639,00	81,81
638,00	81,57
637,00	81,37
636,00	81,17
635,00	80,99
634,00	80,84
633,00	80,67
632,00	80,49
631,00	80,32
630,00	80,18
629,00	80,03
628,00	79,84
627,00	79,63
626,00	79,39
625,00	79,04
624,00	78,52
623,00	77,89
622,00	77,25
621,00	76,57
620,00	75,81
619,00	74,99
618,00	74,11
617,00	73,07
616,00	71,88
615,00	70,68
614,00	69,54
613,00	68,30
612,00	66,87
611,00	65,40
610,00	63,98
609,00	62,47
608,00	60,82
607,00	59,18
606,00	57,64
605,00	56,03
604,00	54,33
603,00	52,87
602,00	51,84
601,00	51,07
600,00	50,47
599,00	50,24
598,00	50,48
597,00	50,90
596,00	51,34
595,00	51,98
594,00	52,83
593,00	53,57
592,00	54,07
591,00	54,62
590,00	55,34
589,00	55,94
588,00	56,22
587,00	56,43
586,00	56,66
585,00	56,60
584,00	56,10
583,00	55,48
582,00	54,97
581,00	54,29
580,00	53,26
579,00	52,28
578,00	51,53
577,00	50,52
576,00	49,03
575,00	47,73
574,00	46,97
573,00	46,09
572,00	44,69
571,00	43,36
570,00	42,51
569,00	41,53
568,00	40,10
567,00	38,98
566,00	38,57
565,00	38,09
564,00	37,06
563,00	36,16
562,00	35,78
561,00	35,29
560,00	34,38
559,00	33,81
558,00	33,94
557,00	33,98
556,00	33,56
555,00	33,52
554,00	34,26
553,00	34,89
552,00	34,88
551,00	34,99
550,00	35,68
