# Supplementary material for: Microstructural and chemical characterization of radiation-induced carious dentin of teeth submitted to ionizing radiation as a head and neck cancer therapy
Source: PLoS One. 2025 Dec 12;20(12):e0337062. doi: 10.1371/journal.pone.0337062 (PMC12700452; doi:10.1371/journal.pone.0337062)
Supplement: S4 Data — (ZIP) [file pone.0337062.s004.zip › ftir_bruna/transmitance/amostra2.1.csv]

Criado como novo conjunto de dados	Amostra 008 por Administrator data sexta-feira, fevereiro 26 2021
cm-1	%T
2000,00	99,77
1999,00	100,03
1998,00	100,09
1997,00	100,00
1996,00	99,93
1995,00	99,94
1994,00	99,95
1993,00	99,85
1992,00	99,70
1991,00	99,62
1990,00	99,68
1989,00	99,82
1988,00	99,98
1987,00	100,03
1986,00	99,95
1985,00	99,88
1984,00	100,08
1983,00	100,63
1982,00	101,23
1981,00	101,47
1980,00	101,28
1979,00	100,97
1978,00	100,80
1977,00	100,66
1976,00	100,41
1975,00	100,08
1974,00	99,84
1973,00	99,77
1972,00	99,87
1971,00	100,11
1970,00	100,42
1969,00	100,64
1968,00	100,64
1967,00	100,38
1966,00	100,02
1965,00	99,78
1964,00	99,80
1963,00	99,95
1962,00	100,05
1961,00	100,02
1960,00	99,94
1959,00	99,88
1958,00	99,84
1957,00	99,83
1956,00	99,86
1955,00	99,88
1954,00	99,79
1953,00	99,61
1952,00	99,46
1951,00	99,44
1950,00	99,49
1949,00	99,51
1948,00	99,44
1947,00	99,37
1946,00	99,37
1945,00	99,48
1944,00	99,63
1943,00	99,75
1942,00	99,75
1941,00	99,65
1940,00	99,57
1939,00	99,56
1938,00	99,60
1937,00	99,63
1936,00	99,65
1935,00	99,65
1934,00	99,63
1933,00	99,55
1932,00	99,47
1931,00	99,42
1930,00	99,44
1929,00	99,48
1928,00	99,51
1927,00	99,50
1926,00	99,47
1925,00	99,47
1924,00	99,51
1923,00	99,55
1922,00	99,56
1921,00	99,53
1920,00	99,50
1919,00	99,51
1918,00	99,56
1917,00	99,64
1916,00	99,69
1915,00	99,71
1914,00	99,70
1913,00	99,67
1912,00	99,63
1911,00	99,59
1910,00	99,55
1909,00	99,52
1908,00	99,54
1907,00	99,60
1906,00	99,65
1905,00	99,66
1904,00	99,64
1903,00	99,61
1902,00	99,57
1901,00	99,53
1900,00	99,51
1899,00	99,52
1898,00	99,53
1897,00	99,53
1896,00	99,52
1895,00	99,49
1894,00	99,47
1893,00	99,48
1892,00	99,51
1891,00	99,54
1890,00	99,56
1889,00	99,55
1888,00	99,51
1887,00	99,49
1886,00	99,49
1885,00	99,50
1884,00	99,52
1883,00	99,53
1882,00	99,52
1881,00	99,50
1880,00	99,49
1879,00	99,50
1878,00	99,51
1877,00	99,52
1876,00	99,52
1875,00	99,50
1874,00	99,48
1873,00	99,48
1872,00	99,50
1871,00	99,51
1870,00	99,52
1869,00	99,52
1868,00	99,52
1867,00	99,53
1866,00	99,54
1865,00	99,54
1864,00	99,54
1863,00	99,52
1862,00	99,51
1861,00	99,50
1860,00	99,52
1859,00	99,53
1858,00	99,53
1857,00	99,52
1856,00	99,51
1855,00	99,51
1854,00	99,51
1853,00	99,50
1852,00	99,49
1851,00	99,49
1850,00	99,50
1849,00	99,50
1848,00	99,50
1847,00	99,49
1846,00	99,48
1845,00	99,48
1844,00	99,49
1843,00	99,50
1842,00	99,51
1841,00	99,51
1840,00	99,51
1839,00	99,51
1838,00	99,52
1837,00	99,53
1836,00	99,54
1835,00	99,54
1834,00	99,55
1833,00	99,55
1832,00	99,55
1831,00	99,55
1830,00	99,55
1829,00	99,55
1828,00	99,54
1827,00	99,54
1826,00	99,54
1825,00	99,54
1824,00	99,55
1823,00	99,55
1822,00	99,54
1821,00	99,54
1820,00	99,53
1819,00	99,53
1818,00	99,52
1817,00	99,52
1816,00	99,52
1815,00	99,52
1814,00	99,52
1813,00	99,52
1812,00	99,52
1811,00	99,53
1810,00	99,53
1809,00	99,53
1808,00	99,53
1807,00	99,54
1806,00	99,55
1805,00	99,55
1804,00	99,55
1803,00	99,55
1802,00	99,55
1801,00	99,55
1800,00	99,55
1799,00	99,54
1798,00	99,52
1797,00	99,51
1796,00	99,51
1795,00	99,50
1794,00	99,50
1793,00	99,49
1792,00	99,50
1791,00	99,51
1790,00	99,51
1789,00	99,50
1788,00	99,50
1787,00	99,50
1786,00	99,50
1785,00	99,50
1784,00	99,51
1783,00	99,52
1782,00	99,53
1781,00	99,53
1780,00	99,52
1779,00	99,51
1778,00	99,50
1777,00	99,49
1776,00	99,49
1775,00	99,49
1774,00	99,48
1773,00	99,46
1772,00	99,47
1771,00	99,48
1770,00	99,48
1769,00	99,48
1768,00	99,47
1767,00	99,47
1766,00	99,47
1765,00	99,46
1764,00	99,45
1763,00	99,43
1762,00	99,42
1761,00	99,40
1760,00	99,38
1759,00	99,35
1758,00	99,32
1757,00	99,27
1756,00	99,23
1755,00	99,20
1754,00	99,17
1753,00	99,13
1752,00	99,07
1751,00	99,03
1750,00	99,00
1749,00	98,97
1748,00	98,94
1747,00	98,92
1746,00	98,91
1745,00	98,91
1744,00	98,92
1743,00	98,95
1742,00	98,96
1741,00	98,95
1740,00	98,94
1739,00	98,96
1738,00	98,98
1737,00	99,00
1736,00	98,99
1735,00	98,98
1734,00	99,00
1733,00	99,04
1732,00	99,08
1731,00	99,11
1730,00	99,14
1729,00	99,16
1728,00	99,17
1727,00	99,17
1726,00	99,18
1725,00	99,18
1724,00	99,18
1723,00	99,19
1722,00	99,20
1721,00	99,22
1720,00	99,23
1719,00	99,23
1718,00	99,21
1717,00	99,19
1716,00	99,17
1715,00	99,16
1714,00	99,15
1713,00	99,14
1712,00	99,13
1711,00	99,11
1710,00	99,10
1709,00	99,08
1708,00	99,07
1707,00	99,05
1706,00	99,04
1705,00	99,02
1704,00	99,01
1703,00	98,99
1702,00	98,92
1701,00	98,82
1700,00	98,75
1699,00	98,75
1698,00	98,76
1697,00	98,76
1696,00	98,73
1695,00	98,66
1694,00	98,60
1693,00	98,55
1692,00	98,51
1691,00	98,47
1690,00	98,42
1689,00	98,37
1688,00	98,35
1687,00	98,34
1686,00	98,29
1685,00	98,21
1684,00	98,13
1683,00	98,05
1682,00	97,98
1681,00	97,92
1680,00	97,87
1679,00	97,81
1678,00	97,75
1677,00	97,67
1676,00	97,57
1675,00	97,48
1674,00	97,43
1673,00	97,39
1672,00	97,34
1671,00	97,26
1670,00	97,18
1669,00	97,11
1668,00	97,05
1667,00	97,01
1666,00	96,96
1665,00	96,91
1664,00	96,83
1663,00	96,76
1662,00	96,72
1661,00	96,68
1660,00	96,64
1659,00	96,60
1658,00	96,57
1657,00	96,56
1656,00	96,56
1655,00	96,53
1654,00	96,49
1653,00	96,48
1652,00	96,44
1651,00	96,42
1650,00	96,41
1649,00	96,39
1648,00	96,35
1647,00	96,33
1646,00	96,33
1645,00	96,31
1644,00	96,30
1643,00	96,28
1642,00	96,27
1641,00	96,25
1640,00	96,24
1639,00	96,23
1638,00	96,22
1637,00	96,21
1636,00	96,21
1635,00	96,23
1634,00	96,25
1633,00	96,27
1632,00	96,27
1631,00	96,28
1630,00	96,30
1629,00	96,33
1628,00	96,39
1627,00	96,44
1626,00	96,48
1625,00	96,51
1624,00	96,55
1623,00	96,61
1622,00	96,69
1621,00	96,76
1620,00	96,82
1619,00	96,88
1618,00	96,93
1617,00	97,01
1616,00	97,10
1615,00	97,18
1614,00	97,24
1613,00	97,29
1612,00	97,33
1611,00	97,38
1610,00	97,43
1609,00	97,49
1608,00	97,55
1607,00	97,60
1606,00	97,64
1605,00	97,68
1604,00	97,72
1603,00	97,77
1602,00	97,82
1601,00	97,88
1600,00	97,94
1599,00	97,99
1598,00	98,04
1597,00	98,07
1596,00	98,09
1595,00	98,10
1594,00	98,10
1593,00	98,10
1592,00	98,09
1591,00	98,08
1590,00	98,08
1589,00	98,08
1588,00	98,08
1587,00	98,08
1586,00	98,08
1585,00	98,07
1584,00	98,07
1583,00	98,06
1582,00	98,04
1581,00	98,03
1580,00	98,02
1579,00	98,01
1578,00	97,99
1577,00	97,95
1576,00	97,88
1575,00	97,82
1574,00	97,77
1573,00	97,73
1572,00	97,67
1571,00	97,59
1570,00	97,52
1569,00	97,46
1568,00	97,41
1567,00	97,37
1566,00	97,32
1565,00	97,26
1564,00	97,22
1563,00	97,20
1562,00	97,19
1561,00	97,14
1560,00	97,00
1559,00	96,85
1558,00	96,75
1557,00	96,66
1556,00	96,59
1555,00	96,51
1554,00	96,42
1553,00	96,34
1552,00	96,27
1551,00	96,22
1550,00	96,17
1549,00	96,12
1548,00	96,08
1547,00	96,05
1546,00	96,02
1545,00	96,00
1544,00	96,00
1543,00	96,00
1542,00	96,00
1541,00	96,01
1540,00	96,06
1539,00	96,11
1538,00	96,11
1537,00	96,11
1536,00	96,10
1535,00	96,09
1534,00	96,09
1533,00	96,11
1532,00	96,13
1531,00	96,13
1530,00	96,13
1529,00	96,13
1528,00	96,13
1527,00	96,13
1526,00	96,12
1525,00	96,12
1524,00	96,12
1523,00	96,13
1522,00	96,14
1521,00	96,15
1520,00	96,15
1519,00	96,14
1518,00	96,12
1517,00	96,10
1516,00	96,08
1515,00	96,07
1514,00	96,04
1513,00	96,00
1512,00	95,97
1511,00	95,97
1510,00	95,97
1509,00	95,95
1508,00	95,91
1507,00	95,91
1506,00	95,89
1505,00	95,84
1504,00	95,82
1503,00	95,82
1502,00	95,82
1501,00	95,82
1500,00	95,81
1499,00	95,81
1498,00	95,81
1497,00	95,79
1496,00	95,78
1495,00	95,77
1494,00	95,76
1493,00	95,74
1492,00	95,70
1491,00	95,66
1490,00	95,64
1489,00	95,61
1488,00	95,57
1487,00	95,52
1486,00	95,45
1485,00	95,38
1484,00	95,30
1483,00	95,21
1482,00	95,11
1481,00	94,99
1480,00	94,88
1479,00	94,77
1478,00	94,64
1477,00	94,47
1476,00	94,29
1475,00	94,07
1474,00	93,76
1473,00	93,29
1472,00	92,74
1471,00	92,22
1470,00	91,74
1469,00	91,30
1468,00	90,90
1467,00	90,53
1466,00	90,20
1465,00	89,91
1464,00	89,70
1463,00	89,58
1462,00	89,50
1461,00	89,42
1460,00	89,34
1459,00	89,24
1458,00	89,08
1457,00	88,93
1456,00	88,91
1455,00	89,01
1454,00	89,16
1453,00	89,33
1452,00	89,52
1451,00	89,72
1450,00	89,92
1449,00	90,10
1448,00	90,31
1447,00	90,53
1446,00	90,75
1445,00	90,97
1444,00	91,20
1443,00	91,43
1442,00	91,67
1441,00	91,90
1440,00	92,11
1439,00	92,31
1438,00	92,50
1437,00	92,70
1436,00	92,92
1435,00	93,12
1434,00	93,28
1433,00	93,41
1432,00	93,52
1431,00	93,61
1430,00	93,67
1429,00	93,70
1428,00	93,70
1427,00	93,69
1426,00	93,64
1425,00	93,58
1424,00	93,50
1423,00	93,43
1422,00	93,37
1421,00	93,29
1420,00	93,19
1419,00	93,09
1418,00	93,03
1417,00	92,98
1416,00	92,94
1415,00	92,91
1414,00	92,89
1413,00	92,88
1412,00	92,87
1411,00	92,89
1410,00	92,92
1409,00	92,95
1408,00	93,00
1407,00	93,07
1406,00	93,16
1405,00	93,25
1404,00	93,36
1403,00	93,48
1402,00	93,60
1401,00	93,72
1400,00	93,84
1399,00	93,99
1398,00	94,13
1397,00	94,27
1396,00	94,40
1395,00	94,53
1394,00	94,67
1393,00	94,77
1392,00	94,86
1391,00	94,95
1390,00	95,02
1389,00	95,07
1388,00	95,09
1387,00	95,08
1386,00	95,03
1385,00	94,96
1384,00	94,86
1383,00	94,73
1382,00	94,54
1381,00	94,32
1380,00	94,09
1379,00	93,90
1378,00	93,82
1377,00	93,88
1376,00	94,07
1375,00	94,38
1374,00	94,75
1373,00	95,10
1372,00	95,36
1371,00	95,55
1370,00	95,70
1369,00	95,81
1368,00	95,89
1367,00	95,97
1366,00	96,05
1365,00	96,17
1364,00	96,32
1363,00	96,48
1362,00	96,64
1361,00	96,77
1360,00	96,86
1359,00	96,92
1358,00	96,96
1357,00	97,00
1356,00	97,04
1355,00	97,06
1354,00	97,08
1353,00	97,10
1352,00	97,11
1351,00	97,13
1350,00	97,14
1349,00	97,16
1348,00	97,17
1347,00	97,18
1346,00	97,18
1345,00	97,18
1344,00	97,19
1343,00	97,19
1342,00	97,19
1341,00	97,20
1340,00	97,22
1339,00	97,25
1338,00	97,28
1337,00	97,30
1336,00	97,32
1335,00	97,34
1334,00	97,35
1333,00	97,37
1332,00	97,40
1331,00	97,42
1330,00	97,45
1329,00	97,48
1328,00	97,52
1327,00	97,55
1326,00	97,59
1325,00	97,63
1324,00	97,66
1323,00	97,69
1322,00	97,71
1321,00	97,71
1320,00	97,71
1319,00	97,71
1318,00	97,70
1317,00	97,69
1316,00	97,68
1315,00	97,67
1314,00	97,66
1313,00	97,67
1312,00	97,68
1311,00	97,69
1310,00	97,71
1309,00	97,72
1308,00	97,74
1307,00	97,76
1306,00	97,78
1305,00	97,80
1304,00	97,82
1303,00	97,83
1302,00	97,85
1301,00	97,87
1300,00	97,89
1299,00	97,90
1298,00	97,92
1297,00	97,94
1296,00	97,96
1295,00	97,98
1294,00	98,00
1293,00	98,01
1292,00	98,03
1291,00	98,04
1290,00	98,06
1289,00	98,07
1288,00	98,07
1287,00	98,06
1286,00	98,05
1285,00	98,03
1284,00	98,01
1283,00	97,98
1282,00	97,95
1281,00	97,91
1280,00	97,87
1279,00	97,83
1278,00	97,80
1277,00	97,76
1276,00	97,74
1275,00	97,71
1274,00	97,69
1273,00	97,67
1272,00	97,66
1271,00	97,65
1270,00	97,65
1269,00	97,65
1268,00	97,66
1267,00	97,66
1266,00	97,64
1265,00	97,61
1264,00	97,56
1263,00	97,48
1262,00	97,40
1261,00	97,33
1260,00	97,26
1259,00	97,21
1258,00	97,16
1257,00	97,11
1256,00	97,06
1255,00	97,00
1254,00	96,94
1253,00	96,89
1252,00	96,86
1251,00	96,83
1250,00	96,82
1249,00	96,81
1248,00	96,81
1247,00	96,81
1246,00	96,81
1245,00	96,80
1244,00	96,79
1243,00	96,77
1242,00	96,75
1241,00	96,73
1240,00	96,70
1239,00	96,67
1238,00	96,63
1237,00	96,60
1236,00	96,57
1235,00	96,54
1234,00	96,52
1233,00	96,50
1232,00	96,49
1231,00	96,47
1230,00	96,46
1229,00	96,45
1228,00	96,44
1227,00	96,44
1226,00	96,44
1225,00	96,45
1224,00	96,46
1223,00	96,47
1222,00	96,48
1221,00	96,49
1220,00	96,51
1219,00	96,52
1218,00	96,53
1217,00	96,55
1216,00	96,56
1215,00	96,56
1214,00	96,56
1213,00	96,56
1212,00	96,55
1211,00	96,55
1210,00	96,54
1209,00	96,53
1208,00	96,52
1207,00	96,50
1206,00	96,48
1205,00	96,46
1204,00	96,44
1203,00	96,42
1202,00	96,39
1201,00	96,36
1200,00	96,34
1199,00	96,32
1198,00	96,31
1197,00	96,30
1196,00	96,29
1195,00	96,29
1194,00	96,29
1193,00	96,30
1192,00	96,29
1191,00	96,29
1190,00	96,29
1189,00	96,28
1188,00	96,27
1187,00	96,26
1186,00	96,25
1185,00	96,23
1184,00	96,22
1183,00	96,20
1182,00	96,18
1181,00	96,17
1180,00	96,15
1179,00	96,12
1178,00	96,10
1177,00	96,06
1176,00	96,03
1175,00	95,98
1174,00	95,93
1173,00	95,89
1172,00	95,84
1171,00	95,78
1170,00	95,72
1169,00	95,65
1168,00	95,58
1167,00	95,51
1166,00	95,44
1165,00	95,38
1164,00	95,31
1163,00	95,24
1162,00	95,17
1161,00	95,11
1160,00	95,05
1159,00	95,00
1158,00	94,95
1157,00	94,91
1156,00	94,87
1155,00	94,84
1154,00	94,82
1153,00	94,80
1152,00	94,79
1151,00	94,78
1150,00	94,76
1149,00	94,73
1148,00	94,69
1147,00	94,62
1146,00	94,53
1145,00	94,44
1144,00	94,33
1143,00	94,22
1142,00	94,11
1141,00	94,01
1140,00	93,90
1139,00	93,78
1138,00	93,66
1137,00	93,54
1136,00	93,41
1135,00	93,28
1134,00	93,13
1133,00	92,98
1132,00	92,82
1131,00	92,65
1130,00	92,46
1129,00	92,25
1128,00	92,02
1127,00	91,76
1126,00	91,47
1125,00	91,16
1124,00	90,83
1123,00	90,48
1122,00	90,11
1121,00	89,73
1120,00	89,34
1119,00	88,93
1118,00	88,53
1117,00	88,12
1116,00	87,73
1115,00	87,35
1114,00	86,98
1113,00	86,63
1112,00	86,28
1111,00	85,95
1110,00	85,64
1109,00	85,34
1108,00	85,06
1107,00	84,78
1106,00	84,51
1105,00	84,25
1104,00	84,01
1103,00	83,79
1102,00	83,58
1101,00	83,37
1100,00	83,16
1099,00	82,95
1098,00	82,75
1097,00	82,55
1096,00	82,35
1095,00	82,16
1094,00	81,97
1093,00	81,79
1092,00	81,61
1091,00	81,44
1090,00	81,28
1089,00	81,12
1088,00	80,98
1087,00	80,86
1086,00	80,77
1085,00	80,69
1084,00	80,62
1083,00	80,56
1082,00	80,52
1081,00	80,47
1080,00	80,41
1079,00	80,33
1078,00	80,25
1077,00	80,14
1076,00	80,01
1075,00	79,87
1074,00	79,71
1073,00	79,54
1072,00	79,36
1071,00	79,17
1070,00	78,97
1069,00	78,76
1068,00	78,53
1067,00	78,30
1066,00	78,08
1065,00	77,85
1064,00	77,62
1063,00	77,38
1062,00	77,15
1061,00	76,92
1060,00	76,68
1059,00	76,44
1058,00	76,22
1057,00	75,98
1056,00	75,75
1055,00	75,51
1054,00	75,28
1053,00	75,04
1052,00	74,79
1051,00	74,53
1050,00	74,27
1049,00	73,98
1048,00	73,68
1047,00	73,37
1046,00	73,06
1045,00	72,76
1044,00	72,44
1043,00	72,13
1042,00	71,82
1041,00	71,49
1040,00	71,15
1039,00	70,82
1038,00	70,48
1037,00	70,13
1036,00	69,77
1035,00	69,39
1034,00	69,02
1033,00	68,64
1032,00	68,25
1031,00	67,87
1030,00	67,52
1029,00	67,19
1028,00	66,90
1027,00	66,64
1026,00	66,44
1025,00	66,26
1024,00	66,11
1023,00	66,00
1022,00	65,93
1021,00	65,90
1020,00	65,87
1019,00	65,87
1018,00	65,88
1017,00	65,89
1016,00	65,88
1015,00	65,89
1014,00	65,91
1013,00	65,93
1012,00	65,94
1011,00	65,99
1010,00	66,08
1009,00	66,21
1008,00	66,36
1007,00	66,53
1006,00	66,74
1005,00	66,97
1004,00	67,21
1003,00	67,48
1002,00	67,77
1001,00	68,08
1000,00	68,41
999,00	68,74
998,00	69,08
997,00	69,43
996,00	69,77
995,00	70,13
994,00	70,50
993,00	70,86
992,00	71,21
991,00	71,56
990,00	71,93
989,00	72,29
988,00	72,66
987,00	73,02
986,00	73,38
985,00	73,72
984,00	74,06
983,00	74,40
982,00	74,73
981,00	75,06
980,00	75,38
979,00	75,70
978,00	76,03
977,00	76,35
976,00	76,65
975,00	76,95
974,00	77,23
973,00	77,49
972,00	77,72
971,00	77,93
970,00	78,10
969,00	78,23
968,00	78,30
967,00	78,32
966,00	78,28
965,00	78,18
964,00	78,03
963,00	77,85
962,00	77,68
961,00	77,54
960,00	77,45
959,00	77,43
958,00	77,49
957,00	77,62
956,00	77,81
955,00	78,05
954,00	78,31
953,00	78,58
952,00	78,85
951,00	79,12
950,00	79,39
949,00	79,64
948,00	79,88
947,00	80,12
946,00	80,35
945,00	80,59
944,00	80,81
943,00	81,03
942,00	81,25
941,00	81,46
940,00	81,66
939,00	81,87
938,00	82,08
937,00	82,27
936,00	82,45
935,00	82,63
934,00	82,82
933,00	82,99
932,00	83,16
931,00	83,33
930,00	83,49
929,00	83,65
928,00	83,80
927,00	83,94
926,00	84,08
925,00	84,21
924,00	84,33
923,00	84,45
922,00	84,57
921,00	84,68
920,00	84,78
919,00	84,88
918,00	84,99
917,00	85,10
916,00	85,21
915,00	85,32
914,00	85,43
913,00	85,54
912,00	85,63
911,00	85,72
910,00	85,81
909,00	85,90
908,00	85,98
907,00	86,07
906,00	86,16
905,00	86,24
904,00	86,32
903,00	86,40
902,00	86,48
901,00	86,55
900,00	86,63
899,00	86,70
898,00	86,78
897,00	86,84
896,00	86,91
895,00	86,99
894,00	87,08
893,00	87,17
892,00	87,25
891,00	87,32
890,00	87,38
889,00	87,44
888,00	87,49
887,00	87,52
886,00	87,51
885,00	87,45
884,00	87,29
883,00	87,03
882,00	86,70
881,00	86,34
880,00	86,05
879,00	85,88
878,00	85,82
877,00	85,81
876,00	85,79
875,00	85,69
874,00	85,53
873,00	85,37
872,00	85,26
871,00	85,25
870,00	85,32
869,00	85,43
868,00	85,55
867,00	85,69
866,00	85,84
865,00	85,98
864,00	86,10
863,00	86,21
862,00	86,32
861,00	86,42
860,00	86,51
859,00	86,60
858,00	86,70
857,00	86,78
856,00	86,86
855,00	86,94
854,00	87,02
853,00	87,09
852,00	87,15
851,00	87,21
850,00	87,27
849,00	87,32
848,00	87,38
847,00	87,44
846,00	87,51
845,00	87,60
844,00	87,70
843,00	87,80
842,00	87,91
841,00	88,03
840,00	88,15
839,00	88,28
838,00	88,41
837,00	88,55
836,00	88,68
835,00	88,81
834,00	88,95
833,00	89,09
832,00	89,22
831,00	89,34
830,00	89,45
829,00	89,54
828,00	89,60
827,00	89,65
826,00	89,69
825,00	89,71
824,00	89,73
823,00	89,74
822,00	89,76
821,00	89,78
820,00	89,79
819,00	89,80
818,00	89,82
817,00	89,83
816,00	89,82
815,00	89,82
814,00	89,82
813,00	89,81
812,00	89,80
811,00	89,77
810,00	89,73
809,00	89,69
808,00	89,64
807,00	89,59
806,00	89,56
805,00	89,53
804,00	89,52
803,00	89,52
802,00	89,53
801,00	89,56
800,00	89,60
799,00	89,66
798,00	89,72
797,00	89,78
796,00	89,84
795,00	89,89
794,00	89,95
793,00	90,01
792,00	90,06
791,00	90,12
790,00	90,17
789,00	90,22
788,00	90,27
787,00	90,32
786,00	90,36
785,00	90,40
784,00	90,44
783,00	90,47
782,00	90,50
781,00	90,52
780,00	90,55
779,00	90,59
778,00	90,63
777,00	90,68
776,00	90,72
775,00	90,76
774,00	90,81
773,00	90,86
772,00	90,91
771,00	90,96
770,00	91,02
769,00	91,08
768,00	91,12
767,00	91,17
766,00	91,20
765,00	91,24
764,00	91,28
763,00	91,32
762,00	91,36
761,00	91,39
760,00	91,41
759,00	91,42
758,00	91,44
757,00	91,46
756,00	91,47
755,00	91,48
754,00	91,50
753,00	91,53
752,00	91,56
751,00	91,60
750,00	91,65
749,00	91,69
748,00	91,73
747,00	91,76
746,00	91,77
745,00	91,77
744,00	91,76
743,00	91,74
742,00	91,73
741,00	91,72
740,00	91,71
739,00	91,70
738,00	91,70
737,00	91,70
736,00	91,70
735,00	91,70
734,00	91,68
733,00	91,66
732,00	91,63
731,00	91,58
730,00	91,51
729,00	91,42
728,00	91,32
727,00	91,21
726,00	91,10
725,00	90,98
724,00	90,88
723,00	90,80
722,00	90,78
721,00	90,80
720,00	90,88
719,00	90,99
718,00	91,10
717,00	91,22
716,00	91,34
715,00	91,44
714,00	91,53
713,00	91,61
712,00	91,66
711,00	91,70
710,00	91,74
709,00	91,77
708,00	91,81
707,00	91,84
706,00	91,87
705,00	91,90
704,00	91,92
703,00	91,92
702,00	91,93
701,00	91,94
700,00	91,94
699,00	91,92
698,00	91,90
697,00	91,86
696,00	91,82
695,00	91,79
694,00	91,76
693,00	91,75
692,00	91,73
691,00	91,72
690,00	91,71
689,00	91,69
688,00	91,68
687,00	91,67
686,00	91,66
685,00	91,65
684,00	91,64
683,00	91,62
682,00	91,61
681,00	91,59
680,00	91,56
679,00	91,53
678,00	91,50
677,00	91,48
676,00	91,45
675,00	91,41
674,00	91,36
673,00	91,32
672,00	91,27
671,00	91,21
670,00	91,10
669,00	90,91
668,00	90,71
667,00	90,64
666,00	90,67
665,00	90,72
664,00	90,74
663,00	90,75
662,00	90,76
661,00	90,76
660,00	90,73
659,00	90,69
658,00	90,64
657,00	90,56
656,00	90,47
655,00	90,39
654,00	90,31
653,00	90,24
652,00	90,15
651,00	90,07
650,00	89,98
649,00	89,87
648,00	89,73
647,00	89,59
646,00	89,46
645,00	89,32
644,00	89,17
643,00	89,02
642,00	88,87
641,00	88,72
640,00	88,57
639,00	88,41
638,00	88,28
637,00	88,15
636,00	88,00
635,00	87,86
634,00	87,74
633,00	87,63
632,00	87,51
631,00	87,38
630,00	87,25
629,00	87,13
628,00	87,01
627,00	86,88
626,00	86,72
625,00	86,48
624,00	86,19
623,00	85,87
622,00	85,56
621,00	85,18
620,00	84,70
619,00	84,14
618,00	83,53
617,00	82,80
616,00	82,00
615,00	81,25
614,00	80,58
613,00	79,87
612,00	79,01
611,00	78,11
610,00	77,24
609,00	76,32
608,00	75,34
607,00	74,42
606,00	73,58
605,00	72,73
604,00	71,88
603,00	71,28
602,00	71,07
601,00	71,07
600,00	71,13
599,00	71,33
598,00	71,71
597,00	72,20
596,00	72,74
595,00	73,39
594,00	74,08
593,00	74,60
592,00	74,92
591,00	75,28
590,00	75,78
589,00	76,19
588,00	76,32
587,00	76,26
586,00	76,13
585,00	75,89
584,00	75,49
583,00	75,12
582,00	74,80
581,00	74,31
580,00	73,55
579,00	72,79
578,00	72,20
577,00	71,48
576,00	70,49
575,00	69,63
574,00	69,16
573,00	68,74
572,00	68,10
571,00	67,53
570,00	67,20
569,00	66,68
568,00	65,77
567,00	64,91
566,00	64,39
565,00	63,80
564,00	62,87
563,00	61,97
562,00	61,42
561,00	60,94
560,00	60,40
559,00	60,21
558,00	60,46
557,00	60,62
556,00	60,56
555,00	60,82
554,00	61,58
553,00	62,17
552,00	62,32
551,00	62,56
550,00	63,22
