# Supplementary material for: Microstructural and chemical characterization of radiation-induced carious dentin of teeth submitted to ionizing radiation as a head and neck cancer therapy
Source: PLoS One. 2025 Dec 12;20(12):e0337062. doi: 10.1371/journal.pone.0337062 (PMC12700452; doi:10.1371/journal.pone.0337062)
Supplement: S4 Data — (ZIP) [file pone.0337062.s004.zip › ftir_bruna/transmitance/amostra2.2.csv]

Criado como novo conjunto de dados	Amostra 001 por Administrator data sexta-feira, fevereiro 26 2021
cm-1	%T
2000,00	99,24
1999,00	99,28
1998,00	99,30
1997,00	99,28
1996,00	99,26
1995,00	99,29
1994,00	99,33
1993,00	99,37
1992,00	99,46
1991,00	99,62
1990,00	99,75
1989,00	99,78
1988,00	99,72
1987,00	99,59
1986,00	99,41
1985,00	99,18
1984,00	99,01
1983,00	98,99
1982,00	99,10
1981,00	99,22
1980,00	99,34
1979,00	99,54
1978,00	99,83
1977,00	100,07
1976,00	100,15
1975,00	100,11
1974,00	100,05
1973,00	100,01
1972,00	99,98
1971,00	99,93
1970,00	99,83
1969,00	99,74
1968,00	99,76
1967,00	99,88
1966,00	100,00
1965,00	100,02
1964,00	99,99
1963,00	100,00
1962,00	100,03
1961,00	100,01
1960,00	99,90
1959,00	99,72
1958,00	99,53
1957,00	99,40
1956,00	99,39
1955,00	99,42
1954,00	99,42
1953,00	99,37
1952,00	99,35
1951,00	99,40
1950,00	99,48
1949,00	99,51
1948,00	99,49
1947,00	99,45
1946,00	99,41
1945,00	99,38
1944,00	99,38
1943,00	99,38
1942,00	99,38
1941,00	99,38
1940,00	99,37
1939,00	99,39
1938,00	99,41
1937,00	99,43
1936,00	99,43
1935,00	99,44
1934,00	99,42
1933,00	99,39
1932,00	99,35
1931,00	99,33
1930,00	99,33
1929,00	99,35
1928,00	99,36
1927,00	99,36
1926,00	99,35
1925,00	99,33
1924,00	99,32
1923,00	99,34
1922,00	99,37
1921,00	99,38
1920,00	99,37
1919,00	99,36
1918,00	99,36
1917,00	99,38
1916,00	99,42
1915,00	99,44
1914,00	99,42
1913,00	99,37
1912,00	99,33
1911,00	99,31
1910,00	99,33
1909,00	99,37
1908,00	99,41
1907,00	99,43
1906,00	99,43
1905,00	99,42
1904,00	99,42
1903,00	99,44
1902,00	99,44
1901,00	99,44
1900,00	99,43
1899,00	99,42
1898,00	99,41
1897,00	99,39
1896,00	99,37
1895,00	99,37
1894,00	99,37
1893,00	99,37
1892,00	99,38
1891,00	99,40
1890,00	99,41
1889,00	99,41
1888,00	99,41
1887,00	99,42
1886,00	99,43
1885,00	99,44
1884,00	99,45
1883,00	99,44
1882,00	99,42
1881,00	99,41
1880,00	99,40
1879,00	99,40
1878,00	99,40
1877,00	99,40
1876,00	99,39
1875,00	99,37
1874,00	99,37
1873,00	99,37
1872,00	99,39
1871,00	99,40
1870,00	99,40
1869,00	99,40
1868,00	99,40
1867,00	99,39
1866,00	99,39
1865,00	99,39
1864,00	99,39
1863,00	99,39
1862,00	99,39
1861,00	99,41
1860,00	99,42
1859,00	99,44
1858,00	99,44
1857,00	99,44
1856,00	99,44
1855,00	99,45
1854,00	99,44
1853,00	99,44
1852,00	99,43
1851,00	99,43
1850,00	99,43
1849,00	99,43
1848,00	99,43
1847,00	99,42
1846,00	99,40
1845,00	99,40
1844,00	99,42
1843,00	99,43
1842,00	99,43
1841,00	99,42
1840,00	99,40
1839,00	99,40
1838,00	99,41
1837,00	99,41
1836,00	99,42
1835,00	99,42
1834,00	99,42
1833,00	99,43
1832,00	99,45
1831,00	99,49
1830,00	99,51
1829,00	99,51
1828,00	99,49
1827,00	99,48
1826,00	99,48
1825,00	99,49
1824,00	99,49
1823,00	99,48
1822,00	99,47
1821,00	99,46
1820,00	99,46
1819,00	99,47
1818,00	99,47
1817,00	99,48
1816,00	99,48
1815,00	99,47
1814,00	99,46
1813,00	99,45
1812,00	99,46
1811,00	99,48
1810,00	99,49
1809,00	99,50
1808,00	99,50
1807,00	99,50
1806,00	99,49
1805,00	99,50
1804,00	99,52
1803,00	99,54
1802,00	99,55
1801,00	99,54
1800,00	99,52
1799,00	99,50
1798,00	99,48
1797,00	99,46
1796,00	99,45
1795,00	99,43
1794,00	99,42
1793,00	99,43
1792,00	99,45
1791,00	99,47
1790,00	99,47
1789,00	99,46
1788,00	99,45
1787,00	99,45
1786,00	99,46
1785,00	99,46
1784,00	99,46
1783,00	99,47
1782,00	99,48
1781,00	99,48
1780,00	99,48
1779,00	99,47
1778,00	99,46
1777,00	99,45
1776,00	99,43
1775,00	99,42
1774,00	99,40
1773,00	99,39
1772,00	99,40
1771,00	99,43
1770,00	99,44
1769,00	99,44
1768,00	99,43
1767,00	99,42
1766,00	99,40
1765,00	99,38
1764,00	99,37
1763,00	99,37
1762,00	99,36
1761,00	99,34
1760,00	99,31
1759,00	99,29
1758,00	99,25
1757,00	99,20
1756,00	99,14
1755,00	99,09
1754,00	99,04
1753,00	98,98
1752,00	98,92
1751,00	98,87
1750,00	98,84
1749,00	98,81
1748,00	98,77
1747,00	98,75
1746,00	98,75
1745,00	98,75
1744,00	98,75
1743,00	98,77
1742,00	98,78
1741,00	98,77
1740,00	98,77
1739,00	98,79
1738,00	98,82
1737,00	98,82
1736,00	98,81
1735,00	98,81
1734,00	98,85
1733,00	98,91
1732,00	98,97
1731,00	99,02
1730,00	99,06
1729,00	99,08
1728,00	99,09
1727,00	99,10
1726,00	99,11
1725,00	99,12
1724,00	99,12
1723,00	99,13
1722,00	99,15
1721,00	99,17
1720,00	99,20
1719,00	99,23
1718,00	99,22
1717,00	99,21
1716,00	99,21
1715,00	99,22
1714,00	99,22
1713,00	99,23
1712,00	99,23
1711,00	99,23
1710,00	99,24
1709,00	99,25
1708,00	99,27
1707,00	99,29
1706,00	99,31
1705,00	99,33
1704,00	99,34
1703,00	99,32
1702,00	99,27
1701,00	99,22
1700,00	99,20
1699,00	99,21
1698,00	99,23
1697,00	99,26
1696,00	99,28
1695,00	99,28
1694,00	99,26
1693,00	99,23
1692,00	99,22
1691,00	99,21
1690,00	99,20
1689,00	99,19
1688,00	99,18
1687,00	99,17
1686,00	99,17
1685,00	99,16
1684,00	99,17
1683,00	99,16
1682,00	99,13
1681,00	99,10
1680,00	99,08
1679,00	99,06
1678,00	99,03
1677,00	99,00
1676,00	98,97
1675,00	98,96
1674,00	98,96
1673,00	98,96
1672,00	98,95
1671,00	98,94
1670,00	98,93
1669,00	98,93
1668,00	98,92
1667,00	98,91
1666,00	98,90
1665,00	98,88
1664,00	98,86
1663,00	98,85
1662,00	98,84
1661,00	98,84
1660,00	98,83
1659,00	98,81
1658,00	98,81
1657,00	98,81
1656,00	98,82
1655,00	98,82
1654,00	98,83
1653,00	98,85
1652,00	98,83
1651,00	98,83
1650,00	98,83
1649,00	98,83
1648,00	98,81
1647,00	98,79
1646,00	98,79
1645,00	98,80
1644,00	98,80
1643,00	98,80
1642,00	98,79
1641,00	98,79
1640,00	98,79
1639,00	98,79
1638,00	98,80
1637,00	98,81
1636,00	98,84
1635,00	98,89
1634,00	98,91
1633,00	98,92
1632,00	98,92
1631,00	98,92
1630,00	98,93
1629,00	98,96
1628,00	98,98
1627,00	99,00
1626,00	99,02
1625,00	99,02
1624,00	99,01
1623,00	99,02
1622,00	99,05
1621,00	99,07
1620,00	99,07
1619,00	99,07
1618,00	99,07
1617,00	99,09
1616,00	99,12
1615,00	99,16
1614,00	99,18
1613,00	99,19
1612,00	99,19
1611,00	99,19
1610,00	99,19
1609,00	99,20
1608,00	99,21
1607,00	99,21
1606,00	99,22
1605,00	99,23
1604,00	99,24
1603,00	99,25
1602,00	99,28
1601,00	99,31
1600,00	99,34
1599,00	99,37
1598,00	99,39
1597,00	99,40
1596,00	99,40
1595,00	99,40
1594,00	99,38
1593,00	99,37
1592,00	99,35
1591,00	99,33
1590,00	99,33
1589,00	99,32
1588,00	99,32
1587,00	99,30
1586,00	99,29
1585,00	99,28
1584,00	99,27
1583,00	99,25
1582,00	99,24
1581,00	99,23
1580,00	99,22
1579,00	99,19
1578,00	99,16
1577,00	99,12
1576,00	99,07
1575,00	99,03
1574,00	99,01
1573,00	98,98
1572,00	98,94
1571,00	98,89
1570,00	98,85
1569,00	98,82
1568,00	98,79
1567,00	98,76
1566,00	98,74
1565,00	98,71
1564,00	98,69
1563,00	98,68
1562,00	98,69
1561,00	98,68
1560,00	98,61
1559,00	98,49
1558,00	98,40
1557,00	98,33
1556,00	98,25
1555,00	98,17
1554,00	98,09
1553,00	98,02
1552,00	97,97
1551,00	97,94
1550,00	97,89
1549,00	97,84
1548,00	97,80
1547,00	97,78
1546,00	97,78
1545,00	97,77
1544,00	97,77
1543,00	97,76
1542,00	97,76
1541,00	97,78
1540,00	97,86
1539,00	97,94
1538,00	97,98
1537,00	97,99
1536,00	98,00
1535,00	98,01
1534,00	98,03
1533,00	98,06
1532,00	98,07
1531,00	98,06
1530,00	98,05
1529,00	98,04
1528,00	98,04
1527,00	98,03
1526,00	98,00
1525,00	97,97
1524,00	97,95
1523,00	97,94
1522,00	97,93
1521,00	97,92
1520,00	97,91
1519,00	97,90
1518,00	97,86
1517,00	97,80
1516,00	97,73
1515,00	97,67
1514,00	97,60
1513,00	97,52
1512,00	97,45
1511,00	97,41
1510,00	97,38
1509,00	97,30
1508,00	97,17
1507,00	97,05
1506,00	96,94
1505,00	96,82
1504,00	96,75
1503,00	96,71
1502,00	96,67
1501,00	96,61
1500,00	96,56
1499,00	96,51
1498,00	96,44
1497,00	96,34
1496,00	96,25
1495,00	96,19
1494,00	96,13
1493,00	96,07
1492,00	96,00
1491,00	95,93
1490,00	95,84
1489,00	95,73
1488,00	95,63
1487,00	95,51
1486,00	95,39
1485,00	95,25
1484,00	95,12
1483,00	94,98
1482,00	94,83
1481,00	94,64
1480,00	94,47
1479,00	94,31
1478,00	94,14
1477,00	93,92
1476,00	93,67
1475,00	93,38
1474,00	92,96
1473,00	92,34
1472,00	91,62
1471,00	90,93
1470,00	90,30
1469,00	89,72
1468,00	89,19
1467,00	88,73
1466,00	88,34
1465,00	87,99
1464,00	87,75
1463,00	87,61
1462,00	87,51
1461,00	87,43
1460,00	87,36
1459,00	87,26
1458,00	87,11
1457,00	86,97
1456,00	86,99
1455,00	87,16
1454,00	87,37
1453,00	87,61
1452,00	87,88
1451,00	88,18
1450,00	88,46
1449,00	88,75
1448,00	89,05
1447,00	89,36
1446,00	89,66
1445,00	89,96
1444,00	90,27
1443,00	90,60
1442,00	90,92
1441,00	91,22
1440,00	91,50
1439,00	91,77
1438,00	92,04
1437,00	92,33
1436,00	92,62
1435,00	92,84
1434,00	93,01
1433,00	93,14
1432,00	93,27
1431,00	93,37
1430,00	93,43
1429,00	93,43
1428,00	93,40
1427,00	93,35
1426,00	93,27
1425,00	93,16
1424,00	93,03
1423,00	92,92
1422,00	92,81
1421,00	92,70
1420,00	92,57
1419,00	92,45
1418,00	92,34
1417,00	92,25
1416,00	92,17
1415,00	92,12
1414,00	92,09
1413,00	92,06
1412,00	92,06
1411,00	92,09
1410,00	92,14
1409,00	92,21
1408,00	92,30
1407,00	92,42
1406,00	92,57
1405,00	92,73
1404,00	92,90
1403,00	93,08
1402,00	93,26
1401,00	93,44
1400,00	93,64
1399,00	93,87
1398,00	94,09
1397,00	94,29
1396,00	94,48
1395,00	94,69
1394,00	94,87
1393,00	95,02
1392,00	95,15
1391,00	95,26
1390,00	95,38
1389,00	95,47
1388,00	95,51
1387,00	95,51
1386,00	95,45
1385,00	95,36
1384,00	95,24
1383,00	95,07
1382,00	94,84
1381,00	94,56
1380,00	94,26
1379,00	94,03
1378,00	93,94
1377,00	94,03
1376,00	94,30
1375,00	94,72
1374,00	95,21
1373,00	95,66
1372,00	96,01
1371,00	96,25
1370,00	96,43
1369,00	96,56
1368,00	96,66
1367,00	96,74
1366,00	96,85
1365,00	97,01
1364,00	97,21
1363,00	97,42
1362,00	97,61
1361,00	97,75
1360,00	97,85
1359,00	97,92
1358,00	97,98
1357,00	98,03
1356,00	98,08
1355,00	98,12
1354,00	98,15
1353,00	98,18
1352,00	98,21
1351,00	98,24
1350,00	98,28
1349,00	98,32
1348,00	98,35
1347,00	98,39
1346,00	98,42
1345,00	98,44
1344,00	98,47
1343,00	98,50
1342,00	98,53
1341,00	98,57
1340,00	98,62
1339,00	98,67
1338,00	98,71
1337,00	98,74
1336,00	98,77
1335,00	98,79
1334,00	98,81
1333,00	98,84
1332,00	98,86
1331,00	98,89
1330,00	98,91
1329,00	98,94
1328,00	98,97
1327,00	99,00
1326,00	99,03
1325,00	99,06
1324,00	99,09
1323,00	99,11
1322,00	99,12
1321,00	99,12
1320,00	99,11
1319,00	99,10
1318,00	99,09
1317,00	99,07
1316,00	99,05
1315,00	99,04
1314,00	99,02
1313,00	99,02
1312,00	99,02
1311,00	99,02
1310,00	99,03
1309,00	99,04
1308,00	99,05
1307,00	99,07
1306,00	99,08
1305,00	99,09
1304,00	99,11
1303,00	99,12
1302,00	99,14
1301,00	99,15
1300,00	99,17
1299,00	99,19
1298,00	99,21
1297,00	99,23
1296,00	99,25
1295,00	99,28
1294,00	99,30
1293,00	99,33
1292,00	99,36
1291,00	99,39
1290,00	99,42
1289,00	99,44
1288,00	99,46
1287,00	99,47
1286,00	99,47
1285,00	99,46
1284,00	99,45
1283,00	99,43
1282,00	99,39
1281,00	99,36
1280,00	99,32
1279,00	99,29
1278,00	99,25
1277,00	99,21
1276,00	99,18
1275,00	99,15
1274,00	99,12
1273,00	99,09
1272,00	99,07
1271,00	99,05
1270,00	99,04
1269,00	99,03
1268,00	99,01
1267,00	98,98
1266,00	98,93
1265,00	98,86
1264,00	98,76
1263,00	98,66
1262,00	98,55
1261,00	98,46
1260,00	98,41
1259,00	98,38
1258,00	98,37
1257,00	98,38
1256,00	98,39
1255,00	98,39
1254,00	98,39
1253,00	98,40
1252,00	98,41
1251,00	98,43
1250,00	98,46
1249,00	98,50
1248,00	98,55
1247,00	98,60
1246,00	98,63
1245,00	98,66
1244,00	98,69
1243,00	98,71
1242,00	98,72
1241,00	98,72
1240,00	98,72
1239,00	98,70
1238,00	98,69
1237,00	98,68
1236,00	98,67
1235,00	98,66
1234,00	98,65
1233,00	98,65
1232,00	98,64
1231,00	98,63
1230,00	98,62
1229,00	98,61
1228,00	98,59
1227,00	98,58
1226,00	98,57
1225,00	98,55
1224,00	98,54
1223,00	98,53
1222,00	98,52
1221,00	98,52
1220,00	98,51
1219,00	98,51
1218,00	98,51
1217,00	98,51
1216,00	98,51
1215,00	98,51
1214,00	98,50
1213,00	98,50
1212,00	98,50
1211,00	98,50
1210,00	98,51
1209,00	98,51
1208,00	98,51
1207,00	98,50
1206,00	98,50
1205,00	98,48
1204,00	98,46
1203,00	98,43
1202,00	98,40
1201,00	98,37
1200,00	98,33
1199,00	98,29
1198,00	98,25
1197,00	98,21
1196,00	98,18
1195,00	98,15
1194,00	98,12
1193,00	98,10
1192,00	98,07
1191,00	98,05
1190,00	98,02
1189,00	97,99
1188,00	97,96
1187,00	97,93
1186,00	97,90
1185,00	97,86
1184,00	97,83
1183,00	97,80
1182,00	97,77
1181,00	97,74
1180,00	97,71
1179,00	97,67
1178,00	97,63
1177,00	97,59
1176,00	97,55
1175,00	97,49
1174,00	97,44
1173,00	97,38
1172,00	97,32
1171,00	97,25
1170,00	97,18
1169,00	97,10
1168,00	97,02
1167,00	96,95
1166,00	96,87
1165,00	96,79
1164,00	96,71
1163,00	96,63
1162,00	96,55
1161,00	96,48
1160,00	96,41
1159,00	96,34
1158,00	96,27
1157,00	96,20
1156,00	96,14
1155,00	96,09
1154,00	96,04
1153,00	96,00
1152,00	95,97
1151,00	95,94
1150,00	95,91
1149,00	95,86
1148,00	95,79
1147,00	95,69
1146,00	95,57
1145,00	95,44
1144,00	95,29
1143,00	95,15
1142,00	95,01
1141,00	94,87
1140,00	94,73
1139,00	94,58
1138,00	94,43
1137,00	94,28
1136,00	94,12
1135,00	93,94
1134,00	93,76
1133,00	93,57
1132,00	93,37
1131,00	93,15
1130,00	92,91
1129,00	92,65
1128,00	92,36
1127,00	92,04
1126,00	91,69
1125,00	91,30
1124,00	90,89
1123,00	90,45
1122,00	89,99
1121,00	89,51
1120,00	89,01
1119,00	88,50
1118,00	88,00
1117,00	87,50
1116,00	87,00
1115,00	86,52
1114,00	86,06
1113,00	85,61
1112,00	85,16
1111,00	84,73
1110,00	84,31
1109,00	83,90
1108,00	83,50
1107,00	83,11
1106,00	82,74
1105,00	82,37
1104,00	82,01
1103,00	81,67
1102,00	81,35
1101,00	81,03
1100,00	80,70
1099,00	80,38
1098,00	80,07
1097,00	79,76
1096,00	79,45
1095,00	79,16
1094,00	78,87
1093,00	78,59
1092,00	78,32
1091,00	78,06
1090,00	77,82
1089,00	77,60
1088,00	77,40
1087,00	77,23
1086,00	77,10
1085,00	76,99
1084,00	76,89
1083,00	76,81
1082,00	76,74
1081,00	76,68
1080,00	76,60
1079,00	76,50
1078,00	76,38
1077,00	76,22
1076,00	76,03
1075,00	75,80
1074,00	75,56
1073,00	75,29
1072,00	75,00
1071,00	74,70
1070,00	74,40
1069,00	74,08
1068,00	73,74
1067,00	73,40
1066,00	73,06
1065,00	72,72
1064,00	72,37
1063,00	72,02
1062,00	71,68
1061,00	71,34
1060,00	70,98
1059,00	70,63
1058,00	70,29
1057,00	69,94
1056,00	69,59
1055,00	69,23
1054,00	68,88
1053,00	68,53
1052,00	68,15
1051,00	67,78
1050,00	67,39
1049,00	66,99
1048,00	66,56
1047,00	66,13
1046,00	65,70
1045,00	65,27
1044,00	64,82
1043,00	64,39
1042,00	63,96
1041,00	63,52
1040,00	63,07
1039,00	62,61
1038,00	62,16
1037,00	61,69
1036,00	61,20
1035,00	60,71
1034,00	60,22
1033,00	59,72
1032,00	59,21
1031,00	58,70
1030,00	58,23
1029,00	57,76
1028,00	57,32
1027,00	56,91
1026,00	56,56
1025,00	56,25
1024,00	55,96
1023,00	55,72
1022,00	55,52
1021,00	55,35
1020,00	55,19
1019,00	55,06
1018,00	54,96
1017,00	54,86
1016,00	54,76
1015,00	54,67
1014,00	54,60
1013,00	54,53
1012,00	54,47
1011,00	54,45
1010,00	54,47
1009,00	54,52
1008,00	54,59
1007,00	54,70
1006,00	54,86
1005,00	55,03
1004,00	55,23
1003,00	55,46
1002,00	55,72
1001,00	56,01
1000,00	56,31
999,00	56,64
998,00	56,99
997,00	57,35
996,00	57,72
995,00	58,10
994,00	58,50
993,00	58,90
992,00	59,31
991,00	59,73
990,00	60,17
989,00	60,61
988,00	61,05
987,00	61,50
986,00	61,97
985,00	62,43
984,00	62,89
983,00	63,35
982,00	63,82
981,00	64,28
980,00	64,73
979,00	65,19
978,00	65,65
977,00	66,12
976,00	66,56
975,00	67,01
974,00	67,44
973,00	67,84
972,00	68,21
971,00	68,54
970,00	68,83
969,00	69,05
968,00	69,19
967,00	69,25
966,00	69,22
965,00	69,10
964,00	68,90
963,00	68,65
962,00	68,40
961,00	68,17
960,00	68,02
959,00	67,96
958,00	68,01
957,00	68,15
956,00	68,37
955,00	68,67
954,00	69,01
953,00	69,39
952,00	69,77
951,00	70,15
950,00	70,54
949,00	70,91
948,00	71,27
947,00	71,62
946,00	71,99
945,00	72,34
944,00	72,69
943,00	73,04
942,00	73,38
941,00	73,71
940,00	74,03
939,00	74,36
938,00	74,68
937,00	74,99
936,00	75,28
935,00	75,57
934,00	75,85
933,00	76,12
932,00	76,38
931,00	76,64
930,00	76,89
929,00	77,13
928,00	77,36
927,00	77,59
926,00	77,81
925,00	78,01
924,00	78,21
923,00	78,40
922,00	78,58
921,00	78,75
920,00	78,91
919,00	79,07
918,00	79,23
917,00	79,39
916,00	79,55
915,00	79,70
914,00	79,85
913,00	80,01
912,00	80,15
911,00	80,29
910,00	80,43
909,00	80,57
908,00	80,70
907,00	80,84
906,00	80,97
905,00	81,10
904,00	81,22
903,00	81,35
902,00	81,47
901,00	81,59
900,00	81,70
899,00	81,81
898,00	81,93
897,00	82,05
896,00	82,16
895,00	82,28
894,00	82,41
893,00	82,53
892,00	82,64
891,00	82,75
890,00	82,85
889,00	82,95
888,00	83,02
887,00	83,07
886,00	83,07
885,00	83,00
884,00	82,79
883,00	82,43
882,00	81,95
881,00	81,42
880,00	80,97
879,00	80,68
878,00	80,57
877,00	80,54
876,00	80,49
875,00	80,33
874,00	80,07
873,00	79,82
872,00	79,66
871,00	79,63
870,00	79,71
869,00	79,86
868,00	80,03
867,00	80,22
866,00	80,42
865,00	80,62
864,00	80,81
863,00	80,98
862,00	81,14
861,00	81,29
860,00	81,43
859,00	81,58
858,00	81,73
857,00	81,88
856,00	82,01
855,00	82,15
854,00	82,28
853,00	82,41
852,00	82,53
851,00	82,65
850,00	82,77
849,00	82,88
848,00	82,98
847,00	83,09
846,00	83,21
845,00	83,35
844,00	83,50
843,00	83,67
842,00	83,84
841,00	84,03
840,00	84,21
839,00	84,40
838,00	84,59
837,00	84,78
836,00	84,96
835,00	85,14
834,00	85,32
833,00	85,49
832,00	85,64
831,00	85,79
830,00	85,93
829,00	86,04
828,00	86,13
827,00	86,21
826,00	86,27
825,00	86,31
824,00	86,32
823,00	86,33
822,00	86,34
821,00	86,36
820,00	86,39
819,00	86,42
818,00	86,46
817,00	86,49
816,00	86,51
815,00	86,52
814,00	86,53
813,00	86,54
812,00	86,52
811,00	86,50
810,00	86,46
809,00	86,41
808,00	86,36
807,00	86,32
806,00	86,31
805,00	86,31
804,00	86,33
803,00	86,37
802,00	86,43
801,00	86,51
800,00	86,61
799,00	86,72
798,00	86,84
797,00	86,96
796,00	87,08
795,00	87,20
794,00	87,33
793,00	87,46
792,00	87,59
791,00	87,72
790,00	87,85
789,00	87,97
788,00	88,09
787,00	88,20
786,00	88,31
785,00	88,41
784,00	88,52
783,00	88,62
782,00	88,73
781,00	88,82
780,00	88,90
779,00	88,99
778,00	89,09
777,00	89,18
776,00	89,26
775,00	89,33
774,00	89,41
773,00	89,49
772,00	89,56
771,00	89,64
770,00	89,71
769,00	89,78
768,00	89,85
767,00	89,91
766,00	89,97
765,00	90,02
764,00	90,08
763,00	90,14
762,00	90,19
761,00	90,24
760,00	90,28
759,00	90,31
758,00	90,35
757,00	90,38
756,00	90,41
755,00	90,45
754,00	90,50
753,00	90,57
752,00	90,65
751,00	90,72
750,00	90,79
749,00	90,85
748,00	90,91
747,00	90,96
746,00	91,00
745,00	91,03
744,00	91,04
743,00	91,05
742,00	91,06
741,00	91,07
740,00	91,07
739,00	91,08
738,00	91,09
737,00	91,12
736,00	91,15
735,00	91,17
734,00	91,18
733,00	91,17
732,00	91,15
731,00	91,11
730,00	91,05
729,00	90,97
728,00	90,87
727,00	90,75
726,00	90,62
725,00	90,50
724,00	90,40
723,00	90,32
722,00	90,31
721,00	90,36
720,00	90,47
719,00	90,63
718,00	90,82
717,00	90,99
716,00	91,15
715,00	91,30
714,00	91,42
713,00	91,52
712,00	91,62
711,00	91,71
710,00	91,80
709,00	91,87
708,00	91,93
707,00	91,98
706,00	92,02
705,00	92,07
704,00	92,11
703,00	92,15
702,00	92,19
701,00	92,24
700,00	92,27
699,00	92,29
698,00	92,30
697,00	92,29
696,00	92,26
695,00	92,24
694,00	92,22
693,00	92,21
692,00	92,21
691,00	92,21
690,00	92,19
689,00	92,17
688,00	92,15
687,00	92,14
686,00	92,14
685,00	92,15
684,00	92,15
683,00	92,15
682,00	92,14
681,00	92,14
680,00	92,13
679,00	92,13
678,00	92,12
677,00	92,10
676,00	92,06
675,00	92,01
674,00	91,95
673,00	91,89
672,00	91,84
671,00	91,79
670,00	91,70
669,00	91,54
668,00	91,33
667,00	91,24
666,00	91,27
665,00	91,32
664,00	91,34
663,00	91,34
662,00	91,33
661,00	91,31
660,00	91,26
659,00	91,19
658,00	91,13
657,00	91,05
656,00	90,97
655,00	90,86
654,00	90,75
653,00	90,61
652,00	90,46
651,00	90,33
650,00	90,20
649,00	90,05
648,00	89,85
647,00	89,64
646,00	89,45
645,00	89,28
644,00	89,08
643,00	88,86
642,00	88,63
641,00	88,38
640,00	88,12
639,00	87,87
638,00	87,68
637,00	87,50
636,00	87,33
635,00	87,17
634,00	87,03
633,00	86,88
632,00	86,70
631,00	86,53
630,00	86,41
629,00	86,30
628,00	86,18
627,00	86,03
626,00	85,84
625,00	85,56
624,00	85,18
623,00	84,74
622,00	84,28
621,00	83,74
620,00	83,09
619,00	82,36
618,00	81,55
617,00	80,64
616,00	79,62
615,00	78,62
614,00	77,66
613,00	76,63
612,00	75,45
611,00	74,21
610,00	72,98
609,00	71,65
608,00	70,23
607,00	68,89
606,00	67,69
605,00	66,50
604,00	65,29
603,00	64,34
602,00	63,80
601,00	63,53
600,00	63,42
599,00	63,65
598,00	64,26
597,00	65,03
596,00	65,80
595,00	66,64
594,00	67,55
593,00	68,33
592,00	68,91
591,00	69,48
590,00	70,11
589,00	70,54
588,00	70,63
587,00	70,61
586,00	70,64
585,00	70,55
584,00	70,19
583,00	69,70
582,00	69,18
581,00	68,46
580,00	67,45
579,00	66,45
578,00	65,62
577,00	64,62
576,00	63,30
575,00	62,14
574,00	61,42
573,00	60,68
572,00	59,64
571,00	58,74
570,00	58,19
569,00	57,43
568,00	56,17
567,00	55,02
566,00	54,33
565,00	53,56
564,00	52,37
563,00	51,28
562,00	50,68
561,00	50,11
560,00	49,33
559,00	48,96
558,00	49,22
557,00	49,42
556,00	49,31
555,00	49,57
554,00	50,44
553,00	51,14
552,00	51,28
551,00	51,57
550,00	52,44
