# Supplementary material for: Microstructural and chemical characterization of radiation-induced carious dentin of teeth submitted to ionizing radiation as a head and neck cancer therapy
Source: PLoS One. 2025 Dec 12;20(12):e0337062. doi: 10.1371/journal.pone.0337062 (PMC12700452; doi:10.1371/journal.pone.0337062)
Supplement: S4 Data — (ZIP) [file pone.0337062.s004.zip › ftir_bruna/transmitance/amostra2.3.csv]

Criado como novo conjunto de dados	Amostra 002 por Administrator data sexta-feira, fevereiro 26 2021
cm-1	%T
2000,00	98,74
1999,00	99,22
1998,00	99,96
1997,00	100,53
1996,00	100,72
1995,00	100,55
1994,00	100,16
1993,00	99,76
1992,00	99,56
1991,00	99,55
1990,00	99,51
1989,00	99,30
1988,00	99,03
1987,00	98,94
1986,00	99,15
1985,00	99,55
1984,00	99,91
1983,00	100,04
1982,00	99,88
1981,00	99,57
1980,00	99,33
1979,00	99,27
1978,00	99,28
1977,00	99,16
1976,00	98,91
1975,00	98,68
1974,00	98,56
1973,00	98,51
1972,00	98,39
1971,00	98,18
1970,00	98,00
1969,00	98,07
1968,00	98,41
1967,00	98,83
1966,00	99,10
1965,00	99,17
1964,00	99,13
1963,00	99,12
1962,00	99,17
1961,00	99,25
1960,00	99,29
1959,00	99,23
1958,00	99,10
1957,00	99,01
1956,00	98,97
1955,00	98,89
1954,00	98,73
1953,00	98,58
1952,00	98,53
1951,00	98,55
1950,00	98,57
1949,00	98,61
1948,00	98,75
1947,00	98,93
1946,00	99,07
1945,00	99,10
1944,00	99,07
1943,00	99,00
1942,00	98,88
1941,00	98,73
1940,00	98,65
1939,00	98,68
1938,00	98,76
1937,00	98,84
1936,00	98,87
1935,00	98,85
1934,00	98,83
1933,00	98,84
1932,00	98,92
1931,00	99,01
1930,00	99,05
1929,00	99,04
1928,00	98,99
1927,00	98,93
1926,00	98,87
1925,00	98,84
1924,00	98,86
1923,00	98,94
1922,00	99,00
1921,00	98,98
1920,00	98,91
1919,00	98,83
1918,00	98,78
1917,00	98,79
1916,00	98,85
1915,00	98,95
1914,00	99,02
1913,00	99,01
1912,00	98,96
1911,00	98,90
1910,00	98,88
1909,00	98,89
1908,00	98,89
1907,00	98,85
1906,00	98,79
1905,00	98,74
1904,00	98,74
1903,00	98,80
1902,00	98,85
1901,00	98,86
1900,00	98,85
1899,00	98,84
1898,00	98,84
1897,00	98,84
1896,00	98,84
1895,00	98,84
1894,00	98,83
1893,00	98,83
1892,00	98,84
1891,00	98,85
1890,00	98,87
1889,00	98,88
1888,00	98,87
1887,00	98,85
1886,00	98,84
1885,00	98,88
1884,00	98,94
1883,00	98,99
1882,00	99,02
1881,00	99,03
1880,00	99,04
1879,00	99,05
1878,00	99,05
1877,00	99,01
1876,00	98,94
1875,00	98,87
1874,00	98,84
1873,00	98,85
1872,00	98,87
1871,00	98,88
1870,00	98,88
1869,00	98,87
1868,00	98,89
1867,00	98,91
1866,00	98,94
1865,00	98,95
1864,00	98,95
1863,00	98,93
1862,00	98,90
1861,00	98,88
1860,00	98,89
1859,00	98,91
1858,00	98,93
1857,00	98,95
1856,00	98,97
1855,00	98,98
1854,00	98,98
1853,00	98,97
1852,00	98,97
1851,00	98,97
1850,00	98,97
1849,00	98,97
1848,00	98,98
1847,00	98,97
1846,00	98,94
1845,00	98,92
1844,00	98,94
1843,00	98,97
1842,00	98,99
1841,00	98,98
1840,00	98,96
1839,00	98,95
1838,00	98,95
1837,00	98,95
1836,00	98,97
1835,00	99,00
1834,00	99,02
1833,00	99,04
1832,00	99,05
1831,00	99,06
1830,00	99,07
1829,00	99,08
1828,00	99,08
1827,00	99,07
1826,00	99,06
1825,00	99,06
1824,00	99,07
1823,00	99,07
1822,00	99,06
1821,00	99,05
1820,00	99,05
1819,00	99,05
1818,00	99,04
1817,00	99,01
1816,00	99,00
1815,00	98,99
1814,00	98,99
1813,00	98,99
1812,00	99,01
1811,00	99,05
1810,00	99,08
1809,00	99,08
1808,00	99,08
1807,00	99,07
1806,00	99,06
1805,00	99,06
1804,00	99,09
1803,00	99,12
1802,00	99,13
1801,00	99,13
1800,00	99,13
1799,00	99,11
1798,00	99,09
1797,00	99,07
1796,00	99,07
1795,00	99,06
1794,00	99,05
1793,00	99,05
1792,00	99,08
1791,00	99,11
1790,00	99,12
1789,00	99,10
1788,00	99,09
1787,00	99,08
1786,00	99,08
1785,00	99,09
1784,00	99,11
1783,00	99,13
1782,00	99,14
1781,00	99,14
1780,00	99,13
1779,00	99,13
1778,00	99,11
1777,00	99,10
1776,00	99,10
1775,00	99,11
1774,00	99,10
1773,00	99,09
1772,00	99,12
1771,00	99,16
1770,00	99,17
1769,00	99,14
1768,00	99,10
1767,00	99,10
1766,00	99,10
1765,00	99,10
1764,00	99,10
1763,00	99,10
1762,00	99,12
1761,00	99,13
1760,00	99,13
1759,00	99,11
1758,00	99,08
1757,00	99,05
1756,00	99,03
1755,00	99,02
1754,00	99,01
1753,00	98,97
1752,00	98,93
1751,00	98,95
1750,00	98,99
1749,00	99,00
1748,00	98,98
1747,00	98,96
1746,00	98,97
1745,00	98,98
1744,00	98,99
1743,00	99,01
1742,00	99,01
1741,00	98,98
1740,00	98,96
1739,00	98,98
1738,00	99,02
1737,00	99,02
1736,00	98,95
1735,00	98,89
1734,00	98,92
1733,00	99,01
1732,00	99,06
1731,00	99,06
1730,00	99,05
1729,00	99,04
1728,00	99,03
1727,00	99,02
1726,00	99,00
1725,00	98,98
1724,00	98,96
1723,00	98,95
1722,00	98,98
1721,00	99,01
1720,00	99,02
1719,00	99,03
1718,00	99,01
1717,00	98,98
1716,00	98,94
1715,00	98,89
1714,00	98,84
1713,00	98,79
1712,00	98,73
1711,00	98,68
1710,00	98,64
1709,00	98,60
1708,00	98,55
1707,00	98,50
1706,00	98,44
1705,00	98,39
1704,00	98,35
1703,00	98,27
1702,00	98,11
1701,00	97,91
1700,00	97,81
1699,00	97,81
1698,00	97,79
1697,00	97,69
1696,00	97,56
1695,00	97,44
1694,00	97,33
1693,00	97,22
1692,00	97,10
1691,00	96,98
1690,00	96,87
1689,00	96,78
1688,00	96,73
1687,00	96,68
1686,00	96,61
1685,00	96,47
1684,00	96,29
1683,00	96,12
1682,00	95,96
1681,00	95,79
1680,00	95,63
1679,00	95,48
1678,00	95,34
1677,00	95,18
1676,00	94,97
1675,00	94,79
1674,00	94,66
1673,00	94,57
1672,00	94,44
1671,00	94,27
1670,00	94,07
1669,00	93,87
1668,00	93,71
1667,00	93,58
1666,00	93,46
1665,00	93,33
1664,00	93,17
1663,00	93,00
1662,00	92,85
1661,00	92,73
1660,00	92,61
1659,00	92,51
1658,00	92,45
1657,00	92,45
1656,00	92,46
1655,00	92,45
1654,00	92,37
1653,00	92,23
1652,00	92,10
1651,00	92,07
1650,00	92,04
1649,00	92,01
1648,00	91,93
1647,00	91,81
1646,00	91,72
1645,00	91,67
1644,00	91,62
1643,00	91,58
1642,00	91,54
1641,00	91,51
1640,00	91,51
1639,00	91,51
1638,00	91,51
1637,00	91,48
1636,00	91,43
1635,00	91,39
1634,00	91,37
1633,00	91,38
1632,00	91,38
1631,00	91,39
1630,00	91,44
1629,00	91,51
1628,00	91,59
1627,00	91,69
1626,00	91,79
1625,00	91,90
1624,00	92,01
1623,00	92,14
1622,00	92,29
1621,00	92,46
1620,00	92,61
1619,00	92,77
1618,00	92,94
1617,00	93,14
1616,00	93,35
1615,00	93,52
1614,00	93,66
1613,00	93,79
1612,00	93,92
1611,00	94,07
1610,00	94,23
1609,00	94,38
1608,00	94,53
1607,00	94,66
1606,00	94,79
1605,00	94,91
1604,00	95,03
1603,00	95,15
1602,00	95,27
1601,00	95,39
1600,00	95,51
1599,00	95,62
1598,00	95,71
1597,00	95,79
1596,00	95,85
1595,00	95,89
1594,00	95,91
1593,00	95,93
1592,00	95,94
1591,00	95,95
1590,00	95,95
1589,00	95,96
1588,00	95,96
1587,00	95,96
1586,00	95,94
1585,00	95,92
1584,00	95,90
1583,00	95,88
1582,00	95,85
1581,00	95,83
1580,00	95,83
1579,00	95,83
1578,00	95,79
1577,00	95,70
1576,00	95,58
1575,00	95,47
1574,00	95,38
1573,00	95,29
1572,00	95,20
1571,00	95,07
1570,00	94,93
1569,00	94,79
1568,00	94,68
1567,00	94,57
1566,00	94,45
1565,00	94,32
1564,00	94,22
1563,00	94,18
1562,00	94,17
1561,00	94,16
1560,00	94,03
1559,00	93,71
1558,00	93,45
1557,00	93,30
1556,00	93,17
1555,00	93,02
1554,00	92,88
1553,00	92,78
1552,00	92,73
1551,00	92,66
1550,00	92,59
1549,00	92,51
1548,00	92,45
1547,00	92,42
1546,00	92,40
1545,00	92,39
1544,00	92,38
1543,00	92,37
1542,00	92,36
1541,00	92,34
1540,00	92,33
1539,00	92,32
1538,00	92,30
1537,00	92,29
1536,00	92,29
1535,00	92,29
1534,00	92,30
1533,00	92,32
1532,00	92,35
1531,00	92,38
1530,00	92,40
1529,00	92,45
1528,00	92,50
1527,00	92,54
1526,00	92,56
1525,00	92,60
1524,00	92,67
1523,00	92,74
1522,00	92,81
1521,00	92,88
1520,00	92,95
1519,00	93,01
1518,00	93,03
1517,00	93,05
1516,00	93,09
1515,00	93,12
1514,00	93,16
1513,00	93,20
1512,00	93,28
1511,00	93,40
1510,00	93,53
1509,00	93,64
1508,00	93,73
1507,00	93,85
1506,00	93,95
1505,00	94,00
1504,00	94,04
1503,00	94,10
1502,00	94,18
1501,00	94,27
1500,00	94,38
1499,00	94,50
1498,00	94,60
1497,00	94,67
1496,00	94,74
1495,00	94,82
1494,00	94,89
1493,00	94,95
1492,00	95,00
1491,00	95,07
1490,00	95,15
1489,00	95,21
1488,00	95,24
1487,00	95,24
1486,00	95,22
1485,00	95,19
1484,00	95,17
1483,00	95,13
1482,00	95,09
1481,00	95,05
1480,00	95,00
1479,00	94,97
1478,00	94,93
1477,00	94,87
1476,00	94,80
1475,00	94,67
1474,00	94,47
1473,00	94,17
1472,00	93,84
1471,00	93,55
1470,00	93,27
1469,00	93,00
1468,00	92,75
1467,00	92,52
1466,00	92,28
1465,00	92,04
1464,00	91,84
1463,00	91,71
1462,00	91,61
1461,00	91,53
1460,00	91,47
1459,00	91,39
1458,00	91,23
1457,00	91,03
1456,00	90,93
1455,00	90,92
1454,00	90,94
1453,00	90,97
1452,00	91,03
1451,00	91,12
1450,00	91,21
1449,00	91,31
1448,00	91,41
1447,00	91,52
1446,00	91,64
1445,00	91,76
1444,00	91,89
1443,00	92,03
1442,00	92,17
1441,00	92,32
1440,00	92,46
1439,00	92,60
1438,00	92,74
1437,00	92,88
1436,00	93,03
1435,00	93,17
1434,00	93,29
1433,00	93,39
1432,00	93,49
1431,00	93,60
1430,00	93,68
1429,00	93,73
1428,00	93,75
1427,00	93,77
1426,00	93,78
1425,00	93,77
1424,00	93,75
1423,00	93,74
1422,00	93,74
1421,00	93,73
1420,00	93,71
1419,00	93,69
1418,00	93,67
1417,00	93,64
1416,00	93,60
1415,00	93,57
1414,00	93,55
1413,00	93,53
1412,00	93,50
1411,00	93,48
1410,00	93,46
1409,00	93,45
1408,00	93,45
1407,00	93,46
1406,00	93,47
1405,00	93,46
1404,00	93,46
1403,00	93,48
1402,00	93,52
1401,00	93,57
1400,00	93,61
1399,00	93,67
1398,00	93,73
1397,00	93,79
1396,00	93,83
1395,00	93,88
1394,00	93,94
1393,00	93,97
1392,00	94,00
1391,00	94,04
1390,00	94,09
1389,00	94,13
1388,00	94,15
1387,00	94,15
1386,00	94,14
1385,00	94,11
1384,00	94,06
1383,00	94,00
1382,00	93,91
1381,00	93,81
1380,00	93,70
1379,00	93,61
1378,00	93,58
1377,00	93,63
1376,00	93,76
1375,00	93,94
1374,00	94,16
1373,00	94,35
1372,00	94,50
1371,00	94,61
1370,00	94,71
1369,00	94,80
1368,00	94,89
1367,00	94,97
1366,00	95,06
1365,00	95,18
1364,00	95,32
1363,00	95,45
1362,00	95,56
1361,00	95,63
1360,00	95,68
1359,00	95,70
1358,00	95,72
1357,00	95,73
1356,00	95,74
1355,00	95,73
1354,00	95,72
1353,00	95,70
1352,00	95,68
1351,00	95,65
1350,00	95,62
1349,00	95,58
1348,00	95,55
1347,00	95,51
1346,00	95,47
1345,00	95,44
1344,00	95,41
1343,00	95,38
1342,00	95,37
1341,00	95,36
1340,00	95,35
1339,00	95,34
1338,00	95,34
1337,00	95,34
1336,00	95,34
1335,00	95,34
1334,00	95,36
1333,00	95,39
1332,00	95,43
1331,00	95,48
1330,00	95,54
1329,00	95,60
1328,00	95,67
1327,00	95,73
1326,00	95,79
1325,00	95,85
1324,00	95,91
1323,00	95,95
1322,00	95,99
1321,00	96,01
1320,00	96,02
1319,00	96,01
1318,00	96,00
1317,00	96,00
1316,00	96,00
1315,00	96,01
1314,00	96,02
1313,00	96,04
1312,00	96,07
1311,00	96,10
1310,00	96,14
1309,00	96,18
1308,00	96,22
1307,00	96,25
1306,00	96,29
1305,00	96,33
1304,00	96,36
1303,00	96,39
1302,00	96,42
1301,00	96,44
1300,00	96,47
1299,00	96,49
1298,00	96,51
1297,00	96,53
1296,00	96,54
1295,00	96,55
1294,00	96,56
1293,00	96,56
1292,00	96,56
1291,00	96,56
1290,00	96,54
1289,00	96,52
1288,00	96,49
1287,00	96,45
1286,00	96,41
1285,00	96,37
1284,00	96,32
1283,00	96,27
1282,00	96,22
1281,00	96,17
1280,00	96,13
1279,00	96,09
1278,00	96,05
1277,00	96,02
1276,00	95,99
1275,00	95,96
1274,00	95,94
1273,00	95,93
1272,00	95,91
1271,00	95,91
1270,00	95,91
1269,00	95,93
1268,00	95,94
1267,00	95,95
1266,00	95,96
1265,00	95,95
1264,00	95,93
1263,00	95,89
1262,00	95,84
1261,00	95,76
1260,00	95,68
1259,00	95,58
1258,00	95,48
1257,00	95,37
1256,00	95,24
1255,00	95,11
1254,00	94,98
1253,00	94,86
1252,00	94,75
1251,00	94,65
1250,00	94,57
1249,00	94,50
1248,00	94,44
1247,00	94,38
1246,00	94,32
1245,00	94,26
1244,00	94,20
1243,00	94,14
1242,00	94,08
1241,00	94,01
1240,00	93,95
1239,00	93,88
1238,00	93,82
1237,00	93,76
1236,00	93,72
1235,00	93,68
1234,00	93,66
1233,00	93,65
1232,00	93,65
1231,00	93,66
1230,00	93,68
1229,00	93,71
1228,00	93,75
1227,00	93,80
1226,00	93,87
1225,00	93,95
1224,00	94,03
1223,00	94,11
1222,00	94,19
1221,00	94,28
1220,00	94,36
1219,00	94,43
1218,00	94,50
1217,00	94,56
1216,00	94,61
1215,00	94,65
1214,00	94,67
1213,00	94,67
1212,00	94,67
1211,00	94,66
1210,00	94,65
1209,00	94,64
1208,00	94,61
1207,00	94,58
1206,00	94,55
1205,00	94,52
1204,00	94,49
1203,00	94,48
1202,00	94,47
1201,00	94,48
1200,00	94,50
1199,00	94,52
1198,00	94,57
1197,00	94,62
1196,00	94,68
1195,00	94,74
1194,00	94,81
1193,00	94,86
1192,00	94,92
1191,00	94,97
1190,00	95,02
1189,00	95,06
1188,00	95,11
1187,00	95,14
1186,00	95,18
1185,00	95,20
1184,00	95,23
1183,00	95,25
1182,00	95,28
1181,00	95,29
1180,00	95,30
1179,00	95,30
1178,00	95,31
1177,00	95,30
1176,00	95,29
1175,00	95,27
1174,00	95,25
1173,00	95,23
1172,00	95,20
1171,00	95,17
1170,00	95,13
1169,00	95,08
1168,00	95,03
1167,00	94,97
1166,00	94,91
1165,00	94,86
1164,00	94,80
1163,00	94,75
1162,00	94,70
1161,00	94,66
1160,00	94,63
1159,00	94,61
1158,00	94,60
1157,00	94,60
1156,00	94,62
1155,00	94,64
1154,00	94,68
1153,00	94,72
1152,00	94,77
1151,00	94,83
1150,00	94,88
1149,00	94,92
1148,00	94,93
1147,00	94,91
1146,00	94,87
1145,00	94,82
1144,00	94,75
1143,00	94,69
1142,00	94,63
1141,00	94,58
1140,00	94,53
1139,00	94,47
1138,00	94,41
1137,00	94,36
1136,00	94,30
1135,00	94,24
1134,00	94,18
1133,00	94,11
1132,00	94,04
1131,00	93,96
1130,00	93,89
1129,00	93,81
1128,00	93,71
1127,00	93,59
1126,00	93,46
1125,00	93,33
1124,00	93,19
1123,00	93,04
1122,00	92,89
1121,00	92,72
1120,00	92,55
1119,00	92,37
1118,00	92,20
1117,00	92,03
1116,00	91,85
1115,00	91,68
1114,00	91,52
1113,00	91,36
1112,00	91,20
1111,00	91,05
1110,00	90,90
1109,00	90,75
1108,00	90,60
1107,00	90,46
1106,00	90,32
1105,00	90,19
1104,00	90,07
1103,00	89,95
1102,00	89,85
1101,00	89,74
1100,00	89,64
1099,00	89,53
1098,00	89,42
1097,00	89,31
1096,00	89,19
1095,00	89,08
1094,00	88,97
1093,00	88,86
1092,00	88,74
1091,00	88,62
1090,00	88,51
1089,00	88,39
1088,00	88,27
1087,00	88,16
1086,00	88,07
1085,00	87,99
1084,00	87,92
1083,00	87,87
1082,00	87,83
1081,00	87,81
1080,00	87,80
1079,00	87,80
1078,00	87,80
1077,00	87,79
1076,00	87,78
1075,00	87,76
1074,00	87,74
1073,00	87,70
1072,00	87,64
1071,00	87,56
1070,00	87,48
1069,00	87,38
1068,00	87,29
1067,00	87,20
1066,00	87,11
1065,00	87,02
1064,00	86,92
1063,00	86,81
1062,00	86,71
1061,00	86,61
1060,00	86,52
1059,00	86,43
1058,00	86,36
1057,00	86,29
1056,00	86,22
1055,00	86,16
1054,00	86,10
1053,00	86,04
1052,00	85,96
1051,00	85,88
1050,00	85,79
1049,00	85,67
1048,00	85,55
1047,00	85,43
1046,00	85,32
1045,00	85,22
1044,00	85,10
1043,00	84,98
1042,00	84,85
1041,00	84,71
1040,00	84,57
1039,00	84,43
1038,00	84,29
1037,00	84,13
1036,00	83,94
1035,00	83,75
1034,00	83,56
1033,00	83,38
1032,00	83,22
1031,00	83,09
1030,00	82,99
1029,00	82,92
1028,00	82,88
1027,00	82,86
1026,00	82,88
1025,00	82,93
1024,00	83,00
1023,00	83,09
1022,00	83,20
1021,00	83,30
1020,00	83,40
1019,00	83,48
1018,00	83,55
1017,00	83,59
1016,00	83,58
1015,00	83,55
1014,00	83,49
1013,00	83,42
1012,00	83,34
1011,00	83,28
1010,00	83,24
1009,00	83,24
1008,00	83,26
1007,00	83,30
1006,00	83,38
1005,00	83,47
1004,00	83,57
1003,00	83,69
1002,00	83,82
1001,00	83,97
1000,00	84,12
999,00	84,28
998,00	84,43
997,00	84,58
996,00	84,73
995,00	84,88
994,00	85,02
993,00	85,17
992,00	85,32
991,00	85,48
990,00	85,63
989,00	85,79
988,00	85,94
987,00	86,09
986,00	86,24
985,00	86,38
984,00	86,51
983,00	86,64
982,00	86,77
981,00	86,90
980,00	87,03
979,00	87,15
978,00	87,28
977,00	87,40
976,00	87,52
975,00	87,64
974,00	87,76
973,00	87,87
972,00	87,97
971,00	88,08
970,00	88,18
969,00	88,26
968,00	88,31
967,00	88,33
966,00	88,33
965,00	88,32
964,00	88,28
963,00	88,23
962,00	88,17
961,00	88,12
960,00	88,08
959,00	88,07
958,00	88,08
957,00	88,13
956,00	88,20
955,00	88,30
954,00	88,42
953,00	88,54
952,00	88,67
951,00	88,80
950,00	88,91
949,00	89,01
948,00	89,10
947,00	89,19
946,00	89,28
945,00	89,38
944,00	89,48
943,00	89,56
942,00	89,64
941,00	89,71
940,00	89,79
939,00	89,89
938,00	89,99
937,00	90,08
936,00	90,17
935,00	90,25
934,00	90,32
933,00	90,41
932,00	90,50
931,00	90,59
930,00	90,69
929,00	90,78
928,00	90,85
927,00	90,91
926,00	90,98
925,00	91,04
924,00	91,10
923,00	91,16
922,00	91,21
921,00	91,27
920,00	91,32
919,00	91,37
918,00	91,43
917,00	91,50
916,00	91,57
915,00	91,63
914,00	91,70
913,00	91,76
912,00	91,81
911,00	91,85
910,00	91,88
909,00	91,92
908,00	91,96
907,00	92,00
906,00	92,02
905,00	92,04
904,00	92,06
903,00	92,07
902,00	92,09
901,00	92,11
900,00	92,13
899,00	92,15
898,00	92,16
897,00	92,18
896,00	92,19
895,00	92,21
894,00	92,23
893,00	92,26
892,00	92,29
891,00	92,32
890,00	92,35
889,00	92,37
888,00	92,39
887,00	92,40
886,00	92,38
885,00	92,33
884,00	92,24
883,00	92,11
882,00	91,95
881,00	91,78
880,00	91,64
879,00	91,54
878,00	91,50
877,00	91,49
876,00	91,48
875,00	91,44
874,00	91,37
873,00	91,29
872,00	91,25
871,00	91,26
870,00	91,31
869,00	91,38
868,00	91,45
867,00	91,52
866,00	91,59
865,00	91,65
864,00	91,71
863,00	91,76
862,00	91,81
861,00	91,85
860,00	91,88
859,00	91,90
858,00	91,92
857,00	91,94
856,00	91,96
855,00	91,97
854,00	91,98
853,00	91,99
852,00	92,00
851,00	92,00
850,00	91,99
849,00	91,98
848,00	91,98
847,00	91,98
846,00	91,99
845,00	92,02
844,00	92,05
843,00	92,09
842,00	92,14
841,00	92,19
840,00	92,26
839,00	92,33
838,00	92,41
837,00	92,50
836,00	92,58
835,00	92,66
834,00	92,74
833,00	92,81
832,00	92,87
831,00	92,94
830,00	93,00
829,00	93,05
828,00	93,10
827,00	93,14
826,00	93,16
825,00	93,17
824,00	93,17
823,00	93,18
822,00	93,19
821,00	93,20
820,00	93,21
819,00	93,21
818,00	93,20
817,00	93,17
816,00	93,15
815,00	93,12
814,00	93,10
813,00	93,09
812,00	93,08
811,00	93,07
810,00	93,07
809,00	93,05
808,00	93,04
807,00	93,03
806,00	93,02
805,00	93,01
804,00	93,01
803,00	93,02
802,00	93,04
801,00	93,05
800,00	93,05
799,00	93,04
798,00	93,04
797,00	93,03
796,00	93,02
795,00	93,01
794,00	92,99
793,00	92,95
792,00	92,91
791,00	92,86
790,00	92,82
789,00	92,78
788,00	92,74
787,00	92,70
786,00	92,66
785,00	92,62
784,00	92,58
783,00	92,55
782,00	92,53
781,00	92,50
780,00	92,48
779,00	92,46
778,00	92,46
777,00	92,45
776,00	92,43
775,00	92,41
774,00	92,39
773,00	92,38
772,00	92,37
771,00	92,37
770,00	92,38
769,00	92,38
768,00	92,38
767,00	92,36
766,00	92,34
765,00	92,33
764,00	92,33
763,00	92,33
762,00	92,33
761,00	92,32
760,00	92,30
759,00	92,28
758,00	92,25
757,00	92,23
756,00	92,19
755,00	92,15
754,00	92,11
753,00	92,08
752,00	92,06
751,00	92,04
750,00	92,03
749,00	92,03
748,00	92,01
747,00	91,99
746,00	91,96
745,00	91,92
744,00	91,88
743,00	91,83
742,00	91,80
741,00	91,76
740,00	91,72
739,00	91,68
738,00	91,65
737,00	91,62
736,00	91,58
735,00	91,55
734,00	91,51
733,00	91,47
732,00	91,42
731,00	91,36
730,00	91,29
729,00	91,20
728,00	91,11
727,00	91,01
726,00	90,91
725,00	90,81
724,00	90,72
723,00	90,64
722,00	90,58
721,00	90,54
720,00	90,53
719,00	90,56
718,00	90,59
717,00	90,63
716,00	90,64
715,00	90,65
714,00	90,66
713,00	90,65
712,00	90,64
711,00	90,62
710,00	90,61
709,00	90,60
708,00	90,58
707,00	90,55
706,00	90,51
705,00	90,47
704,00	90,41
703,00	90,37
702,00	90,34
701,00	90,33
700,00	90,32
699,00	90,30
698,00	90,27
697,00	90,23
696,00	90,18
695,00	90,14
694,00	90,12
693,00	90,10
692,00	90,09
691,00	90,06
690,00	90,03
689,00	90,00
688,00	89,97
687,00	89,94
686,00	89,91
685,00	89,88
684,00	89,85
683,00	89,81
682,00	89,78
681,00	89,75
680,00	89,69
679,00	89,64
678,00	89,59
677,00	89,55
676,00	89,53
675,00	89,50
674,00	89,47
673,00	89,44
672,00	89,42
671,00	89,40
670,00	89,34
669,00	89,20
668,00	89,02
667,00	88,94
666,00	88,95
665,00	88,98
664,00	88,97
663,00	88,93
662,00	88,89
661,00	88,84
660,00	88,77
659,00	88,70
658,00	88,66
657,00	88,61
656,00	88,56
655,00	88,51
654,00	88,46
653,00	88,40
652,00	88,35
651,00	88,31
650,00	88,27
649,00	88,20
648,00	88,10
647,00	88,01
646,00	87,95
645,00	87,90
644,00	87,83
643,00	87,72
642,00	87,60
641,00	87,47
640,00	87,35
639,00	87,25
638,00	87,17
637,00	87,10
636,00	87,03
635,00	86,97
634,00	86,94
633,00	86,91
632,00	86,83
631,00	86,74
630,00	86,65
629,00	86,57
628,00	86,51
627,00	86,48
626,00	86,44
625,00	86,33
624,00	86,12
623,00	85,89
622,00	85,69
621,00	85,48
620,00	85,22
619,00	84,91
618,00	84,59
617,00	84,21
616,00	83,74
615,00	83,28
614,00	82,85
613,00	82,41
612,00	81,90
611,00	81,38
610,00	80,89
609,00	80,41
608,00	79,90
607,00	79,43
606,00	79,00
605,00	78,52
604,00	78,05
603,00	77,75
602,00	77,69
601,00	77,71
600,00	77,71
599,00	77,75
598,00	77,91
597,00	78,13
596,00	78,36
595,00	78,64
594,00	78,94
593,00	79,14
592,00	79,25
591,00	79,43
590,00	79,71
589,00	79,90
588,00	79,91
587,00	79,88
586,00	79,92
585,00	79,88
584,00	79,64
583,00	79,30
582,00	79,00
581,00	78,65
580,00	78,20
579,00	77,82
578,00	77,55
577,00	77,13
576,00	76,44
575,00	75,87
574,00	75,66
573,00	75,54
572,00	75,27
571,00	75,03
570,00	74,90
569,00	74,53
568,00	73,77
567,00	73,01
566,00	72,62
565,00	72,32
564,00	71,81
563,00	71,24
562,00	70,84
561,00	70,44
560,00	69,94
559,00	69,63
558,00	69,64
557,00	69,63
556,00	69,45
555,00	69,46
554,00	69,79
553,00	70,06
552,00	70,13
551,00	70,43
550,00	71,11
