# Supplementary material for: Microstructural and chemical characterization of radiation-induced carious dentin of teeth submitted to ionizing radiation as a head and neck cancer therapy
Source: PLoS One. 2025 Dec 12;20(12):e0337062. doi: 10.1371/journal.pone.0337062 (PMC12700452; doi:10.1371/journal.pone.0337062)
Supplement: S4 Data — (ZIP) [file pone.0337062.s004.zip › ftir_bruna/transmitance/amostra3.1.csv]

Criado como novo conjunto de dados	Amostra 009 por Administrator data sexta-feira, fevereiro 26 2021
cm-1	%T
2000,00	99,31
1999,00	99,06
1998,00	98,79
1997,00	98,63
1996,00	98,62
1995,00	98,66
1994,00	98,63
1993,00	98,53
1992,00	98,45
1991,00	98,47
1990,00	98,59
1989,00	98,72
1988,00	98,72
1987,00	98,47
1986,00	98,09
1985,00	97,84
1984,00	97,85
1983,00	98,04
1982,00	98,23
1981,00	98,35
1980,00	98,45
1979,00	98,59
1978,00	98,79
1977,00	98,93
1976,00	98,92
1975,00	98,77
1974,00	98,63
1973,00	98,60
1972,00	98,63
1971,00	98,55
1970,00	98,38
1969,00	98,27
1968,00	98,32
1967,00	98,51
1966,00	98,75
1965,00	98,96
1964,00	99,09
1963,00	99,10
1962,00	99,02
1961,00	98,93
1960,00	98,86
1959,00	98,81
1958,00	98,82
1957,00	98,93
1956,00	99,08
1955,00	99,13
1954,00	99,04
1953,00	98,86
1952,00	98,69
1951,00	98,59
1950,00	98,57
1949,00	98,62
1948,00	98,69
1947,00	98,68
1946,00	98,62
1945,00	98,58
1944,00	98,64
1943,00	98,75
1942,00	98,84
1941,00	98,88
1940,00	98,89
1939,00	98,88
1938,00	98,86
1937,00	98,83
1936,00	98,80
1935,00	98,76
1934,00	98,72
1933,00	98,68
1932,00	98,67
1931,00	98,67
1930,00	98,69
1929,00	98,73
1928,00	98,77
1927,00	98,80
1926,00	98,81
1925,00	98,82
1924,00	98,81
1923,00	98,79
1922,00	98,76
1921,00	98,75
1920,00	98,75
1919,00	98,73
1918,00	98,71
1917,00	98,73
1916,00	98,78
1915,00	98,83
1914,00	98,85
1913,00	98,85
1912,00	98,82
1911,00	98,79
1910,00	98,78
1909,00	98,80
1908,00	98,85
1907,00	98,89
1906,00	98,90
1905,00	98,90
1904,00	98,89
1903,00	98,87
1902,00	98,84
1901,00	98,82
1900,00	98,82
1899,00	98,80
1898,00	98,78
1897,00	98,78
1896,00	98,79
1895,00	98,80
1894,00	98,81
1893,00	98,81
1892,00	98,82
1891,00	98,83
1890,00	98,82
1889,00	98,82
1888,00	98,81
1887,00	98,81
1886,00	98,82
1885,00	98,85
1884,00	98,90
1883,00	98,93
1882,00	98,93
1881,00	98,92
1880,00	98,90
1879,00	98,87
1878,00	98,85
1877,00	98,85
1876,00	98,86
1875,00	98,86
1874,00	98,85
1873,00	98,86
1872,00	98,87
1871,00	98,88
1870,00	98,88
1869,00	98,89
1868,00	98,92
1867,00	98,92
1866,00	98,91
1865,00	98,91
1864,00	98,91
1863,00	98,91
1862,00	98,90
1861,00	98,92
1860,00	98,94
1859,00	98,96
1858,00	98,95
1857,00	98,94
1856,00	98,93
1855,00	98,93
1854,00	98,93
1853,00	98,92
1852,00	98,91
1851,00	98,90
1850,00	98,90
1849,00	98,91
1848,00	98,91
1847,00	98,90
1846,00	98,88
1845,00	98,88
1844,00	98,90
1843,00	98,92
1842,00	98,93
1841,00	98,95
1840,00	98,96
1839,00	98,96
1838,00	98,96
1837,00	98,96
1836,00	98,97
1835,00	98,97
1834,00	98,97
1833,00	98,97
1832,00	98,99
1831,00	99,02
1830,00	99,03
1829,00	99,04
1828,00	99,04
1827,00	99,04
1826,00	99,06
1825,00	99,07
1824,00	99,08
1823,00	99,08
1822,00	99,07
1821,00	99,06
1820,00	99,05
1819,00	99,04
1818,00	99,03
1817,00	99,03
1816,00	99,04
1815,00	99,04
1814,00	99,04
1813,00	99,04
1812,00	99,06
1811,00	99,08
1810,00	99,09
1809,00	99,09
1808,00	99,11
1807,00	99,11
1806,00	99,12
1805,00	99,13
1804,00	99,16
1803,00	99,17
1802,00	99,17
1801,00	99,16
1800,00	99,15
1799,00	99,13
1798,00	99,09
1797,00	99,07
1796,00	99,06
1795,00	99,05
1794,00	99,04
1793,00	99,06
1792,00	99,10
1791,00	99,13
1790,00	99,12
1789,00	99,12
1788,00	99,12
1787,00	99,13
1786,00	99,14
1785,00	99,15
1784,00	99,16
1783,00	99,17
1782,00	99,19
1781,00	99,20
1780,00	99,20
1779,00	99,18
1778,00	99,16
1777,00	99,14
1776,00	99,14
1775,00	99,13
1774,00	99,12
1773,00	99,12
1772,00	99,14
1771,00	99,17
1770,00	99,17
1769,00	99,17
1768,00	99,17
1767,00	99,17
1766,00	99,17
1765,00	99,17
1764,00	99,18
1763,00	99,20
1762,00	99,21
1761,00	99,21
1760,00	99,20
1759,00	99,19
1758,00	99,18
1757,00	99,16
1756,00	99,13
1755,00	99,10
1754,00	99,08
1753,00	99,04
1752,00	99,01
1751,00	99,00
1750,00	99,01
1749,00	99,01
1748,00	99,01
1747,00	99,01
1746,00	99,03
1745,00	99,05
1744,00	99,08
1743,00	99,12
1742,00	99,14
1741,00	99,14
1740,00	99,14
1739,00	99,15
1738,00	99,16
1737,00	99,15
1736,00	99,13
1735,00	99,10
1734,00	99,12
1733,00	99,17
1732,00	99,23
1731,00	99,29
1730,00	99,35
1729,00	99,38
1728,00	99,39
1727,00	99,40
1726,00	99,41
1725,00	99,42
1724,00	99,42
1723,00	99,42
1722,00	99,44
1721,00	99,46
1720,00	99,49
1719,00	99,50
1718,00	99,46
1717,00	99,42
1716,00	99,41
1715,00	99,43
1714,00	99,45
1713,00	99,47
1712,00	99,48
1711,00	99,49
1710,00	99,50
1709,00	99,51
1708,00	99,53
1707,00	99,56
1706,00	99,59
1705,00	99,60
1704,00	99,60
1703,00	99,57
1702,00	99,51
1701,00	99,46
1700,00	99,45
1699,00	99,45
1698,00	99,46
1697,00	99,52
1696,00	99,59
1695,00	99,61
1694,00	99,58
1693,00	99,56
1692,00	99,56
1691,00	99,57
1690,00	99,56
1689,00	99,55
1688,00	99,55
1687,00	99,55
1686,00	99,57
1685,00	99,59
1684,00	99,63
1683,00	99,62
1682,00	99,58
1681,00	99,56
1680,00	99,55
1679,00	99,54
1678,00	99,54
1677,00	99,53
1676,00	99,52
1675,00	99,52
1674,00	99,52
1673,00	99,53
1672,00	99,53
1671,00	99,53
1670,00	99,54
1669,00	99,56
1668,00	99,57
1667,00	99,58
1666,00	99,58
1665,00	99,58
1664,00	99,57
1663,00	99,56
1662,00	99,56
1661,00	99,56
1660,00	99,56
1659,00	99,55
1658,00	99,56
1657,00	99,58
1656,00	99,60
1655,00	99,62
1654,00	99,64
1653,00	99,67
1652,00	99,62
1651,00	99,60
1650,00	99,60
1649,00	99,61
1648,00	99,60
1647,00	99,58
1646,00	99,58
1645,00	99,58
1644,00	99,57
1643,00	99,57
1642,00	99,57
1641,00	99,56
1640,00	99,56
1639,00	99,56
1638,00	99,55
1637,00	99,56
1636,00	99,60
1635,00	99,64
1634,00	99,65
1633,00	99,65
1632,00	99,65
1631,00	99,65
1630,00	99,66
1629,00	99,68
1628,00	99,70
1627,00	99,70
1626,00	99,70
1625,00	99,69
1624,00	99,68
1623,00	99,68
1622,00	99,69
1621,00	99,71
1620,00	99,71
1619,00	99,71
1618,00	99,70
1617,00	99,72
1616,00	99,75
1615,00	99,77
1614,00	99,79
1613,00	99,80
1612,00	99,79
1611,00	99,77
1610,00	99,77
1609,00	99,77
1608,00	99,77
1607,00	99,77
1606,00	99,77
1605,00	99,78
1604,00	99,78
1603,00	99,79
1602,00	99,81
1601,00	99,85
1600,00	99,88
1599,00	99,90
1598,00	99,93
1597,00	99,94
1596,00	99,95
1595,00	99,94
1594,00	99,93
1593,00	99,92
1592,00	99,90
1591,00	99,88
1590,00	99,87
1589,00	99,87
1588,00	99,87
1587,00	99,85
1586,00	99,84
1585,00	99,83
1584,00	99,82
1583,00	99,80
1582,00	99,79
1581,00	99,78
1580,00	99,78
1579,00	99,76
1578,00	99,75
1577,00	99,74
1576,00	99,72
1575,00	99,71
1574,00	99,71
1573,00	99,71
1572,00	99,70
1571,00	99,68
1570,00	99,67
1569,00	99,67
1568,00	99,65
1567,00	99,65
1566,00	99,64
1565,00	99,64
1564,00	99,64
1563,00	99,64
1562,00	99,67
1561,00	99,70
1560,00	99,69
1559,00	99,61
1558,00	99,57
1557,00	99,51
1556,00	99,47
1555,00	99,44
1554,00	99,42
1553,00	99,42
1552,00	99,44
1551,00	99,46
1550,00	99,47
1549,00	99,45
1548,00	99,43
1547,00	99,40
1546,00	99,37
1545,00	99,34
1544,00	99,30
1543,00	99,25
1542,00	99,21
1541,00	99,20
1540,00	99,28
1539,00	99,35
1538,00	99,36
1537,00	99,36
1536,00	99,37
1535,00	99,39
1534,00	99,41
1533,00	99,45
1532,00	99,47
1531,00	99,46
1530,00	99,45
1529,00	99,45
1528,00	99,45
1527,00	99,45
1526,00	99,42
1525,00	99,40
1524,00	99,41
1523,00	99,44
1522,00	99,46
1521,00	99,50
1520,00	99,54
1519,00	99,55
1518,00	99,55
1517,00	99,53
1516,00	99,53
1515,00	99,51
1514,00	99,48
1513,00	99,45
1512,00	99,44
1511,00	99,44
1510,00	99,43
1509,00	99,40
1508,00	99,36
1507,00	99,40
1506,00	99,44
1505,00	99,39
1504,00	99,36
1503,00	99,36
1502,00	99,37
1501,00	99,37
1500,00	99,38
1499,00	99,39
1498,00	99,37
1497,00	99,33
1496,00	99,29
1495,00	99,27
1494,00	99,25
1493,00	99,23
1492,00	99,21
1491,00	99,18
1490,00	99,15
1489,00	99,15
1488,00	99,15
1487,00	99,14
1486,00	99,10
1485,00	99,07
1484,00	99,04
1483,00	99,01
1482,00	98,98
1481,00	98,95
1480,00	98,94
1479,00	98,93
1478,00	98,93
1477,00	98,92
1476,00	98,89
1475,00	98,82
1474,00	98,73
1473,00	98,64
1472,00	98,60
1471,00	98,57
1470,00	98,51
1469,00	98,45
1468,00	98,39
1467,00	98,34
1466,00	98,27
1465,00	98,20
1464,00	98,15
1463,00	98,11
1462,00	98,08
1461,00	98,06
1460,00	98,06
1459,00	98,05
1458,00	98,00
1457,00	97,97
1456,00	97,98
1455,00	98,03
1454,00	98,07
1453,00	98,12
1452,00	98,18
1451,00	98,24
1450,00	98,30
1449,00	98,37
1448,00	98,43
1447,00	98,50
1446,00	98,56
1445,00	98,60
1444,00	98,66
1443,00	98,71
1442,00	98,75
1441,00	98,78
1440,00	98,81
1439,00	98,84
1438,00	98,86
1437,00	98,86
1436,00	98,87
1435,00	98,88
1434,00	98,88
1433,00	98,89
1432,00	98,91
1431,00	98,93
1430,00	98,94
1429,00	98,93
1428,00	98,91
1427,00	98,89
1426,00	98,88
1425,00	98,86
1424,00	98,84
1423,00	98,82
1422,00	98,83
1421,00	98,83
1420,00	98,83
1419,00	98,84
1418,00	98,85
1417,00	98,85
1416,00	98,84
1415,00	98,85
1414,00	98,86
1413,00	98,86
1412,00	98,87
1411,00	98,88
1410,00	98,89
1409,00	98,91
1408,00	98,93
1407,00	98,96
1406,00	99,00
1405,00	99,02
1404,00	99,03
1403,00	99,05
1402,00	99,08
1401,00	99,11
1400,00	99,13
1399,00	99,16
1398,00	99,19
1397,00	99,21
1396,00	99,24
1395,00	99,29
1394,00	99,32
1393,00	99,33
1392,00	99,33
1391,00	99,35
1390,00	99,38
1389,00	99,41
1388,00	99,42
1387,00	99,43
1386,00	99,43
1385,00	99,43
1384,00	99,42
1383,00	99,41
1382,00	99,38
1381,00	99,35
1380,00	99,31
1379,00	99,28
1378,00	99,27
1377,00	99,29
1376,00	99,33
1375,00	99,39
1374,00	99,47
1373,00	99,52
1372,00	99,55
1371,00	99,56
1370,00	99,57
1369,00	99,59
1368,00	99,60
1367,00	99,61
1366,00	99,64
1365,00	99,68
1364,00	99,72
1363,00	99,76
1362,00	99,79
1361,00	99,81
1360,00	99,81
1359,00	99,81
1358,00	99,80
1357,00	99,81
1356,00	99,81
1355,00	99,82
1354,00	99,82
1353,00	99,83
1352,00	99,83
1351,00	99,84
1350,00	99,84
1349,00	99,85
1348,00	99,86
1347,00	99,87
1346,00	99,88
1345,00	99,89
1344,00	99,90
1343,00	99,90
1342,00	99,91
1341,00	99,93
1340,00	99,94
1339,00	99,97
1338,00	100,00
1337,00	100,02
1336,00	100,03
1335,00	100,03
1334,00	100,03
1333,00	100,04
1332,00	100,04
1331,00	100,05
1330,00	100,07
1329,00	100,09
1328,00	100,11
1327,00	100,14
1326,00	100,16
1325,00	100,19
1324,00	100,22
1323,00	100,24
1322,00	100,25
1321,00	100,26
1320,00	100,25
1319,00	100,24
1318,00	100,23
1317,00	100,22
1316,00	100,22
1315,00	100,21
1314,00	100,21
1313,00	100,22
1312,00	100,23
1311,00	100,25
1310,00	100,27
1309,00	100,29
1308,00	100,31
1307,00	100,34
1306,00	100,36
1305,00	100,39
1304,00	100,41
1303,00	100,43
1302,00	100,44
1301,00	100,46
1300,00	100,48
1299,00	100,50
1298,00	100,52
1297,00	100,54
1296,00	100,56
1295,00	100,59
1294,00	100,61
1293,00	100,64
1292,00	100,66
1291,00	100,69
1290,00	100,71
1289,00	100,73
1288,00	100,75
1287,00	100,76
1286,00	100,77
1285,00	100,77
1284,00	100,76
1283,00	100,74
1282,00	100,71
1281,00	100,68
1280,00	100,64
1279,00	100,61
1278,00	100,58
1277,00	100,55
1276,00	100,53
1275,00	100,51
1274,00	100,50
1273,00	100,49
1272,00	100,49
1271,00	100,50
1270,00	100,53
1269,00	100,57
1268,00	100,62
1267,00	100,68
1266,00	100,73
1265,00	100,79
1264,00	100,83
1263,00	100,86
1262,00	100,88
1261,00	100,87
1260,00	100,84
1259,00	100,80
1258,00	100,74
1257,00	100,67
1256,00	100,58
1255,00	100,49
1254,00	100,41
1253,00	100,35
1252,00	100,30
1251,00	100,27
1250,00	100,24
1249,00	100,23
1248,00	100,22
1247,00	100,22
1246,00	100,22
1245,00	100,22
1244,00	100,22
1243,00	100,22
1242,00	100,21
1241,00	100,21
1240,00	100,19
1239,00	100,17
1238,00	100,15
1237,00	100,14
1236,00	100,12
1235,00	100,11
1234,00	100,10
1233,00	100,09
1232,00	100,09
1231,00	100,08
1230,00	100,07
1229,00	100,06
1228,00	100,05
1227,00	100,04
1226,00	100,03
1225,00	100,03
1224,00	100,02
1223,00	100,02
1222,00	100,01
1221,00	100,01
1220,00	100,02
1219,00	100,03
1218,00	100,04
1217,00	100,06
1216,00	100,07
1215,00	100,08
1214,00	100,09
1213,00	100,10
1212,00	100,11
1211,00	100,13
1210,00	100,16
1209,00	100,18
1208,00	100,20
1207,00	100,21
1206,00	100,22
1205,00	100,22
1204,00	100,21
1203,00	100,20
1202,00	100,19
1201,00	100,17
1200,00	100,15
1199,00	100,13
1198,00	100,11
1197,00	100,09
1196,00	100,08
1195,00	100,07
1194,00	100,06
1193,00	100,06
1192,00	100,05
1191,00	100,05
1190,00	100,04
1189,00	100,04
1188,00	100,03
1187,00	100,03
1186,00	100,03
1185,00	100,03
1184,00	100,04
1183,00	100,04
1182,00	100,05
1181,00	100,06
1180,00	100,07
1179,00	100,08
1178,00	100,08
1177,00	100,09
1176,00	100,09
1175,00	100,08
1174,00	100,07
1173,00	100,07
1172,00	100,06
1171,00	100,05
1170,00	100,03
1169,00	100,00
1168,00	99,98
1167,00	99,96
1166,00	99,94
1165,00	99,92
1164,00	99,90
1163,00	99,89
1162,00	99,87
1161,00	99,86
1160,00	99,85
1159,00	99,84
1158,00	99,83
1157,00	99,83
1156,00	99,84
1155,00	99,86
1154,00	99,90
1153,00	99,94
1152,00	99,98
1151,00	100,03
1150,00	100,07
1149,00	100,11
1148,00	100,12
1147,00	100,10
1146,00	100,06
1145,00	100,01
1144,00	99,96
1143,00	99,91
1142,00	99,87
1141,00	99,84
1140,00	99,82
1139,00	99,79
1138,00	99,76
1137,00	99,74
1136,00	99,72
1135,00	99,70
1134,00	99,69
1133,00	99,68
1132,00	99,67
1131,00	99,66
1130,00	99,65
1129,00	99,63
1128,00	99,61
1127,00	99,59
1126,00	99,55
1125,00	99,51
1124,00	99,47
1123,00	99,42
1122,00	99,37
1121,00	99,32
1120,00	99,27
1119,00	99,22
1118,00	99,17
1117,00	99,13
1116,00	99,08
1115,00	99,04
1114,00	99,01
1113,00	98,97
1112,00	98,93
1111,00	98,89
1110,00	98,84
1109,00	98,80
1108,00	98,76
1107,00	98,72
1106,00	98,68
1105,00	98,64
1104,00	98,60
1103,00	98,56
1102,00	98,52
1101,00	98,48
1100,00	98,43
1099,00	98,38
1098,00	98,33
1097,00	98,27
1096,00	98,21
1095,00	98,15
1094,00	98,09
1093,00	98,03
1092,00	97,97
1091,00	97,91
1090,00	97,86
1089,00	97,80
1088,00	97,75
1087,00	97,71
1086,00	97,67
1085,00	97,65
1084,00	97,63
1083,00	97,62
1082,00	97,62
1081,00	97,63
1080,00	97,63
1079,00	97,63
1078,00	97,62
1077,00	97,61
1076,00	97,58
1075,00	97,55
1074,00	97,52
1073,00	97,48
1072,00	97,43
1071,00	97,38
1070,00	97,32
1069,00	97,25
1068,00	97,17
1067,00	97,09
1066,00	97,01
1065,00	96,93
1064,00	96,86
1063,00	96,79
1062,00	96,73
1061,00	96,67
1060,00	96,61
1059,00	96,55
1058,00	96,50
1057,00	96,44
1056,00	96,39
1055,00	96,34
1054,00	96,30
1053,00	96,26
1052,00	96,21
1051,00	96,16
1050,00	96,11
1049,00	96,04
1048,00	95,95
1047,00	95,86
1046,00	95,77
1045,00	95,68
1044,00	95,60
1043,00	95,53
1042,00	95,46
1041,00	95,38
1040,00	95,31
1039,00	95,24
1038,00	95,18
1037,00	95,12
1036,00	95,06
1035,00	95,00
1034,00	94,93
1033,00	94,87
1032,00	94,81
1031,00	94,75
1030,00	94,70
1029,00	94,66
1028,00	94,64
1027,00	94,63
1026,00	94,65
1025,00	94,69
1024,00	94,74
1023,00	94,81
1022,00	94,89
1021,00	94,99
1020,00	95,07
1019,00	95,13
1018,00	95,15
1017,00	95,13
1016,00	95,05
1015,00	94,91
1014,00	94,74
1013,00	94,55
1012,00	94,35
1011,00	94,16
1010,00	93,99
1009,00	93,84
1008,00	93,72
1007,00	93,62
1006,00	93,54
1005,00	93,47
1004,00	93,42
1003,00	93,37
1002,00	93,35
1001,00	93,32
1000,00	93,31
999,00	93,31
998,00	93,31
997,00	93,31
996,00	93,30
995,00	93,28
994,00	93,27
993,00	93,27
992,00	93,27
991,00	93,27
990,00	93,29
989,00	93,31
988,00	93,33
987,00	93,36
986,00	93,39
985,00	93,42
984,00	93,45
983,00	93,48
982,00	93,51
981,00	93,54
980,00	93,57
979,00	93,61
978,00	93,66
977,00	93,72
976,00	93,77
975,00	93,83
974,00	93,89
973,00	93,95
972,00	94,00
971,00	94,05
970,00	94,09
969,00	94,14
968,00	94,17
967,00	94,20
966,00	94,21
965,00	94,21
964,00	94,19
963,00	94,17
962,00	94,14
961,00	94,11
960,00	94,07
959,00	94,05
958,00	94,04
957,00	94,05
956,00	94,06
955,00	94,09
954,00	94,12
953,00	94,16
952,00	94,20
951,00	94,25
950,00	94,29
949,00	94,33
948,00	94,37
947,00	94,42
946,00	94,46
945,00	94,51
944,00	94,56
943,00	94,60
942,00	94,65
941,00	94,69
940,00	94,73
939,00	94,78
938,00	94,83
937,00	94,88
936,00	94,92
935,00	94,97
934,00	95,02
933,00	95,07
932,00	95,12
931,00	95,17
930,00	95,22
929,00	95,26
928,00	95,31
927,00	95,35
926,00	95,39
925,00	95,44
924,00	95,48
923,00	95,52
922,00	95,57
921,00	95,61
920,00	95,65
919,00	95,68
918,00	95,72
917,00	95,75
916,00	95,79
915,00	95,83
914,00	95,87
913,00	95,92
912,00	95,96
911,00	96,00
910,00	96,04
909,00	96,07
908,00	96,11
907,00	96,13
906,00	96,16
905,00	96,18
904,00	96,21
903,00	96,24
902,00	96,28
901,00	96,30
900,00	96,33
899,00	96,35
898,00	96,37
897,00	96,39
896,00	96,41
895,00	96,44
894,00	96,48
893,00	96,51
892,00	96,55
891,00	96,58
890,00	96,62
889,00	96,65
888,00	96,68
887,00	96,70
886,00	96,72
885,00	96,73
884,00	96,72
883,00	96,69
882,00	96,64
881,00	96,59
880,00	96,54
879,00	96,50
878,00	96,47
877,00	96,45
876,00	96,42
875,00	96,39
874,00	96,36
873,00	96,33
872,00	96,32
871,00	96,33
870,00	96,37
869,00	96,42
868,00	96,45
867,00	96,48
866,00	96,51
865,00	96,54
864,00	96,56
863,00	96,58
862,00	96,60
861,00	96,63
860,00	96,65
859,00	96,68
858,00	96,71
857,00	96,74
856,00	96,76
855,00	96,78
854,00	96,82
853,00	96,86
852,00	96,89
851,00	96,92
850,00	96,94
849,00	96,96
848,00	96,98
847,00	97,00
846,00	97,02
845,00	97,05
844,00	97,09
843,00	97,13
842,00	97,18
841,00	97,22
840,00	97,26
839,00	97,30
838,00	97,35
837,00	97,39
836,00	97,44
835,00	97,50
834,00	97,56
833,00	97,61
832,00	97,67
831,00	97,71
830,00	97,76
829,00	97,80
828,00	97,84
827,00	97,88
826,00	97,91
825,00	97,95
824,00	97,98
823,00	98,02
822,00	98,06
821,00	98,09
820,00	98,12
819,00	98,14
818,00	98,16
817,00	98,18
816,00	98,20
815,00	98,22
814,00	98,24
813,00	98,26
812,00	98,29
811,00	98,32
810,00	98,34
809,00	98,36
808,00	98,38
807,00	98,42
806,00	98,46
805,00	98,51
804,00	98,56
803,00	98,61
802,00	98,65
801,00	98,69
800,00	98,73
799,00	98,76
798,00	98,78
797,00	98,79
796,00	98,77
795,00	98,75
794,00	98,73
793,00	98,70
792,00	98,67
791,00	98,63
790,00	98,59
789,00	98,55
788,00	98,52
787,00	98,50
786,00	98,48
785,00	98,46
784,00	98,44
783,00	98,43
782,00	98,42
781,00	98,41
780,00	98,40
779,00	98,40
778,00	98,41
777,00	98,42
776,00	98,43
775,00	98,44
774,00	98,44
773,00	98,45
772,00	98,47
771,00	98,49
770,00	98,51
769,00	98,54
768,00	98,56
767,00	98,57
766,00	98,59
765,00	98,61
764,00	98,64
763,00	98,68
762,00	98,72
761,00	98,76
760,00	98,79
759,00	98,82
758,00	98,84
757,00	98,86
756,00	98,87
755,00	98,88
754,00	98,89
753,00	98,90
752,00	98,90
751,00	98,91
750,00	98,92
749,00	98,94
748,00	98,95
747,00	98,95
746,00	98,95
745,00	98,93
744,00	98,91
743,00	98,89
742,00	98,88
741,00	98,87
740,00	98,87
739,00	98,88
738,00	98,88
737,00	98,89
736,00	98,90
735,00	98,92
734,00	98,93
733,00	98,94
732,00	98,94
731,00	98,94
730,00	98,93
729,00	98,92
728,00	98,90
727,00	98,88
726,00	98,87
725,00	98,86
724,00	98,87
723,00	98,87
722,00	98,88
721,00	98,88
720,00	98,89
719,00	98,91
718,00	98,93
717,00	98,96
716,00	98,97
715,00	98,99
714,00	99,01
713,00	99,03
712,00	99,05
711,00	99,07
710,00	99,08
709,00	99,09
708,00	99,10
707,00	99,12
706,00	99,12
705,00	99,12
704,00	99,12
703,00	99,12
702,00	99,13
701,00	99,14
700,00	99,15
699,00	99,15
698,00	99,15
697,00	99,15
696,00	99,14
695,00	99,13
694,00	99,14
693,00	99,15
692,00	99,16
691,00	99,17
690,00	99,17
689,00	99,17
688,00	99,18
687,00	99,19
686,00	99,20
685,00	99,20
684,00	99,20
683,00	99,20
682,00	99,20
681,00	99,21
680,00	99,20
679,00	99,20
678,00	99,20
677,00	99,21
676,00	99,22
675,00	99,23
674,00	99,22
673,00	99,22
672,00	99,24
671,00	99,25
670,00	99,25
669,00	99,25
668,00	99,25
667,00	99,23
666,00	99,22
665,00	99,21
664,00	99,18
663,00	99,14
662,00	99,12
661,00	99,11
660,00	99,10
659,00	99,08
658,00	99,06
657,00	99,03
656,00	99,01
655,00	98,97
654,00	98,94
653,00	98,89
652,00	98,85
651,00	98,83
650,00	98,83
649,00	98,80
648,00	98,74
647,00	98,68
646,00	98,66
645,00	98,65
644,00	98,63
643,00	98,58
642,00	98,52
641,00	98,45
640,00	98,38
639,00	98,30
638,00	98,22
637,00	98,13
636,00	98,04
635,00	97,99
634,00	97,97
633,00	97,96
632,00	97,95
631,00	97,95
630,00	97,96
629,00	98,01
628,00	98,05
627,00	98,09
626,00	98,09
625,00	98,04
624,00	97,97
623,00	97,92
622,00	97,88
621,00	97,85
620,00	97,78
619,00	97,66
618,00	97,48
617,00	97,24
616,00	96,97
615,00	96,73
614,00	96,53
613,00	96,34
612,00	96,13
611,00	95,93
610,00	95,74
609,00	95,55
608,00	95,36
607,00	95,15
606,00	94,91
605,00	94,61
604,00	94,32
603,00	94,17
602,00	94,17
601,00	94,23
600,00	94,24
599,00	94,21
598,00	94,16
597,00	94,13
596,00	94,12
595,00	94,18
594,00	94,29
593,00	94,39
592,00	94,49
591,00	94,69
590,00	94,98
589,00	95,17
588,00	95,17
587,00	95,09
586,00	95,08
585,00	95,13
584,00	95,14
583,00	95,03
582,00	94,81
581,00	94,51
580,00	94,20
579,00	93,97
578,00	93,78
577,00	93,52
576,00	93,18
575,00	92,97
574,00	92,97
573,00	92,97
572,00	92,86
571,00	92,72
570,00	92,58
569,00	92,34
568,00	91,97
567,00	91,67
566,00	91,55
565,00	91,48
564,00	91,35
563,00	91,24
562,00	91,15
561,00	90,95
560,00	90,69
559,00	90,57
558,00	90,64
557,00	90,65
556,00	90,53
555,00	90,50
554,00	90,68
553,00	90,82
552,00	90,77
551,00	90,73
550,00	90,90
