# Supplementary material for: Microstructural and chemical characterization of radiation-induced carious dentin of teeth submitted to ionizing radiation as a head and neck cancer therapy
Source: PLoS One. 2025 Dec 12;20(12):e0337062. doi: 10.1371/journal.pone.0337062 (PMC12700452; doi:10.1371/journal.pone.0337062)
Supplement: S4 Data — (ZIP) [file pone.0337062.s004.zip › ftir_bruna/transmitance/amostra3.2.csv]

Criado como novo conjunto de dados	Amostra 010 por Administrator data sexta-feira, fevereiro 26 2021
cm-1	%T
2000,00	99,06
1999,00	99,07
1998,00	99,02
1997,00	98,98
1996,00	99,00
1995,00	99,06
1994,00	99,11
1993,00	99,12
1992,00	99,14
1991,00	99,16
1990,00	99,16
1989,00	99,16
1988,00	99,17
1987,00	99,15
1986,00	99,07
1985,00	98,95
1984,00	98,86
1983,00	98,84
1982,00	98,87
1981,00	98,94
1980,00	99,02
1979,00	99,07
1978,00	99,08
1977,00	99,05
1976,00	99,00
1975,00	98,93
1974,00	98,85
1973,00	98,85
1972,00	98,92
1971,00	98,96
1970,00	98,92
1969,00	98,85
1968,00	98,82
1967,00	98,82
1966,00	98,80
1965,00	98,81
1964,00	98,88
1963,00	98,98
1962,00	99,03
1961,00	98,98
1960,00	98,85
1959,00	98,71
1958,00	98,62
1957,00	98,66
1956,00	98,81
1955,00	98,95
1954,00	99,00
1953,00	98,93
1952,00	98,83
1951,00	98,74
1950,00	98,69
1949,00	98,70
1948,00	98,77
1947,00	98,85
1946,00	98,89
1945,00	98,89
1944,00	98,91
1943,00	98,94
1942,00	98,94
1941,00	98,92
1940,00	98,88
1939,00	98,87
1938,00	98,88
1937,00	98,88
1936,00	98,89
1935,00	98,90
1934,00	98,91
1933,00	98,93
1932,00	98,94
1931,00	98,92
1930,00	98,89
1929,00	98,87
1928,00	98,87
1927,00	98,87
1926,00	98,86
1925,00	98,85
1924,00	98,85
1923,00	98,86
1922,00	98,88
1921,00	98,90
1920,00	98,90
1919,00	98,90
1918,00	98,90
1917,00	98,92
1916,00	98,95
1915,00	98,97
1914,00	98,98
1913,00	98,96
1912,00	98,94
1911,00	98,90
1910,00	98,88
1909,00	98,88
1908,00	98,91
1907,00	98,94
1906,00	98,95
1905,00	98,96
1904,00	98,98
1903,00	98,99
1902,00	98,99
1901,00	98,98
1900,00	98,97
1899,00	98,95
1898,00	98,92
1897,00	98,90
1896,00	98,88
1895,00	98,89
1894,00	98,90
1893,00	98,91
1892,00	98,93
1891,00	98,96
1890,00	98,99
1889,00	99,02
1888,00	99,04
1887,00	99,03
1886,00	99,01
1885,00	99,01
1884,00	99,01
1883,00	99,02
1882,00	99,02
1881,00	99,02
1880,00	99,02
1879,00	99,03
1878,00	99,03
1877,00	99,03
1876,00	99,02
1875,00	99,01
1874,00	98,99
1873,00	98,98
1872,00	98,96
1871,00	98,95
1870,00	98,94
1869,00	98,96
1868,00	99,01
1867,00	99,03
1866,00	99,03
1865,00	99,03
1864,00	99,02
1863,00	99,02
1862,00	99,02
1861,00	99,03
1860,00	99,06
1859,00	99,06
1858,00	99,06
1857,00	99,05
1856,00	99,05
1855,00	99,05
1854,00	99,06
1853,00	99,06
1852,00	99,07
1851,00	99,07
1850,00	99,06
1849,00	99,06
1848,00	99,04
1847,00	99,00
1846,00	98,95
1845,00	98,94
1844,00	98,97
1843,00	99,02
1842,00	99,05
1841,00	99,05
1840,00	99,04
1839,00	99,04
1838,00	99,05
1837,00	99,07
1836,00	99,09
1835,00	99,11
1834,00	99,11
1833,00	99,10
1832,00	99,11
1831,00	99,15
1830,00	99,18
1829,00	99,19
1828,00	99,17
1827,00	99,16
1826,00	99,15
1825,00	99,16
1824,00	99,18
1823,00	99,19
1822,00	99,17
1821,00	99,16
1820,00	99,16
1819,00	99,16
1818,00	99,16
1817,00	99,15
1816,00	99,15
1815,00	99,15
1814,00	99,13
1813,00	99,13
1812,00	99,16
1811,00	99,19
1810,00	99,21
1809,00	99,22
1808,00	99,22
1807,00	99,23
1806,00	99,23
1805,00	99,23
1804,00	99,24
1803,00	99,25
1802,00	99,25
1801,00	99,25
1800,00	99,26
1799,00	99,25
1798,00	99,23
1797,00	99,20
1796,00	99,19
1795,00	99,17
1794,00	99,15
1793,00	99,16
1792,00	99,20
1791,00	99,25
1790,00	99,26
1789,00	99,25
1788,00	99,24
1787,00	99,24
1786,00	99,25
1785,00	99,26
1784,00	99,29
1783,00	99,31
1782,00	99,33
1781,00	99,34
1780,00	99,34
1779,00	99,34
1778,00	99,32
1777,00	99,30
1776,00	99,28
1775,00	99,27
1774,00	99,26
1773,00	99,27
1772,00	99,31
1771,00	99,34
1770,00	99,34
1769,00	99,33
1768,00	99,32
1767,00	99,34
1766,00	99,34
1765,00	99,33
1764,00	99,32
1763,00	99,33
1762,00	99,35
1761,00	99,36
1760,00	99,36
1759,00	99,35
1758,00	99,34
1757,00	99,33
1756,00	99,32
1755,00	99,31
1754,00	99,29
1753,00	99,25
1752,00	99,23
1751,00	99,24
1750,00	99,29
1749,00	99,31
1748,00	99,32
1747,00	99,32
1746,00	99,34
1745,00	99,36
1744,00	99,39
1743,00	99,41
1742,00	99,42
1741,00	99,40
1740,00	99,39
1739,00	99,41
1738,00	99,42
1737,00	99,39
1736,00	99,33
1735,00	99,30
1734,00	99,36
1733,00	99,46
1732,00	99,52
1731,00	99,54
1730,00	99,55
1729,00	99,56
1728,00	99,56
1727,00	99,56
1726,00	99,56
1725,00	99,55
1724,00	99,54
1723,00	99,53
1722,00	99,53
1721,00	99,52
1720,00	99,54
1719,00	99,56
1718,00	99,55
1717,00	99,52
1716,00	99,48
1715,00	99,44
1714,00	99,40
1713,00	99,38
1712,00	99,36
1711,00	99,33
1710,00	99,30
1709,00	99,27
1708,00	99,25
1707,00	99,23
1706,00	99,20
1705,00	99,17
1704,00	99,12
1703,00	99,02
1702,00	98,87
1701,00	98,74
1700,00	98,70
1699,00	98,72
1698,00	98,74
1697,00	98,74
1696,00	98,72
1695,00	98,67
1694,00	98,59
1693,00	98,52
1692,00	98,45
1691,00	98,40
1690,00	98,33
1689,00	98,27
1688,00	98,23
1687,00	98,22
1686,00	98,21
1685,00	98,15
1684,00	98,04
1683,00	97,90
1682,00	97,80
1681,00	97,72
1680,00	97,64
1679,00	97,56
1678,00	97,48
1677,00	97,39
1676,00	97,27
1675,00	97,17
1674,00	97,11
1673,00	97,07
1672,00	97,02
1671,00	96,93
1670,00	96,82
1669,00	96,71
1668,00	96,63
1667,00	96,58
1666,00	96,54
1665,00	96,49
1664,00	96,40
1663,00	96,30
1662,00	96,20
1661,00	96,13
1660,00	96,08
1659,00	96,04
1658,00	96,02
1657,00	96,03
1656,00	96,06
1655,00	96,09
1654,00	96,05
1653,00	95,91
1652,00	95,78
1651,00	95,77
1650,00	95,77
1649,00	95,78
1648,00	95,73
1647,00	95,62
1646,00	95,52
1645,00	95,49
1644,00	95,48
1643,00	95,48
1642,00	95,46
1641,00	95,45
1640,00	95,45
1639,00	95,46
1638,00	95,47
1637,00	95,45
1636,00	95,40
1635,00	95,34
1634,00	95,34
1633,00	95,37
1632,00	95,42
1631,00	95,46
1630,00	95,52
1629,00	95,59
1628,00	95,66
1627,00	95,72
1626,00	95,79
1625,00	95,86
1624,00	95,94
1623,00	96,03
1622,00	96,14
1621,00	96,26
1620,00	96,38
1619,00	96,50
1618,00	96,63
1617,00	96,76
1616,00	96,87
1615,00	96,95
1614,00	97,03
1613,00	97,11
1612,00	97,19
1611,00	97,26
1610,00	97,33
1609,00	97,41
1608,00	97,49
1607,00	97,55
1606,00	97,62
1605,00	97,68
1604,00	97,74
1603,00	97,80
1602,00	97,87
1601,00	97,94
1600,00	98,01
1599,00	98,07
1598,00	98,12
1597,00	98,17
1596,00	98,20
1595,00	98,22
1594,00	98,22
1593,00	98,22
1592,00	98,21
1591,00	98,20
1590,00	98,19
1589,00	98,19
1588,00	98,19
1587,00	98,18
1586,00	98,17
1585,00	98,16
1584,00	98,14
1583,00	98,12
1582,00	98,09
1581,00	98,08
1580,00	98,08
1579,00	98,08
1578,00	98,07
1577,00	98,05
1576,00	98,00
1575,00	97,92
1574,00	97,86
1573,00	97,80
1572,00	97,75
1571,00	97,69
1570,00	97,61
1569,00	97,54
1568,00	97,48
1567,00	97,43
1566,00	97,38
1565,00	97,33
1564,00	97,28
1563,00	97,26
1562,00	97,27
1561,00	97,29
1560,00	97,23
1559,00	96,98
1558,00	96,78
1557,00	96,71
1556,00	96,66
1555,00	96,62
1554,00	96,57
1553,00	96,54
1552,00	96,54
1551,00	96,53
1550,00	96,49
1549,00	96,44
1548,00	96,40
1547,00	96,37
1546,00	96,34
1545,00	96,30
1544,00	96,25
1543,00	96,22
1542,00	96,20
1541,00	96,20
1540,00	96,22
1539,00	96,22
1538,00	96,21
1537,00	96,20
1536,00	96,20
1535,00	96,21
1534,00	96,21
1533,00	96,22
1532,00	96,25
1531,00	96,27
1530,00	96,29
1529,00	96,32
1528,00	96,34
1527,00	96,34
1526,00	96,32
1525,00	96,32
1524,00	96,37
1523,00	96,43
1522,00	96,46
1521,00	96,49
1520,00	96,54
1519,00	96,58
1518,00	96,60
1517,00	96,60
1516,00	96,60
1515,00	96,61
1514,00	96,62
1513,00	96,64
1512,00	96,68
1511,00	96,74
1510,00	96,80
1509,00	96,85
1508,00	96,90
1507,00	96,97
1506,00	97,03
1505,00	97,04
1504,00	97,08
1503,00	97,12
1502,00	97,16
1501,00	97,21
1500,00	97,28
1499,00	97,35
1498,00	97,40
1497,00	97,42
1496,00	97,44
1495,00	97,47
1494,00	97,48
1493,00	97,49
1492,00	97,50
1491,00	97,53
1490,00	97,55
1489,00	97,58
1488,00	97,62
1487,00	97,63
1486,00	97,63
1485,00	97,63
1484,00	97,63
1483,00	97,63
1482,00	97,62
1481,00	97,61
1480,00	97,60
1479,00	97,61
1478,00	97,61
1477,00	97,60
1476,00	97,58
1475,00	97,53
1474,00	97,43
1473,00	97,32
1472,00	97,25
1471,00	97,22
1470,00	97,17
1469,00	97,11
1468,00	97,05
1467,00	96,99
1466,00	96,90
1465,00	96,79
1464,00	96,69
1463,00	96,63
1462,00	96,59
1461,00	96,57
1460,00	96,55
1459,00	96,52
1458,00	96,42
1457,00	96,27
1456,00	96,19
1455,00	96,20
1454,00	96,22
1453,00	96,23
1452,00	96,24
1451,00	96,27
1450,00	96,30
1449,00	96,31
1448,00	96,34
1447,00	96,37
1446,00	96,40
1445,00	96,44
1444,00	96,48
1443,00	96,52
1442,00	96,55
1441,00	96,58
1440,00	96,60
1439,00	96,62
1438,00	96,63
1437,00	96,62
1436,00	96,63
1435,00	96,67
1434,00	96,72
1433,00	96,76
1432,00	96,80
1431,00	96,84
1430,00	96,87
1429,00	96,88
1428,00	96,87
1427,00	96,88
1426,00	96,90
1425,00	96,89
1424,00	96,88
1423,00	96,87
1422,00	96,88
1421,00	96,90
1420,00	96,90
1419,00	96,90
1418,00	96,90
1417,00	96,89
1416,00	96,89
1415,00	96,89
1414,00	96,90
1413,00	96,90
1412,00	96,89
1411,00	96,88
1410,00	96,88
1409,00	96,87
1408,00	96,87
1407,00	96,88
1406,00	96,89
1405,00	96,88
1404,00	96,86
1403,00	96,86
1402,00	96,87
1401,00	96,89
1400,00	96,89
1399,00	96,89
1398,00	96,90
1397,00	96,91
1396,00	96,93
1395,00	96,96
1394,00	97,00
1393,00	97,01
1392,00	97,03
1391,00	97,05
1390,00	97,09
1389,00	97,13
1388,00	97,15
1387,00	97,16
1386,00	97,18
1385,00	97,20
1384,00	97,22
1383,00	97,22
1382,00	97,22
1381,00	97,20
1380,00	97,18
1379,00	97,17
1378,00	97,18
1377,00	97,21
1376,00	97,27
1375,00	97,34
1374,00	97,41
1373,00	97,47
1372,00	97,51
1371,00	97,55
1370,00	97,59
1369,00	97,63
1368,00	97,67
1367,00	97,71
1366,00	97,75
1365,00	97,82
1364,00	97,88
1363,00	97,93
1362,00	97,97
1361,00	98,00
1360,00	98,01
1359,00	98,02
1358,00	98,03
1357,00	98,04
1356,00	98,05
1355,00	98,04
1354,00	98,03
1353,00	98,02
1352,00	98,01
1351,00	98,00
1350,00	97,99
1349,00	97,97
1348,00	97,96
1347,00	97,95
1346,00	97,94
1345,00	97,93
1344,00	97,93
1343,00	97,92
1342,00	97,92
1341,00	97,92
1340,00	97,92
1339,00	97,92
1338,00	97,94
1337,00	97,95
1336,00	97,96
1335,00	97,97
1334,00	97,99
1333,00	98,00
1332,00	98,03
1331,00	98,06
1330,00	98,09
1329,00	98,13
1328,00	98,18
1327,00	98,22
1326,00	98,27
1325,00	98,32
1324,00	98,36
1323,00	98,40
1322,00	98,43
1321,00	98,45
1320,00	98,45
1319,00	98,45
1318,00	98,45
1317,00	98,46
1316,00	98,46
1315,00	98,46
1314,00	98,47
1313,00	98,49
1312,00	98,52
1311,00	98,55
1310,00	98,59
1309,00	98,62
1308,00	98,66
1307,00	98,69
1306,00	98,73
1305,00	98,76
1304,00	98,79
1303,00	98,82
1302,00	98,85
1301,00	98,87
1300,00	98,90
1299,00	98,92
1298,00	98,94
1297,00	98,97
1296,00	98,99
1295,00	99,01
1294,00	99,03
1293,00	99,05
1292,00	99,07
1291,00	99,08
1290,00	99,09
1289,00	99,10
1288,00	99,09
1287,00	99,09
1286,00	99,08
1285,00	99,06
1284,00	99,04
1283,00	99,01
1282,00	98,97
1281,00	98,93
1280,00	98,89
1279,00	98,85
1278,00	98,82
1277,00	98,79
1276,00	98,77
1275,00	98,75
1274,00	98,74
1273,00	98,73
1272,00	98,73
1271,00	98,74
1270,00	98,76
1269,00	98,79
1268,00	98,83
1267,00	98,88
1266,00	98,92
1265,00	98,96
1264,00	98,99
1263,00	99,01
1262,00	99,01
1261,00	98,98
1260,00	98,93
1259,00	98,85
1258,00	98,75
1257,00	98,63
1256,00	98,50
1255,00	98,37
1254,00	98,24
1253,00	98,13
1252,00	98,04
1251,00	97,97
1250,00	97,91
1249,00	97,87
1248,00	97,84
1247,00	97,82
1246,00	97,80
1245,00	97,78
1244,00	97,76
1243,00	97,74
1242,00	97,73
1241,00	97,70
1240,00	97,68
1239,00	97,65
1238,00	97,62
1237,00	97,59
1236,00	97,57
1235,00	97,56
1234,00	97,55
1233,00	97,55
1232,00	97,54
1231,00	97,55
1230,00	97,55
1229,00	97,57
1228,00	97,58
1227,00	97,60
1226,00	97,62
1225,00	97,65
1224,00	97,69
1223,00	97,72
1222,00	97,75
1221,00	97,79
1220,00	97,83
1219,00	97,87
1218,00	97,91
1217,00	97,95
1216,00	97,98
1215,00	98,00
1214,00	98,02
1213,00	98,04
1212,00	98,05
1211,00	98,06
1210,00	98,07
1209,00	98,09
1208,00	98,09
1207,00	98,09
1206,00	98,09
1205,00	98,09
1204,00	98,08
1203,00	98,08
1202,00	98,08
1201,00	98,08
1200,00	98,08
1199,00	98,08
1198,00	98,09
1197,00	98,10
1196,00	98,12
1195,00	98,14
1194,00	98,17
1193,00	98,20
1192,00	98,22
1191,00	98,25
1190,00	98,27
1189,00	98,29
1188,00	98,31
1187,00	98,33
1186,00	98,35
1185,00	98,37
1184,00	98,39
1183,00	98,40
1182,00	98,42
1181,00	98,44
1180,00	98,45
1179,00	98,47
1178,00	98,48
1177,00	98,49
1176,00	98,50
1175,00	98,50
1174,00	98,50
1173,00	98,50
1172,00	98,49
1171,00	98,48
1170,00	98,46
1169,00	98,43
1168,00	98,40
1167,00	98,37
1166,00	98,35
1165,00	98,32
1164,00	98,30
1163,00	98,29
1162,00	98,28
1161,00	98,27
1160,00	98,27
1159,00	98,28
1158,00	98,29
1157,00	98,31
1156,00	98,34
1155,00	98,38
1154,00	98,42
1153,00	98,48
1152,00	98,54
1151,00	98,60
1150,00	98,67
1149,00	98,72
1148,00	98,74
1147,00	98,74
1146,00	98,72
1145,00	98,69
1144,00	98,65
1143,00	98,61
1142,00	98,58
1141,00	98,56
1140,00	98,54
1139,00	98,51
1138,00	98,49
1137,00	98,48
1136,00	98,46
1135,00	98,45
1134,00	98,44
1133,00	98,43
1132,00	98,43
1131,00	98,42
1130,00	98,42
1129,00	98,42
1128,00	98,41
1127,00	98,39
1126,00	98,37
1125,00	98,35
1124,00	98,33
1123,00	98,31
1122,00	98,30
1121,00	98,27
1120,00	98,24
1119,00	98,21
1118,00	98,19
1117,00	98,16
1116,00	98,14
1115,00	98,12
1114,00	98,11
1113,00	98,10
1112,00	98,09
1111,00	98,08
1110,00	98,07
1109,00	98,05
1108,00	98,03
1107,00	98,01
1106,00	97,99
1105,00	97,97
1104,00	97,95
1103,00	97,94
1102,00	97,92
1101,00	97,90
1100,00	97,88
1099,00	97,84
1098,00	97,81
1097,00	97,78
1096,00	97,75
1095,00	97,72
1094,00	97,69
1093,00	97,66
1092,00	97,63
1091,00	97,59
1090,00	97,55
1089,00	97,50
1088,00	97,46
1087,00	97,43
1086,00	97,39
1085,00	97,36
1084,00	97,33
1083,00	97,30
1082,00	97,29
1081,00	97,28
1080,00	97,27
1079,00	97,27
1078,00	97,27
1077,00	97,27
1076,00	97,27
1075,00	97,28
1074,00	97,28
1073,00	97,29
1072,00	97,29
1071,00	97,28
1070,00	97,25
1069,00	97,22
1068,00	97,18
1067,00	97,14
1066,00	97,10
1065,00	97,07
1064,00	97,04
1063,00	97,02
1062,00	97,00
1061,00	96,98
1060,00	96,97
1059,00	96,95
1058,00	96,94
1057,00	96,94
1056,00	96,93
1055,00	96,93
1054,00	96,94
1053,00	96,94
1052,00	96,94
1051,00	96,93
1050,00	96,91
1049,00	96,88
1048,00	96,84
1047,00	96,81
1046,00	96,78
1045,00	96,75
1044,00	96,71
1043,00	96,69
1042,00	96,66
1041,00	96,64
1040,00	96,62
1039,00	96,60
1038,00	96,58
1037,00	96,56
1036,00	96,53
1035,00	96,49
1034,00	96,46
1033,00	96,42
1032,00	96,39
1031,00	96,37
1030,00	96,36
1029,00	96,36
1028,00	96,38
1027,00	96,41
1026,00	96,45
1025,00	96,51
1024,00	96,58
1023,00	96,66
1022,00	96,75
1021,00	96,84
1020,00	96,92
1019,00	96,98
1018,00	97,01
1017,00	96,98
1016,00	96,91
1015,00	96,78
1014,00	96,62
1013,00	96,44
1012,00	96,27
1011,00	96,11
1010,00	95,97
1009,00	95,85
1008,00	95,75
1007,00	95,67
1006,00	95,62
1005,00	95,58
1004,00	95,55
1003,00	95,54
1002,00	95,55
1001,00	95,56
1000,00	95,58
999,00	95,59
998,00	95,62
997,00	95,64
996,00	95,66
995,00	95,68
994,00	95,69
993,00	95,71
992,00	95,73
991,00	95,76
990,00	95,80
989,00	95,84
988,00	95,88
987,00	95,92
986,00	95,96
985,00	96,01
984,00	96,05
983,00	96,09
982,00	96,13
981,00	96,17
980,00	96,21
979,00	96,24
978,00	96,27
977,00	96,30
976,00	96,34
975,00	96,38
974,00	96,42
973,00	96,46
972,00	96,50
971,00	96,54
970,00	96,58
969,00	96,61
968,00	96,64
967,00	96,66
966,00	96,68
965,00	96,70
964,00	96,70
963,00	96,71
962,00	96,72
961,00	96,73
960,00	96,74
959,00	96,75
958,00	96,76
957,00	96,78
956,00	96,80
955,00	96,83
954,00	96,86
953,00	96,90
952,00	96,93
951,00	96,96
950,00	96,99
949,00	97,02
948,00	97,04
947,00	97,07
946,00	97,10
945,00	97,14
944,00	97,17
943,00	97,19
942,00	97,20
941,00	97,22
940,00	97,24
939,00	97,26
938,00	97,29
937,00	97,31
936,00	97,34
935,00	97,36
934,00	97,39
933,00	97,41
932,00	97,44
931,00	97,47
930,00	97,50
929,00	97,53
928,00	97,55
927,00	97,58
926,00	97,60
925,00	97,62
924,00	97,63
923,00	97,65
922,00	97,66
921,00	97,68
920,00	97,69
919,00	97,70
918,00	97,72
917,00	97,74
916,00	97,76
915,00	97,77
914,00	97,79
913,00	97,80
912,00	97,81
911,00	97,82
910,00	97,81
909,00	97,81
908,00	97,80
907,00	97,79
906,00	97,78
905,00	97,77
904,00	97,75
903,00	97,74
902,00	97,72
901,00	97,70
900,00	97,68
899,00	97,66
898,00	97,65
897,00	97,63
896,00	97,62
895,00	97,61
894,00	97,61
893,00	97,61
892,00	97,61
891,00	97,61
890,00	97,62
889,00	97,63
888,00	97,64
887,00	97,65
886,00	97,66
885,00	97,65
884,00	97,63
883,00	97,61
882,00	97,57
881,00	97,53
880,00	97,48
879,00	97,43
878,00	97,38
877,00	97,31
876,00	97,23
875,00	97,14
874,00	97,06
873,00	97,01
872,00	97,01
871,00	97,09
870,00	97,22
869,00	97,37
868,00	97,49
867,00	97,57
866,00	97,63
865,00	97,67
864,00	97,70
863,00	97,72
862,00	97,74
861,00	97,76
860,00	97,76
859,00	97,77
858,00	97,77
857,00	97,77
856,00	97,76
855,00	97,75
854,00	97,74
853,00	97,72
852,00	97,70
851,00	97,68
850,00	97,64
849,00	97,61
848,00	97,57
847,00	97,54
846,00	97,53
845,00	97,53
844,00	97,53
843,00	97,54
842,00	97,56
841,00	97,58
840,00	97,60
839,00	97,64
838,00	97,68
837,00	97,74
836,00	97,80
835,00	97,86
834,00	97,93
833,00	97,99
832,00	98,06
831,00	98,12
830,00	98,19
829,00	98,24
828,00	98,29
827,00	98,33
826,00	98,37
825,00	98,40
824,00	98,44
823,00	98,47
822,00	98,51
821,00	98,55
820,00	98,57
819,00	98,59
818,00	98,60
817,00	98,61
816,00	98,61
815,00	98,61
814,00	98,62
813,00	98,64
812,00	98,65
811,00	98,66
810,00	98,68
809,00	98,69
808,00	98,71
807,00	98,72
806,00	98,74
805,00	98,76
804,00	98,77
803,00	98,79
802,00	98,80
801,00	98,80
800,00	98,80
799,00	98,79
798,00	98,76
797,00	98,73
796,00	98,68
795,00	98,62
794,00	98,56
793,00	98,51
792,00	98,45
791,00	98,39
790,00	98,33
789,00	98,27
788,00	98,20
787,00	98,13
786,00	98,07
785,00	98,02
784,00	97,96
783,00	97,91
782,00	97,87
781,00	97,83
780,00	97,79
779,00	97,75
778,00	97,73
777,00	97,72
776,00	97,71
775,00	97,71
774,00	97,71
773,00	97,72
772,00	97,72
771,00	97,73
770,00	97,75
769,00	97,76
768,00	97,76
767,00	97,76
766,00	97,76
765,00	97,77
764,00	97,78
763,00	97,79
762,00	97,80
761,00	97,81
760,00	97,82
759,00	97,83
758,00	97,83
757,00	97,83
756,00	97,82
755,00	97,80
754,00	97,79
753,00	97,78
752,00	97,77
751,00	97,77
750,00	97,77
749,00	97,77
748,00	97,77
747,00	97,75
746,00	97,73
745,00	97,71
744,00	97,68
743,00	97,66
742,00	97,65
741,00	97,64
740,00	97,63
739,00	97,62
738,00	97,61
737,00	97,61
736,00	97,61
735,00	97,60
734,00	97,60
733,00	97,59
732,00	97,58
731,00	97,56
730,00	97,53
729,00	97,51
728,00	97,47
727,00	97,44
726,00	97,41
725,00	97,40
724,00	97,38
723,00	97,36
722,00	97,33
721,00	97,29
720,00	97,26
719,00	97,25
718,00	97,25
717,00	97,25
716,00	97,24
715,00	97,22
714,00	97,20
713,00	97,18
712,00	97,16
711,00	97,15
710,00	97,15
709,00	97,16
708,00	97,16
707,00	97,14
706,00	97,12
705,00	97,09
704,00	97,06
703,00	97,04
702,00	97,02
701,00	97,00
700,00	96,98
699,00	96,95
698,00	96,93
697,00	96,90
696,00	96,87
695,00	96,84
694,00	96,82
693,00	96,80
692,00	96,80
691,00	96,80
690,00	96,80
689,00	96,80
688,00	96,80
687,00	96,80
686,00	96,80
685,00	96,78
684,00	96,76
683,00	96,74
682,00	96,71
681,00	96,68
680,00	96,64
679,00	96,62
678,00	96,62
677,00	96,62
676,00	96,62
675,00	96,60
674,00	96,56
673,00	96,52
672,00	96,51
671,00	96,54
670,00	96,61
669,00	96,73
668,00	96,81
667,00	96,68
666,00	96,52
665,00	96,44
664,00	96,40
663,00	96,37
662,00	96,37
661,00	96,38
660,00	96,38
659,00	96,38
658,00	96,38
657,00	96,36
656,00	96,34
655,00	96,33
654,00	96,33
653,00	96,33
652,00	96,33
651,00	96,35
650,00	96,38
649,00	96,40
648,00	96,39
647,00	96,39
646,00	96,40
645,00	96,42
644,00	96,43
643,00	96,44
642,00	96,43
641,00	96,41
640,00	96,36
639,00	96,30
638,00	96,24
637,00	96,19
636,00	96,14
635,00	96,11
634,00	96,08
633,00	96,06
632,00	96,03
631,00	96,01
630,00	96,00
629,00	96,02
628,00	96,04
627,00	96,07
626,00	96,08
625,00	96,03
624,00	95,93
623,00	95,80
622,00	95,69
621,00	95,60
620,00	95,51
619,00	95,39
618,00	95,23
617,00	95,03
616,00	94,81
615,00	94,61
614,00	94,42
613,00	94,23
612,00	94,04
611,00	93,89
610,00	93,76
609,00	93,62
608,00	93,48
607,00	93,40
606,00	93,37
605,00	93,31
604,00	93,22
603,00	93,16
602,00	93,17
601,00	93,20
600,00	93,21
599,00	93,21
598,00	93,22
597,00	93,25
596,00	93,31
595,00	93,41
594,00	93,49
593,00	93,48
592,00	93,42
591,00	93,46
590,00	93,64
589,00	93,79
588,00	93,78
587,00	93,67
586,00	93,58
585,00	93,51
584,00	93,45
583,00	93,39
582,00	93,34
581,00	93,22
580,00	92,99
579,00	92,78
578,00	92,66
577,00	92,47
576,00	92,19
575,00	92,02
574,00	92,09
573,00	92,23
572,00	92,27
571,00	92,24
570,00	92,19
569,00	92,00
568,00	91,64
567,00	91,30
566,00	91,18
565,00	91,15
564,00	90,99
563,00	90,72
562,00	90,44
561,00	90,20
560,00	90,08
559,00	90,15
558,00	90,29
557,00	90,24
556,00	90,01
555,00	89,94
554,00	90,18
553,00	90,47
552,00	90,56
551,00	90,59
550,00	90,74
