# Supplementary material for: Microstructural and chemical characterization of radiation-induced carious dentin of teeth submitted to ionizing radiation as a head and neck cancer therapy
Source: PLoS One. 2025 Dec 12;20(12):e0337062. doi: 10.1371/journal.pone.0337062 (PMC12700452; doi:10.1371/journal.pone.0337062)
Supplement: S4 Data — (ZIP) [file pone.0337062.s004.zip › ftir_bruna/transmitance/amostra5.1.csv]

Criado como novo conjunto de dados	Amostra 012 por Administrator data sexta-feira, fevereiro 26 2021
cm-1	%T
2000,00	99,42
1999,00	99,42
1998,00	99,41
1997,00	99,49
1996,00	99,64
1995,00	99,73
1994,00	99,73
1993,00	99,71
1992,00	99,74
1991,00	99,75
1990,00	99,70
1989,00	99,67
1988,00	99,69
1987,00	99,71
1986,00	99,68
1985,00	99,65
1984,00	99,68
1983,00	99,71
1982,00	99,68
1981,00	99,54
1980,00	99,37
1979,00	99,27
1978,00	99,35
1977,00	99,65
1976,00	99,96
1975,00	100,04
1974,00	99,91
1973,00	99,75
1972,00	99,65
1971,00	99,55
1970,00	99,44
1969,00	99,43
1968,00	99,52
1967,00	99,59
1966,00	99,59
1965,00	99,60
1964,00	99,67
1963,00	99,75
1962,00	99,78
1961,00	99,74
1960,00	99,66
1959,00	99,56
1958,00	99,47
1957,00	99,45
1956,00	99,51
1955,00	99,59
1954,00	99,62
1953,00	99,63
1952,00	99,63
1951,00	99,63
1950,00	99,60
1949,00	99,55
1948,00	99,50
1947,00	99,45
1946,00	99,41
1945,00	99,43
1944,00	99,48
1943,00	99,54
1942,00	99,56
1941,00	99,56
1940,00	99,56
1939,00	99,55
1938,00	99,56
1937,00	99,59
1936,00	99,62
1935,00	99,62
1934,00	99,60
1933,00	99,58
1932,00	99,59
1931,00	99,59
1930,00	99,57
1929,00	99,55
1928,00	99,54
1927,00	99,53
1926,00	99,50
1925,00	99,49
1924,00	99,51
1923,00	99,54
1922,00	99,55
1921,00	99,54
1920,00	99,52
1919,00	99,49
1918,00	99,47
1917,00	99,48
1916,00	99,51
1915,00	99,54
1914,00	99,55
1913,00	99,55
1912,00	99,53
1911,00	99,51
1910,00	99,50
1909,00	99,50
1908,00	99,52
1907,00	99,51
1906,00	99,49
1905,00	99,49
1904,00	99,51
1903,00	99,52
1902,00	99,52
1901,00	99,52
1900,00	99,52
1899,00	99,53
1898,00	99,53
1897,00	99,54
1896,00	99,55
1895,00	99,54
1894,00	99,53
1893,00	99,53
1892,00	99,53
1891,00	99,53
1890,00	99,52
1889,00	99,53
1888,00	99,55
1887,00	99,55
1886,00	99,55
1885,00	99,57
1884,00	99,59
1883,00	99,60
1882,00	99,58
1881,00	99,55
1880,00	99,54
1879,00	99,54
1878,00	99,54
1877,00	99,55
1876,00	99,54
1875,00	99,53
1874,00	99,51
1873,00	99,51
1872,00	99,51
1871,00	99,49
1870,00	99,48
1869,00	99,49
1868,00	99,52
1867,00	99,54
1866,00	99,53
1865,00	99,52
1864,00	99,52
1863,00	99,51
1862,00	99,50
1861,00	99,51
1860,00	99,54
1859,00	99,56
1858,00	99,57
1857,00	99,57
1856,00	99,57
1855,00	99,56
1854,00	99,54
1853,00	99,54
1852,00	99,54
1851,00	99,55
1850,00	99,55
1849,00	99,55
1848,00	99,54
1847,00	99,49
1846,00	99,45
1845,00	99,45
1844,00	99,50
1843,00	99,55
1842,00	99,56
1841,00	99,55
1840,00	99,54
1839,00	99,53
1838,00	99,54
1837,00	99,56
1836,00	99,57
1835,00	99,58
1834,00	99,57
1833,00	99,56
1832,00	99,56
1831,00	99,58
1830,00	99,61
1829,00	99,63
1828,00	99,64
1827,00	99,64
1826,00	99,63
1825,00	99,64
1824,00	99,65
1823,00	99,66
1822,00	99,64
1821,00	99,63
1820,00	99,63
1819,00	99,62
1818,00	99,60
1817,00	99,59
1816,00	99,59
1815,00	99,60
1814,00	99,60
1813,00	99,60
1812,00	99,62
1811,00	99,65
1810,00	99,66
1809,00	99,66
1808,00	99,67
1807,00	99,66
1806,00	99,66
1805,00	99,67
1804,00	99,69
1803,00	99,71
1802,00	99,70
1801,00	99,69
1800,00	99,69
1799,00	99,67
1798,00	99,64
1797,00	99,61
1796,00	99,59
1795,00	99,56
1794,00	99,52
1793,00	99,53
1792,00	99,58
1791,00	99,64
1790,00	99,66
1789,00	99,65
1788,00	99,64
1787,00	99,65
1786,00	99,65
1785,00	99,67
1784,00	99,69
1783,00	99,71
1782,00	99,72
1781,00	99,72
1780,00	99,72
1779,00	99,71
1778,00	99,69
1777,00	99,67
1776,00	99,65
1775,00	99,63
1774,00	99,61
1773,00	99,62
1772,00	99,66
1771,00	99,70
1770,00	99,71
1769,00	99,69
1768,00	99,68
1767,00	99,69
1766,00	99,70
1765,00	99,68
1764,00	99,67
1763,00	99,68
1762,00	99,71
1761,00	99,72
1760,00	99,72
1759,00	99,71
1758,00	99,69
1757,00	99,67
1756,00	99,65
1755,00	99,64
1754,00	99,62
1753,00	99,58
1752,00	99,55
1751,00	99,56
1750,00	99,59
1749,00	99,59
1748,00	99,57
1747,00	99,56
1746,00	99,58
1745,00	99,60
1744,00	99,63
1743,00	99,64
1742,00	99,63
1741,00	99,59
1740,00	99,57
1739,00	99,58
1738,00	99,60
1737,00	99,56
1736,00	99,49
1735,00	99,46
1734,00	99,53
1733,00	99,65
1732,00	99,70
1731,00	99,69
1730,00	99,69
1729,00	99,69
1728,00	99,68
1727,00	99,66
1726,00	99,65
1725,00	99,63
1724,00	99,60
1723,00	99,57
1722,00	99,56
1721,00	99,55
1720,00	99,55
1719,00	99,58
1718,00	99,55
1717,00	99,47
1716,00	99,38
1715,00	99,28
1714,00	99,20
1713,00	99,14
1712,00	99,08
1711,00	99,01
1710,00	98,92
1709,00	98,83
1708,00	98,74
1707,00	98,64
1706,00	98,53
1705,00	98,42
1704,00	98,31
1703,00	98,13
1702,00	97,88
1701,00	97,60
1700,00	97,45
1699,00	97,45
1698,00	97,46
1697,00	97,42
1696,00	97,30
1695,00	97,11
1694,00	96,93
1693,00	96,76
1692,00	96,61
1691,00	96,47
1690,00	96,31
1689,00	96,16
1688,00	96,07
1687,00	96,03
1686,00	95,97
1685,00	95,77
1684,00	95,43
1683,00	95,11
1682,00	94,90
1681,00	94,72
1680,00	94,54
1679,00	94,35
1678,00	94,17
1677,00	93,95
1676,00	93,67
1675,00	93,40
1674,00	93,21
1673,00	93,09
1672,00	92,94
1671,00	92,72
1670,00	92,43
1669,00	92,15
1668,00	91,94
1667,00	91,81
1666,00	91,71
1665,00	91,58
1664,00	91,38
1663,00	91,12
1662,00	90,90
1661,00	90,74
1660,00	90,63
1659,00	90,53
1658,00	90,47
1657,00	90,47
1656,00	90,51
1655,00	90,54
1654,00	90,37
1653,00	90,00
1652,00	89,77
1651,00	89,74
1650,00	89,74
1649,00	89,74
1648,00	89,64
1647,00	89,42
1646,00	89,22
1645,00	89,16
1644,00	89,16
1643,00	89,15
1642,00	89,13
1641,00	89,12
1640,00	89,12
1639,00	89,13
1638,00	89,15
1637,00	89,12
1636,00	89,00
1635,00	88,90
1634,00	88,93
1633,00	89,06
1632,00	89,20
1631,00	89,33
1630,00	89,48
1629,00	89,64
1628,00	89,82
1627,00	89,99
1626,00	90,19
1625,00	90,40
1624,00	90,62
1623,00	90,86
1622,00	91,12
1621,00	91,41
1620,00	91,71
1619,00	91,99
1618,00	92,28
1617,00	92,57
1616,00	92,83
1615,00	93,04
1614,00	93,22
1613,00	93,41
1612,00	93,61
1611,00	93,80
1610,00	93,99
1609,00	94,17
1608,00	94,35
1607,00	94,50
1606,00	94,65
1605,00	94,79
1604,00	94,94
1603,00	95,06
1602,00	95,19
1601,00	95,32
1600,00	95,45
1599,00	95,56
1598,00	95,66
1597,00	95,74
1596,00	95,80
1595,00	95,83
1594,00	95,85
1593,00	95,87
1592,00	95,88
1591,00	95,88
1590,00	95,88
1589,00	95,89
1588,00	95,90
1587,00	95,89
1586,00	95,87
1585,00	95,85
1584,00	95,82
1583,00	95,78
1582,00	95,74
1581,00	95,72
1580,00	95,71
1579,00	95,71
1578,00	95,71
1577,00	95,64
1576,00	95,50
1575,00	95,33
1574,00	95,19
1573,00	95,07
1572,00	94,96
1571,00	94,81
1570,00	94,61
1569,00	94,43
1568,00	94,30
1567,00	94,21
1566,00	94,09
1565,00	93,95
1564,00	93,84
1563,00	93,79
1562,00	93,80
1561,00	93,80
1560,00	93,63
1559,00	93,12
1558,00	92,73
1557,00	92,63
1556,00	92,59
1555,00	92,51
1554,00	92,41
1553,00	92,35
1552,00	92,33
1551,00	92,29
1550,00	92,21
1549,00	92,12
1548,00	92,07
1547,00	92,05
1546,00	92,03
1545,00	91,97
1544,00	91,92
1543,00	91,88
1542,00	91,86
1541,00	91,86
1540,00	91,85
1539,00	91,84
1538,00	91,84
1537,00	91,84
1536,00	91,85
1535,00	91,86
1534,00	91,84
1533,00	91,84
1532,00	91,88
1531,00	91,95
1530,00	92,01
1529,00	92,06
1528,00	92,11
1527,00	92,13
1526,00	92,12
1525,00	92,15
1524,00	92,25
1523,00	92,37
1522,00	92,44
1521,00	92,50
1520,00	92,58
1519,00	92,65
1518,00	92,69
1517,00	92,73
1516,00	92,78
1515,00	92,86
1514,00	92,95
1513,00	93,04
1512,00	93,17
1511,00	93,31
1510,00	93,46
1509,00	93,60
1508,00	93,73
1507,00	93,85
1506,00	93,98
1505,00	94,09
1504,00	94,21
1503,00	94,32
1502,00	94,43
1501,00	94,55
1500,00	94,69
1499,00	94,85
1498,00	95,00
1497,00	95,13
1496,00	95,25
1495,00	95,37
1494,00	95,45
1493,00	95,51
1492,00	95,59
1491,00	95,68
1490,00	95,77
1489,00	95,86
1488,00	95,95
1487,00	96,02
1486,00	96,07
1485,00	96,12
1484,00	96,16
1483,00	96,18
1482,00	96,19
1481,00	96,19
1480,00	96,19
1479,00	96,20
1478,00	96,21
1477,00	96,20
1476,00	96,17
1475,00	96,10
1474,00	95,98
1473,00	95,83
1472,00	95,74
1471,00	95,70
1470,00	95,66
1469,00	95,60
1468,00	95,53
1467,00	95,44
1466,00	95,30
1465,00	95,12
1464,00	94,97
1463,00	94,87
1462,00	94,80
1461,00	94,75
1460,00	94,70
1459,00	94,64
1458,00	94,46
1457,00	94,20
1456,00	94,05
1455,00	94,02
1454,00	93,99
1453,00	93,97
1452,00	93,96
1451,00	93,98
1450,00	93,99
1449,00	94,00
1448,00	94,01
1447,00	94,04
1446,00	94,09
1445,00	94,14
1444,00	94,20
1443,00	94,26
1442,00	94,31
1441,00	94,36
1440,00	94,41
1439,00	94,47
1438,00	94,51
1437,00	94,54
1436,00	94,60
1435,00	94,69
1434,00	94,79
1433,00	94,87
1432,00	94,96
1431,00	95,05
1430,00	95,12
1429,00	95,17
1428,00	95,20
1427,00	95,25
1426,00	95,29
1425,00	95,31
1424,00	95,30
1423,00	95,31
1422,00	95,35
1421,00	95,38
1420,00	95,40
1419,00	95,41
1418,00	95,40
1417,00	95,39
1416,00	95,38
1415,00	95,39
1414,00	95,40
1413,00	95,39
1412,00	95,37
1411,00	95,35
1410,00	95,33
1409,00	95,32
1408,00	95,30
1407,00	95,30
1406,00	95,28
1405,00	95,24
1404,00	95,19
1403,00	95,17
1402,00	95,18
1401,00	95,18
1400,00	95,17
1399,00	95,17
1398,00	95,18
1397,00	95,20
1396,00	95,21
1395,00	95,23
1394,00	95,25
1393,00	95,27
1392,00	95,28
1391,00	95,32
1390,00	95,37
1389,00	95,41
1388,00	95,44
1387,00	95,46
1386,00	95,48
1385,00	95,51
1384,00	95,53
1383,00	95,55
1382,00	95,56
1381,00	95,57
1380,00	95,58
1379,00	95,59
1378,00	95,62
1377,00	95,67
1376,00	95,74
1375,00	95,80
1374,00	95,87
1373,00	95,92
1372,00	95,97
1371,00	96,01
1370,00	96,07
1369,00	96,12
1368,00	96,17
1367,00	96,23
1366,00	96,30
1365,00	96,39
1364,00	96,47
1363,00	96,53
1362,00	96,56
1361,00	96,58
1360,00	96,59
1359,00	96,59
1358,00	96,59
1357,00	96,58
1356,00	96,57
1355,00	96,55
1354,00	96,51
1353,00	96,48
1352,00	96,45
1351,00	96,41
1350,00	96,36
1349,00	96,32
1348,00	96,28
1347,00	96,23
1346,00	96,19
1345,00	96,15
1344,00	96,11
1343,00	96,08
1342,00	96,06
1341,00	96,04
1340,00	96,01
1339,00	95,99
1338,00	95,98
1337,00	95,97
1336,00	95,97
1335,00	95,97
1334,00	95,98
1333,00	96,01
1332,00	96,04
1331,00	96,07
1330,00	96,12
1329,00	96,18
1328,00	96,24
1327,00	96,31
1326,00	96,37
1325,00	96,43
1324,00	96,49
1323,00	96,54
1322,00	96,57
1321,00	96,59
1320,00	96,60
1319,00	96,60
1318,00	96,60
1317,00	96,61
1316,00	96,62
1315,00	96,63
1314,00	96,64
1313,00	96,67
1312,00	96,71
1311,00	96,75
1310,00	96,79
1309,00	96,83
1308,00	96,87
1307,00	96,91
1306,00	96,95
1305,00	96,98
1304,00	97,02
1303,00	97,05
1302,00	97,08
1301,00	97,11
1300,00	97,14
1299,00	97,16
1298,00	97,18
1297,00	97,20
1296,00	97,22
1295,00	97,23
1294,00	97,23
1293,00	97,24
1292,00	97,24
1291,00	97,24
1290,00	97,23
1289,00	97,21
1288,00	97,19
1287,00	97,15
1286,00	97,11
1285,00	97,07
1284,00	97,03
1283,00	96,97
1282,00	96,92
1281,00	96,86
1280,00	96,81
1279,00	96,76
1278,00	96,72
1277,00	96,69
1276,00	96,66
1275,00	96,64
1274,00	96,61
1273,00	96,59
1272,00	96,58
1271,00	96,57
1270,00	96,58
1269,00	96,60
1268,00	96,63
1267,00	96,65
1266,00	96,67
1265,00	96,69
1264,00	96,69
1263,00	96,68
1262,00	96,65
1261,00	96,59
1260,00	96,50
1259,00	96,37
1258,00	96,22
1257,00	96,04
1256,00	95,85
1255,00	95,65
1254,00	95,46
1253,00	95,29
1252,00	95,14
1251,00	95,02
1250,00	94,92
1249,00	94,85
1248,00	94,79
1247,00	94,74
1246,00	94,70
1245,00	94,66
1244,00	94,62
1243,00	94,59
1242,00	94,56
1241,00	94,52
1240,00	94,48
1239,00	94,44
1238,00	94,40
1237,00	94,36
1236,00	94,33
1235,00	94,31
1234,00	94,30
1233,00	94,30
1232,00	94,30
1231,00	94,32
1230,00	94,34
1229,00	94,37
1228,00	94,41
1227,00	94,46
1226,00	94,53
1225,00	94,60
1224,00	94,67
1223,00	94,74
1222,00	94,82
1221,00	94,89
1220,00	94,97
1219,00	95,04
1218,00	95,11
1217,00	95,18
1216,00	95,23
1215,00	95,27
1214,00	95,30
1213,00	95,32
1212,00	95,33
1211,00	95,35
1210,00	95,35
1209,00	95,36
1208,00	95,35
1207,00	95,34
1206,00	95,33
1205,00	95,31
1204,00	95,30
1203,00	95,30
1202,00	95,30
1201,00	95,31
1200,00	95,33
1199,00	95,36
1198,00	95,40
1197,00	95,45
1196,00	95,50
1195,00	95,56
1194,00	95,62
1193,00	95,68
1192,00	95,74
1191,00	95,79
1190,00	95,84
1189,00	95,89
1188,00	95,94
1187,00	95,99
1186,00	96,02
1185,00	96,06
1184,00	96,09
1183,00	96,12
1182,00	96,15
1181,00	96,17
1180,00	96,19
1179,00	96,21
1178,00	96,22
1177,00	96,23
1176,00	96,24
1175,00	96,24
1174,00	96,23
1173,00	96,23
1172,00	96,22
1171,00	96,20
1170,00	96,16
1169,00	96,12
1168,00	96,07
1167,00	96,03
1166,00	95,98
1165,00	95,94
1164,00	95,91
1163,00	95,88
1162,00	95,87
1161,00	95,86
1160,00	95,86
1159,00	95,86
1158,00	95,87
1157,00	95,90
1156,00	95,93
1155,00	95,98
1154,00	96,04
1153,00	96,11
1152,00	96,18
1151,00	96,26
1150,00	96,33
1149,00	96,39
1148,00	96,43
1147,00	96,44
1146,00	96,42
1145,00	96,39
1144,00	96,35
1143,00	96,31
1142,00	96,29
1141,00	96,26
1140,00	96,24
1139,00	96,22
1138,00	96,19
1137,00	96,17
1136,00	96,14
1135,00	96,11
1134,00	96,08
1133,00	96,06
1132,00	96,05
1131,00	96,02
1130,00	96,00
1129,00	95,98
1128,00	95,95
1127,00	95,92
1126,00	95,88
1125,00	95,85
1124,00	95,81
1123,00	95,77
1122,00	95,73
1121,00	95,69
1120,00	95,66
1119,00	95,61
1118,00	95,57
1117,00	95,54
1116,00	95,50
1115,00	95,47
1114,00	95,44
1113,00	95,41
1112,00	95,38
1111,00	95,34
1110,00	95,31
1109,00	95,27
1108,00	95,24
1107,00	95,20
1106,00	95,17
1105,00	95,14
1104,00	95,12
1103,00	95,09
1102,00	95,07
1101,00	95,04
1100,00	95,01
1099,00	94,97
1098,00	94,94
1097,00	94,90
1096,00	94,86
1095,00	94,82
1094,00	94,78
1093,00	94,73
1092,00	94,68
1091,00	94,62
1090,00	94,56
1089,00	94,49
1088,00	94,42
1087,00	94,36
1086,00	94,31
1085,00	94,27
1084,00	94,23
1083,00	94,20
1082,00	94,19
1081,00	94,19
1080,00	94,20
1079,00	94,22
1078,00	94,24
1077,00	94,28
1076,00	94,31
1075,00	94,35
1074,00	94,39
1073,00	94,42
1072,00	94,44
1071,00	94,45
1070,00	94,45
1069,00	94,44
1068,00	94,42
1067,00	94,40
1066,00	94,37
1065,00	94,36
1064,00	94,35
1063,00	94,34
1062,00	94,33
1061,00	94,32
1060,00	94,32
1059,00	94,33
1058,00	94,34
1057,00	94,36
1056,00	94,39
1055,00	94,41
1054,00	94,44
1053,00	94,46
1052,00	94,48
1051,00	94,49
1050,00	94,49
1049,00	94,47
1048,00	94,45
1047,00	94,43
1046,00	94,41
1045,00	94,39
1044,00	94,37
1043,00	94,36
1042,00	94,34
1041,00	94,32
1040,00	94,30
1039,00	94,28
1038,00	94,26
1037,00	94,23
1036,00	94,20
1035,00	94,16
1034,00	94,13
1033,00	94,10
1032,00	94,09
1031,00	94,10
1030,00	94,12
1029,00	94,17
1028,00	94,24
1027,00	94,33
1026,00	94,45
1025,00	94,58
1024,00	94,73
1023,00	94,89
1022,00	95,06
1021,00	95,23
1020,00	95,38
1019,00	95,51
1018,00	95,60
1017,00	95,65
1016,00	95,64
1015,00	95,58
1014,00	95,47
1013,00	95,36
1012,00	95,24
1011,00	95,14
1010,00	95,05
1009,00	94,99
1008,00	94,95
1007,00	94,93
1006,00	94,93
1005,00	94,94
1004,00	94,98
1003,00	95,02
1002,00	95,07
1001,00	95,12
1000,00	95,19
999,00	95,25
998,00	95,31
997,00	95,37
996,00	95,43
995,00	95,47
994,00	95,52
993,00	95,57
992,00	95,62
991,00	95,67
990,00	95,72
989,00	95,78
988,00	95,84
987,00	95,90
986,00	95,96
985,00	96,00
984,00	96,04
983,00	96,08
982,00	96,11
981,00	96,14
980,00	96,17
979,00	96,20
978,00	96,23
977,00	96,25
976,00	96,28
975,00	96,31
974,00	96,34
973,00	96,38
972,00	96,41
971,00	96,45
970,00	96,49
969,00	96,52
968,00	96,55
967,00	96,58
966,00	96,60
965,00	96,61
964,00	96,63
963,00	96,64
962,00	96,66
961,00	96,68
960,00	96,69
959,00	96,71
958,00	96,74
957,00	96,77
956,00	96,81
955,00	96,85
954,00	96,89
953,00	96,93
952,00	96,97
951,00	97,00
950,00	97,02
949,00	97,04
948,00	97,06
947,00	97,08
946,00	97,10
945,00	97,13
944,00	97,14
943,00	97,16
942,00	97,16
941,00	97,17
940,00	97,19
939,00	97,20
938,00	97,21
937,00	97,23
936,00	97,24
935,00	97,26
934,00	97,28
933,00	97,30
932,00	97,32
931,00	97,34
930,00	97,35
929,00	97,37
928,00	97,38
927,00	97,39
926,00	97,39
925,00	97,40
924,00	97,40
923,00	97,41
922,00	97,41
921,00	97,41
920,00	97,42
919,00	97,43
918,00	97,44
917,00	97,45
916,00	97,46
915,00	97,46
914,00	97,46
913,00	97,46
912,00	97,45
911,00	97,44
910,00	97,41
909,00	97,39
908,00	97,36
907,00	97,32
906,00	97,27
905,00	97,22
904,00	97,17
903,00	97,11
902,00	97,05
901,00	96,99
900,00	96,95
899,00	96,90
898,00	96,85
897,00	96,80
896,00	96,76
895,00	96,73
894,00	96,70
893,00	96,68
892,00	96,66
891,00	96,65
890,00	96,64
889,00	96,64
888,00	96,65
887,00	96,66
886,00	96,66
885,00	96,67
884,00	96,67
883,00	96,66
882,00	96,65
881,00	96,65
880,00	96,66
879,00	96,67
878,00	96,69
877,00	96,72
876,00	96,75
875,00	96,77
874,00	96,78
873,00	96,79
872,00	96,81
871,00	96,85
870,00	96,89
869,00	96,94
868,00	96,98
867,00	97,01
866,00	97,03
865,00	97,05
864,00	97,06
863,00	97,06
862,00	97,06
861,00	97,05
860,00	97,04
859,00	97,02
858,00	96,98
857,00	96,94
856,00	96,90
855,00	96,85
854,00	96,80
853,00	96,74
852,00	96,68
851,00	96,61
850,00	96,53
849,00	96,46
848,00	96,40
847,00	96,34
846,00	96,29
845,00	96,25
844,00	96,23
843,00	96,22
842,00	96,23
841,00	96,25
840,00	96,29
839,00	96,34
838,00	96,40
837,00	96,48
836,00	96,57
835,00	96,66
834,00	96,76
833,00	96,85
832,00	96,95
831,00	97,05
830,00	97,12
829,00	97,19
828,00	97,25
827,00	97,30
826,00	97,34
825,00	97,38
824,00	97,42
823,00	97,46
822,00	97,50
821,00	97,53
820,00	97,56
819,00	97,58
818,00	97,58
817,00	97,59
816,00	97,59
815,00	97,60
814,00	97,60
813,00	97,62
812,00	97,65
811,00	97,67
810,00	97,69
809,00	97,71
808,00	97,74
807,00	97,77
806,00	97,80
805,00	97,83
804,00	97,87
803,00	97,90
802,00	97,92
801,00	97,93
800,00	97,93
799,00	97,92
798,00	97,89
797,00	97,84
796,00	97,79
795,00	97,72
794,00	97,63
793,00	97,55
792,00	97,46
791,00	97,37
790,00	97,27
789,00	97,17
788,00	97,08
787,00	97,00
786,00	96,92
785,00	96,85
784,00	96,79
783,00	96,73
782,00	96,67
781,00	96,62
780,00	96,58
779,00	96,54
778,00	96,51
777,00	96,48
776,00	96,45
775,00	96,42
774,00	96,40
773,00	96,38
772,00	96,36
771,00	96,34
770,00	96,32
769,00	96,30
768,00	96,27
767,00	96,25
766,00	96,22
765,00	96,19
764,00	96,18
763,00	96,17
762,00	96,15
761,00	96,13
760,00	96,11
759,00	96,09
758,00	96,05
757,00	96,02
756,00	95,98
755,00	95,94
754,00	95,91
753,00	95,88
752,00	95,86
751,00	95,85
750,00	95,83
749,00	95,82
748,00	95,81
747,00	95,79
746,00	95,77
745,00	95,74
744,00	95,71
743,00	95,68
742,00	95,65
741,00	95,63
740,00	95,61
739,00	95,58
738,00	95,56
737,00	95,54
736,00	95,53
735,00	95,51
734,00	95,49
733,00	95,47
732,00	95,44
731,00	95,40
730,00	95,36
729,00	95,31
728,00	95,27
727,00	95,23
726,00	95,19
725,00	95,15
724,00	95,12
723,00	95,08
722,00	95,03
721,00	94,98
720,00	94,94
719,00	94,91
718,00	94,90
717,00	94,88
716,00	94,87
715,00	94,84
714,00	94,81
713,00	94,77
712,00	94,73
711,00	94,70
710,00	94,66
709,00	94,63
708,00	94,59
707,00	94,54
706,00	94,49
705,00	94,44
704,00	94,39
703,00	94,35
702,00	94,31
701,00	94,28
700,00	94,26
699,00	94,23
698,00	94,19
697,00	94,15
696,00	94,12
695,00	94,09
694,00	94,07
693,00	94,07
692,00	94,07
691,00	94,07
690,00	94,06
689,00	94,05
688,00	94,05
687,00	94,05
686,00	94,04
685,00	94,04
684,00	94,03
683,00	94,01
682,00	93,98
681,00	93,94
680,00	93,92
679,00	93,89
678,00	93,88
677,00	93,87
676,00	93,86
675,00	93,84
674,00	93,80
673,00	93,77
672,00	93,81
671,00	93,93
670,00	94,13
669,00	94,37
668,00	94,48
667,00	94,23
666,00	93,89
665,00	93,69
664,00	93,56
663,00	93,48
662,00	93,43
661,00	93,41
660,00	93,40
659,00	93,36
658,00	93,31
657,00	93,25
656,00	93,19
655,00	93,14
654,00	93,10
653,00	93,08
652,00	93,06
651,00	93,03
650,00	92,99
649,00	92,94
648,00	92,90
647,00	92,88
646,00	92,88
645,00	92,90
644,00	92,91
643,00	92,89
642,00	92,85
641,00	92,79
640,00	92,72
639,00	92,64
638,00	92,55
637,00	92,48
636,00	92,45
635,00	92,41
634,00	92,35
633,00	92,28
632,00	92,23
631,00	92,19
630,00	92,19
629,00	92,24
628,00	92,35
627,00	92,42
626,00	92,38
625,00	92,24
624,00	92,07
623,00	91,90
622,00	91,73
621,00	91,58
620,00	91,42
619,00	91,21
618,00	90,94
617,00	90,66
616,00	90,43
615,00	90,22
614,00	89,97
613,00	89,71
612,00	89,48
611,00	89,29
610,00	89,12
609,00	88,97
608,00	88,86
607,00	88,77
606,00	88,69
605,00	88,60
604,00	88,53
603,00	88,53
602,00	88,59
601,00	88,68
600,00	88,75
599,00	88,79
598,00	88,82
597,00	88,86
596,00	88,93
595,00	88,97
594,00	88,95
593,00	88,89
592,00	88,87
591,00	88,95
590,00	89,10
589,00	89,25
588,00	89,34
587,00	89,34
586,00	89,26
585,00	89,16
584,00	89,05
583,00	88,89
582,00	88,61
581,00	88,26
580,00	87,91
579,00	87,68
578,00	87,56
577,00	87,48
576,00	87,36
575,00	87,22
574,00	87,10
573,00	87,06
572,00	87,06
571,00	87,03
570,00	86,80
569,00	86,33
568,00	85,74
567,00	85,33
566,00	85,25
565,00	85,39
564,00	85,49
563,00	85,40
562,00	85,14
561,00	84,84
560,00	84,62
559,00	84,49
558,00	84,36
557,00	84,20
556,00	84,13
555,00	84,43
554,00	84,95
553,00	85,36
552,00	85,48
551,00	85,40
550,00	85,34
