# Supplementary material for: Microstructural and chemical characterization of radiation-induced carious dentin of teeth submitted to ionizing radiation as a head and neck cancer therapy
Source: PLoS One. 2025 Dec 12;20(12):e0337062. doi: 10.1371/journal.pone.0337062 (PMC12700452; doi:10.1371/journal.pone.0337062)
Supplement: S4 Data — (ZIP) [file pone.0337062.s004.zip › ftir_bruna/transmitance/amostra5.2.csv]

Criado como novo conjunto de dados	Amostra 013 por Administrator data sexta-feira, fevereiro 26 2021
cm-1	%T
2000,00	99,76
1999,00	99,85
1998,00	99,81
1997,00	99,76
1996,00	99,77
1995,00	99,78
1994,00	99,75
1993,00	99,75
1992,00	99,84
1991,00	99,94
1990,00	99,98
1989,00	99,98
1988,00	99,96
1987,00	99,89
1986,00	99,77
1985,00	99,63
1984,00	99,52
1983,00	99,42
1982,00	99,37
1981,00	99,40
1980,00	99,52
1979,00	99,62
1978,00	99,72
1977,00	99,90
1976,00	100,10
1975,00	100,18
1974,00	100,09
1973,00	99,98
1972,00	99,90
1971,00	99,82
1970,00	99,71
1969,00	99,62
1968,00	99,57
1967,00	99,53
1966,00	99,55
1965,00	99,69
1964,00	99,86
1963,00	99,90
1962,00	99,77
1961,00	99,59
1960,00	99,47
1959,00	99,43
1958,00	99,43
1957,00	99,46
1956,00	99,51
1955,00	99,52
1954,00	99,51
1953,00	99,52
1952,00	99,54
1951,00	99,56
1950,00	99,57
1949,00	99,60
1948,00	99,62
1947,00	99,59
1946,00	99,52
1945,00	99,49
1944,00	99,55
1943,00	99,65
1942,00	99,73
1941,00	99,80
1940,00	99,81
1939,00	99,78
1938,00	99,73
1937,00	99,71
1936,00	99,72
1935,00	99,71
1934,00	99,69
1933,00	99,67
1932,00	99,68
1931,00	99,70
1930,00	99,71
1929,00	99,72
1928,00	99,71
1927,00	99,67
1926,00	99,64
1925,00	99,63
1924,00	99,64
1923,00	99,66
1922,00	99,65
1921,00	99,64
1920,00	99,62
1919,00	99,58
1918,00	99,55
1917,00	99,56
1916,00	99,60
1915,00	99,62
1914,00	99,63
1913,00	99,63
1912,00	99,63
1911,00	99,63
1910,00	99,63
1909,00	99,65
1908,00	99,68
1907,00	99,68
1906,00	99,68
1905,00	99,69
1904,00	99,71
1903,00	99,71
1902,00	99,69
1901,00	99,67
1900,00	99,66
1899,00	99,66
1898,00	99,65
1897,00	99,65
1896,00	99,66
1895,00	99,65
1894,00	99,64
1893,00	99,65
1892,00	99,69
1891,00	99,72
1890,00	99,73
1889,00	99,72
1888,00	99,71
1887,00	99,70
1886,00	99,69
1885,00	99,69
1884,00	99,70
1883,00	99,69
1882,00	99,68
1881,00	99,68
1880,00	99,70
1879,00	99,71
1878,00	99,72
1877,00	99,73
1876,00	99,73
1875,00	99,72
1874,00	99,70
1873,00	99,69
1872,00	99,69
1871,00	99,69
1870,00	99,68
1869,00	99,68
1868,00	99,68
1867,00	99,66
1866,00	99,65
1865,00	99,65
1864,00	99,67
1863,00	99,69
1862,00	99,70
1861,00	99,72
1860,00	99,75
1859,00	99,75
1858,00	99,73
1857,00	99,71
1856,00	99,70
1855,00	99,70
1854,00	99,69
1853,00	99,69
1852,00	99,70
1851,00	99,71
1850,00	99,71
1849,00	99,72
1848,00	99,72
1847,00	99,69
1846,00	99,63
1845,00	99,58
1844,00	99,58
1843,00	99,60
1842,00	99,64
1841,00	99,67
1840,00	99,70
1839,00	99,70
1838,00	99,70
1837,00	99,70
1836,00	99,71
1835,00	99,72
1834,00	99,73
1833,00	99,74
1832,00	99,77
1831,00	99,79
1830,00	99,80
1829,00	99,79
1828,00	99,79
1827,00	99,80
1826,00	99,79
1825,00	99,78
1824,00	99,77
1823,00	99,77
1822,00	99,76
1821,00	99,76
1820,00	99,76
1819,00	99,75
1818,00	99,72
1817,00	99,71
1816,00	99,71
1815,00	99,73
1814,00	99,74
1813,00	99,76
1812,00	99,78
1811,00	99,80
1810,00	99,79
1809,00	99,79
1808,00	99,79
1807,00	99,80
1806,00	99,80
1805,00	99,82
1804,00	99,86
1803,00	99,88
1802,00	99,87
1801,00	99,85
1800,00	99,83
1799,00	99,81
1798,00	99,78
1797,00	99,77
1796,00	99,76
1795,00	99,75
1794,00	99,74
1793,00	99,73
1792,00	99,74
1791,00	99,76
1790,00	99,76
1789,00	99,76
1788,00	99,77
1787,00	99,79
1786,00	99,79
1785,00	99,80
1784,00	99,82
1783,00	99,86
1782,00	99,88
1781,00	99,88
1780,00	99,86
1779,00	99,84
1778,00	99,82
1777,00	99,82
1776,00	99,82
1775,00	99,83
1774,00	99,82
1773,00	99,81
1772,00	99,81
1771,00	99,82
1770,00	99,82
1769,00	99,80
1768,00	99,79
1767,00	99,79
1766,00	99,81
1765,00	99,82
1764,00	99,84
1763,00	99,85
1762,00	99,85
1761,00	99,84
1760,00	99,84
1759,00	99,84
1758,00	99,83
1757,00	99,80
1756,00	99,78
1755,00	99,77
1754,00	99,77
1753,00	99,76
1752,00	99,73
1751,00	99,73
1750,00	99,75
1749,00	99,74
1748,00	99,72
1747,00	99,73
1746,00	99,76
1745,00	99,79
1744,00	99,82
1743,00	99,84
1742,00	99,84
1741,00	99,81
1740,00	99,77
1739,00	99,76
1738,00	99,78
1737,00	99,76
1736,00	99,71
1735,00	99,65
1734,00	99,64
1733,00	99,70
1732,00	99,78
1731,00	99,82
1730,00	99,84
1729,00	99,84
1728,00	99,83
1727,00	99,83
1726,00	99,83
1725,00	99,82
1724,00	99,80
1723,00	99,78
1722,00	99,78
1721,00	99,82
1720,00	99,87
1719,00	99,90
1718,00	99,82
1717,00	99,68
1716,00	99,58
1715,00	99,51
1714,00	99,46
1713,00	99,44
1712,00	99,41
1711,00	99,36
1710,00	99,30
1709,00	99,25
1708,00	99,20
1707,00	99,15
1706,00	99,06
1705,00	98,96
1704,00	98,85
1703,00	98,70
1702,00	98,48
1701,00	98,24
1700,00	98,09
1699,00	98,06
1698,00	98,06
1697,00	98,02
1696,00	97,89
1695,00	97,73
1694,00	97,60
1693,00	97,50
1692,00	97,41
1691,00	97,30
1690,00	97,16
1689,00	97,02
1688,00	96,93
1687,00	96,88
1686,00	96,83
1685,00	96,68
1684,00	96,40
1683,00	96,14
1682,00	95,97
1681,00	95,82
1680,00	95,66
1679,00	95,50
1678,00	95,35
1677,00	95,17
1676,00	94,95
1675,00	94,73
1674,00	94,59
1673,00	94,49
1672,00	94,38
1671,00	94,20
1670,00	93,97
1669,00	93,74
1668,00	93,57
1667,00	93,45
1666,00	93,35
1665,00	93,23
1664,00	93,07
1663,00	92,88
1662,00	92,70
1661,00	92,57
1660,00	92,47
1659,00	92,38
1658,00	92,32
1657,00	92,30
1656,00	92,28
1655,00	92,28
1654,00	92,16
1653,00	91,97
1652,00	91,86
1651,00	91,87
1650,00	91,87
1649,00	91,85
1648,00	91,77
1647,00	91,60
1646,00	91,48
1645,00	91,44
1644,00	91,44
1643,00	91,43
1642,00	91,41
1641,00	91,40
1640,00	91,41
1639,00	91,43
1638,00	91,43
1637,00	91,44
1636,00	91,42
1635,00	91,44
1634,00	91,52
1633,00	91,62
1632,00	91,72
1631,00	91,81
1630,00	91,94
1629,00	92,12
1628,00	92,31
1627,00	92,49
1626,00	92,65
1625,00	92,83
1624,00	93,03
1623,00	93,25
1622,00	93,49
1621,00	93,72
1620,00	93,93
1619,00	94,13
1618,00	94,34
1617,00	94,59
1616,00	94,83
1615,00	95,03
1614,00	95,19
1613,00	95,33
1612,00	95,48
1611,00	95,61
1610,00	95,76
1609,00	95,90
1608,00	96,04
1607,00	96,15
1606,00	96,26
1605,00	96,37
1604,00	96,48
1603,00	96,57
1602,00	96,67
1601,00	96,77
1600,00	96,87
1599,00	96,96
1598,00	97,04
1597,00	97,10
1596,00	97,14
1595,00	97,16
1594,00	97,16
1593,00	97,17
1592,00	97,17
1591,00	97,16
1590,00	97,16
1589,00	97,16
1588,00	97,16
1587,00	97,15
1586,00	97,13
1585,00	97,11
1584,00	97,08
1583,00	97,05
1582,00	97,02
1581,00	97,01
1580,00	97,00
1579,00	96,99
1578,00	96,96
1577,00	96,87
1576,00	96,74
1575,00	96,61
1574,00	96,52
1573,00	96,45
1572,00	96,37
1571,00	96,26
1570,00	96,10
1569,00	95,94
1568,00	95,82
1567,00	95,74
1566,00	95,64
1565,00	95,53
1564,00	95,42
1563,00	95,35
1562,00	95,33
1561,00	95,33
1560,00	95,23
1559,00	94,83
1558,00	94,52
1557,00	94,41
1556,00	94,34
1555,00	94,25
1554,00	94,16
1553,00	94,11
1552,00	94,10
1551,00	94,07
1550,00	94,00
1549,00	93,91
1548,00	93,86
1547,00	93,83
1546,00	93,80
1545,00	93,75
1544,00	93,69
1543,00	93,65
1542,00	93,63
1541,00	93,62
1540,00	93,62
1539,00	93,62
1538,00	93,62
1537,00	93,62
1536,00	93,62
1535,00	93,62
1534,00	93,62
1533,00	93,62
1532,00	93,66
1531,00	93,69
1530,00	93,72
1529,00	93,76
1528,00	93,81
1527,00	93,81
1526,00	93,80
1525,00	93,82
1524,00	93,89
1523,00	93,98
1522,00	94,04
1521,00	94,11
1520,00	94,20
1519,00	94,27
1518,00	94,32
1517,00	94,33
1516,00	94,36
1515,00	94,41
1514,00	94,46
1513,00	94,53
1512,00	94,64
1511,00	94,77
1510,00	94,90
1509,00	94,99
1508,00	95,07
1507,00	95,16
1506,00	95,28
1505,00	95,38
1504,00	95,50
1503,00	95,60
1502,00	95,71
1501,00	95,83
1500,00	95,97
1499,00	96,11
1498,00	96,22
1497,00	96,30
1496,00	96,39
1495,00	96,50
1494,00	96,59
1493,00	96,68
1492,00	96,77
1491,00	96,87
1490,00	96,93
1489,00	97,00
1488,00	97,07
1487,00	97,11
1486,00	97,14
1485,00	97,17
1484,00	97,21
1483,00	97,23
1482,00	97,23
1481,00	97,23
1480,00	97,24
1479,00	97,26
1478,00	97,28
1477,00	97,28
1476,00	97,25
1475,00	97,17
1474,00	97,04
1473,00	96,88
1472,00	96,79
1471,00	96,75
1470,00	96,71
1469,00	96,65
1468,00	96,58
1467,00	96,49
1466,00	96,37
1465,00	96,20
1464,00	96,06
1463,00	95,97
1462,00	95,91
1461,00	95,87
1460,00	95,83
1459,00	95,77
1458,00	95,58
1457,00	95,33
1456,00	95,20
1455,00	95,19
1454,00	95,19
1453,00	95,18
1452,00	95,18
1451,00	95,21
1450,00	95,24
1449,00	95,25
1448,00	95,27
1447,00	95,30
1446,00	95,34
1445,00	95,38
1444,00	95,44
1443,00	95,50
1442,00	95,55
1441,00	95,59
1440,00	95,64
1439,00	95,69
1438,00	95,72
1437,00	95,74
1436,00	95,79
1435,00	95,87
1434,00	95,96
1433,00	96,05
1432,00	96,14
1431,00	96,23
1430,00	96,29
1429,00	96,32
1428,00	96,35
1427,00	96,39
1426,00	96,44
1425,00	96,45
1424,00	96,45
1423,00	96,46
1422,00	96,49
1421,00	96,53
1420,00	96,56
1419,00	96,56
1418,00	96,55
1417,00	96,53
1416,00	96,53
1415,00	96,54
1414,00	96,56
1413,00	96,55
1412,00	96,53
1411,00	96,51
1410,00	96,50
1409,00	96,48
1408,00	96,48
1407,00	96,48
1406,00	96,47
1405,00	96,43
1404,00	96,38
1403,00	96,37
1402,00	96,38
1401,00	96,39
1400,00	96,39
1399,00	96,39
1398,00	96,39
1397,00	96,40
1396,00	96,41
1395,00	96,42
1394,00	96,43
1393,00	96,43
1392,00	96,44
1391,00	96,47
1390,00	96,51
1389,00	96,55
1388,00	96,56
1387,00	96,56
1386,00	96,57
1385,00	96,59
1384,00	96,61
1383,00	96,62
1382,00	96,62
1381,00	96,62
1380,00	96,60
1379,00	96,60
1378,00	96,62
1377,00	96,67
1376,00	96,74
1375,00	96,80
1374,00	96,86
1373,00	96,91
1372,00	96,94
1371,00	96,97
1370,00	97,01
1369,00	97,05
1368,00	97,09
1367,00	97,14
1366,00	97,21
1365,00	97,30
1364,00	97,37
1363,00	97,41
1362,00	97,43
1361,00	97,44
1360,00	97,44
1359,00	97,44
1358,00	97,43
1357,00	97,43
1356,00	97,42
1355,00	97,40
1354,00	97,37
1353,00	97,34
1352,00	97,31
1351,00	97,28
1350,00	97,24
1349,00	97,20
1348,00	97,16
1347,00	97,12
1346,00	97,08
1345,00	97,05
1344,00	97,02
1343,00	97,00
1342,00	96,98
1341,00	96,96
1340,00	96,93
1339,00	96,91
1338,00	96,90
1337,00	96,89
1336,00	96,89
1335,00	96,89
1334,00	96,90
1333,00	96,92
1332,00	96,94
1331,00	96,97
1330,00	97,01
1329,00	97,06
1328,00	97,12
1327,00	97,17
1326,00	97,22
1325,00	97,28
1324,00	97,33
1323,00	97,38
1322,00	97,41
1321,00	97,44
1320,00	97,44
1319,00	97,43
1318,00	97,43
1317,00	97,43
1316,00	97,43
1315,00	97,44
1314,00	97,45
1313,00	97,47
1312,00	97,50
1311,00	97,54
1310,00	97,57
1309,00	97,61
1308,00	97,65
1307,00	97,68
1306,00	97,72
1305,00	97,76
1304,00	97,79
1303,00	97,81
1302,00	97,84
1301,00	97,87
1300,00	97,89
1299,00	97,91
1298,00	97,93
1297,00	97,94
1296,00	97,95
1295,00	97,97
1294,00	97,98
1293,00	97,99
1292,00	97,99
1291,00	97,99
1290,00	97,98
1289,00	97,97
1288,00	97,94
1287,00	97,92
1286,00	97,89
1285,00	97,85
1284,00	97,81
1283,00	97,76
1282,00	97,71
1281,00	97,65
1280,00	97,60
1279,00	97,56
1278,00	97,52
1277,00	97,48
1276,00	97,45
1275,00	97,43
1274,00	97,41
1273,00	97,39
1272,00	97,38
1271,00	97,38
1270,00	97,39
1269,00	97,42
1268,00	97,45
1267,00	97,48
1266,00	97,52
1265,00	97,55
1264,00	97,56
1263,00	97,57
1262,00	97,55
1261,00	97,50
1260,00	97,42
1259,00	97,31
1258,00	97,17
1257,00	97,01
1256,00	96,83
1255,00	96,64
1254,00	96,46
1253,00	96,30
1252,00	96,16
1251,00	96,04
1250,00	95,95
1249,00	95,87
1248,00	95,82
1247,00	95,77
1246,00	95,73
1245,00	95,70
1244,00	95,66
1243,00	95,63
1242,00	95,60
1241,00	95,57
1240,00	95,53
1239,00	95,49
1238,00	95,45
1237,00	95,42
1236,00	95,38
1235,00	95,36
1234,00	95,34
1233,00	95,34
1232,00	95,34
1231,00	95,35
1230,00	95,37
1229,00	95,39
1228,00	95,42
1227,00	95,47
1226,00	95,52
1225,00	95,58
1224,00	95,64
1223,00	95,70
1222,00	95,77
1221,00	95,84
1220,00	95,91
1219,00	95,97
1218,00	96,04
1217,00	96,10
1216,00	96,15
1215,00	96,18
1214,00	96,21
1213,00	96,24
1212,00	96,25
1211,00	96,27
1210,00	96,28
1209,00	96,28
1208,00	96,28
1207,00	96,27
1206,00	96,26
1205,00	96,25
1204,00	96,24
1203,00	96,23
1202,00	96,23
1201,00	96,24
1200,00	96,25
1199,00	96,28
1198,00	96,31
1197,00	96,35
1196,00	96,40
1195,00	96,45
1194,00	96,50
1193,00	96,56
1192,00	96,61
1191,00	96,66
1190,00	96,71
1189,00	96,75
1188,00	96,79
1187,00	96,83
1186,00	96,87
1185,00	96,90
1184,00	96,93
1183,00	96,96
1182,00	96,99
1181,00	97,02
1180,00	97,03
1179,00	97,05
1178,00	97,06
1177,00	97,06
1176,00	97,06
1175,00	97,05
1174,00	97,05
1173,00	97,04
1172,00	97,03
1171,00	97,01
1170,00	96,98
1169,00	96,94
1168,00	96,90
1167,00	96,85
1166,00	96,82
1165,00	96,78
1164,00	96,75
1163,00	96,73
1162,00	96,71
1161,00	96,70
1160,00	96,69
1159,00	96,70
1158,00	96,71
1157,00	96,73
1156,00	96,77
1155,00	96,81
1154,00	96,87
1153,00	96,93
1152,00	97,01
1151,00	97,09
1150,00	97,16
1149,00	97,22
1148,00	97,26
1147,00	97,26
1146,00	97,25
1145,00	97,23
1144,00	97,20
1143,00	97,16
1142,00	97,13
1141,00	97,11
1140,00	97,09
1139,00	97,07
1138,00	97,05
1137,00	97,04
1136,00	97,02
1135,00	97,00
1134,00	96,98
1133,00	96,97
1132,00	96,96
1131,00	96,95
1130,00	96,94
1129,00	96,93
1128,00	96,91
1127,00	96,89
1126,00	96,87
1125,00	96,84
1124,00	96,82
1123,00	96,79
1122,00	96,77
1121,00	96,75
1120,00	96,73
1119,00	96,70
1118,00	96,67
1117,00	96,64
1116,00	96,62
1115,00	96,59
1114,00	96,57
1113,00	96,54
1112,00	96,52
1111,00	96,49
1110,00	96,46
1109,00	96,44
1108,00	96,41
1107,00	96,38
1106,00	96,36
1105,00	96,34
1104,00	96,32
1103,00	96,30
1102,00	96,28
1101,00	96,25
1100,00	96,23
1099,00	96,20
1098,00	96,17
1097,00	96,14
1096,00	96,10
1095,00	96,06
1094,00	96,02
1093,00	95,98
1092,00	95,93
1091,00	95,88
1090,00	95,82
1089,00	95,76
1088,00	95,71
1087,00	95,66
1086,00	95,61
1085,00	95,58
1084,00	95,55
1083,00	95,53
1082,00	95,53
1081,00	95,54
1080,00	95,55
1079,00	95,58
1078,00	95,61
1077,00	95,64
1076,00	95,68
1075,00	95,72
1074,00	95,75
1073,00	95,79
1072,00	95,81
1071,00	95,81
1070,00	95,81
1069,00	95,79
1068,00	95,77
1067,00	95,74
1066,00	95,72
1065,00	95,71
1064,00	95,70
1063,00	95,69
1062,00	95,68
1061,00	95,68
1060,00	95,68
1059,00	95,69
1058,00	95,70
1057,00	95,71
1056,00	95,73
1055,00	95,75
1054,00	95,77
1053,00	95,80
1052,00	95,83
1051,00	95,85
1050,00	95,85
1049,00	95,84
1048,00	95,82
1047,00	95,80
1046,00	95,79
1045,00	95,78
1044,00	95,77
1043,00	95,77
1042,00	95,76
1041,00	95,76
1040,00	95,77
1039,00	95,76
1038,00	95,75
1037,00	95,73
1036,00	95,70
1035,00	95,67
1034,00	95,65
1033,00	95,64
1032,00	95,64
1031,00	95,66
1030,00	95,69
1029,00	95,74
1028,00	95,82
1027,00	95,92
1026,00	96,04
1025,00	96,17
1024,00	96,33
1023,00	96,48
1022,00	96,64
1021,00	96,80
1020,00	96,96
1019,00	97,08
1018,00	97,17
1017,00	97,21
1016,00	97,20
1015,00	97,13
1014,00	97,03
1013,00	96,90
1012,00	96,78
1011,00	96,66
1010,00	96,57
1009,00	96,51
1008,00	96,46
1007,00	96,43
1006,00	96,42
1005,00	96,42
1004,00	96,43
1003,00	96,46
1002,00	96,49
1001,00	96,52
1000,00	96,57
999,00	96,61
998,00	96,65
997,00	96,69
996,00	96,72
995,00	96,74
994,00	96,76
993,00	96,79
992,00	96,82
991,00	96,85
990,00	96,88
989,00	96,91
988,00	96,95
987,00	96,99
986,00	97,01
985,00	97,04
984,00	97,06
983,00	97,07
982,00	97,08
981,00	97,10
980,00	97,11
979,00	97,12
978,00	97,13
977,00	97,14
976,00	97,15
975,00	97,17
974,00	97,19
973,00	97,21
972,00	97,23
971,00	97,26
970,00	97,28
969,00	97,30
968,00	97,32
967,00	97,34
966,00	97,35
965,00	97,36
964,00	97,37
963,00	97,38
962,00	97,38
961,00	97,38
960,00	97,39
959,00	97,39
958,00	97,40
957,00	97,42
956,00	97,45
955,00	97,48
954,00	97,51
953,00	97,54
952,00	97,56
951,00	97,58
950,00	97,59
949,00	97,61
948,00	97,62
947,00	97,63
946,00	97,64
945,00	97,65
944,00	97,65
943,00	97,65
942,00	97,64
941,00	97,64
940,00	97,64
939,00	97,64
938,00	97,64
937,00	97,65
936,00	97,66
935,00	97,67
934,00	97,68
933,00	97,69
932,00	97,71
931,00	97,72
930,00	97,73
929,00	97,74
928,00	97,75
927,00	97,75
926,00	97,76
925,00	97,76
924,00	97,76
923,00	97,76
922,00	97,75
921,00	97,75
920,00	97,75
919,00	97,74
918,00	97,74
917,00	97,75
916,00	97,76
915,00	97,76
914,00	97,76
913,00	97,76
912,00	97,76
911,00	97,74
910,00	97,71
909,00	97,69
908,00	97,66
907,00	97,62
906,00	97,58
905,00	97,53
904,00	97,49
903,00	97,44
902,00	97,38
901,00	97,32
900,00	97,27
899,00	97,23
898,00	97,18
897,00	97,14
896,00	97,11
895,00	97,07
894,00	97,05
893,00	97,03
892,00	97,02
891,00	97,01
890,00	97,00
889,00	97,00
888,00	97,01
887,00	97,02
886,00	97,02
885,00	97,03
884,00	97,03
883,00	97,03
882,00	97,03
881,00	97,04
880,00	97,05
879,00	97,07
878,00	97,08
877,00	97,10
876,00	97,12
875,00	97,13
874,00	97,15
873,00	97,17
872,00	97,20
871,00	97,24
870,00	97,27
869,00	97,31
868,00	97,34
867,00	97,36
866,00	97,37
865,00	97,37
864,00	97,38
863,00	97,38
862,00	97,36
861,00	97,35
860,00	97,33
859,00	97,31
858,00	97,28
857,00	97,25
856,00	97,21
855,00	97,16
854,00	97,12
853,00	97,07
852,00	97,01
851,00	96,94
850,00	96,87
849,00	96,79
848,00	96,72
847,00	96,67
846,00	96,62
845,00	96,59
844,00	96,56
843,00	96,55
842,00	96,54
841,00	96,56
840,00	96,59
839,00	96,64
838,00	96,70
837,00	96,76
836,00	96,84
835,00	96,92
834,00	97,01
833,00	97,11
832,00	97,20
831,00	97,29
830,00	97,37
829,00	97,44
828,00	97,49
827,00	97,54
826,00	97,57
825,00	97,61
824,00	97,65
823,00	97,69
822,00	97,73
821,00	97,76
820,00	97,79
819,00	97,81
818,00	97,81
817,00	97,81
816,00	97,81
815,00	97,81
814,00	97,82
813,00	97,84
812,00	97,87
811,00	97,89
810,00	97,91
809,00	97,94
808,00	97,98
807,00	98,01
806,00	98,04
805,00	98,07
804,00	98,11
803,00	98,14
802,00	98,16
801,00	98,17
800,00	98,17
799,00	98,15
798,00	98,12
797,00	98,07
796,00	98,01
795,00	97,94
794,00	97,86
793,00	97,78
792,00	97,69
791,00	97,59
790,00	97,49
789,00	97,40
788,00	97,31
787,00	97,23
786,00	97,14
785,00	97,07
784,00	97,00
783,00	96,94
782,00	96,88
781,00	96,84
780,00	96,79
779,00	96,75
778,00	96,71
777,00	96,68
776,00	96,65
775,00	96,62
774,00	96,59
773,00	96,57
772,00	96,55
771,00	96,53
770,00	96,51
769,00	96,50
768,00	96,48
767,00	96,45
766,00	96,42
765,00	96,40
764,00	96,38
763,00	96,36
762,00	96,34
761,00	96,31
760,00	96,29
759,00	96,26
758,00	96,22
757,00	96,18
756,00	96,14
755,00	96,10
754,00	96,06
753,00	96,04
752,00	96,02
751,00	96,00
750,00	95,99
749,00	95,98
748,00	95,97
747,00	95,96
746,00	95,93
745,00	95,91
744,00	95,87
743,00	95,84
742,00	95,80
741,00	95,77
740,00	95,75
739,00	95,72
738,00	95,70
737,00	95,68
736,00	95,67
735,00	95,65
734,00	95,62
733,00	95,59
732,00	95,55
731,00	95,51
730,00	95,46
729,00	95,42
728,00	95,38
727,00	95,34
726,00	95,29
725,00	95,25
724,00	95,21
723,00	95,17
722,00	95,11
721,00	95,06
720,00	95,02
719,00	95,00
718,00	94,99
717,00	94,98
716,00	94,97
715,00	94,95
714,00	94,92
713,00	94,89
712,00	94,86
711,00	94,83
710,00	94,80
709,00	94,76
708,00	94,71
707,00	94,65
706,00	94,59
705,00	94,53
704,00	94,48
703,00	94,43
702,00	94,39
701,00	94,36
700,00	94,34
699,00	94,30
698,00	94,27
697,00	94,23
696,00	94,20
695,00	94,17
694,00	94,15
693,00	94,13
692,00	94,13
691,00	94,12
690,00	94,12
689,00	94,11
688,00	94,12
687,00	94,12
686,00	94,11
685,00	94,09
684,00	94,08
683,00	94,06
682,00	94,03
681,00	94,01
680,00	93,97
679,00	93,94
678,00	93,91
677,00	93,89
676,00	93,88
675,00	93,86
674,00	93,82
673,00	93,80
672,00	93,83
671,00	93,91
670,00	94,07
669,00	94,28
668,00	94,40
667,00	94,19
666,00	93,89
665,00	93,68
664,00	93,56
663,00	93,47
662,00	93,41
661,00	93,37
660,00	93,35
659,00	93,32
658,00	93,27
657,00	93,21
656,00	93,16
655,00	93,11
654,00	93,06
653,00	92,98
652,00	92,92
651,00	92,89
650,00	92,88
649,00	92,86
648,00	92,85
647,00	92,85
646,00	92,85
645,00	92,86
644,00	92,85
643,00	92,82
642,00	92,76
641,00	92,69
640,00	92,60
639,00	92,49
638,00	92,37
637,00	92,28
636,00	92,23
635,00	92,21
634,00	92,18
633,00	92,17
632,00	92,15
631,00	92,13
630,00	92,10
629,00	92,09
628,00	92,10
627,00	92,11
626,00	92,08
625,00	92,00
624,00	91,87
623,00	91,71
622,00	91,52
621,00	91,35
620,00	91,19
619,00	91,01
618,00	90,77
617,00	90,51
616,00	90,27
615,00	90,08
614,00	89,88
613,00	89,64
612,00	89,37
611,00	89,11
610,00	88,89
609,00	88,71
608,00	88,60
607,00	88,52
606,00	88,44
605,00	88,36
604,00	88,29
603,00	88,30
602,00	88,38
601,00	88,50
600,00	88,59
599,00	88,64
598,00	88,65
597,00	88,67
596,00	88,71
595,00	88,77
594,00	88,80
593,00	88,80
592,00	88,79
591,00	88,83
590,00	88,90
589,00	88,92
588,00	88,88
587,00	88,80
586,00	88,73
585,00	88,68
584,00	88,58
583,00	88,39
582,00	88,14
581,00	87,87
580,00	87,64
579,00	87,47
578,00	87,32
577,00	87,09
576,00	86,78
575,00	86,50
574,00	86,36
573,00	86,33
572,00	86,34
571,00	86,29
570,00	86,13
569,00	85,82
568,00	85,39
567,00	85,00
566,00	84,74
565,00	84,56
564,00	84,39
563,00	84,24
562,00	84,11
561,00	83,97
560,00	83,90
559,00	83,96
558,00	84,10
557,00	84,15
556,00	84,10
555,00	84,10
554,00	84,19
553,00	84,27
552,00	84,24
551,00	84,21
550,00	84,30
