# Supplementary material for: Microstructural and chemical characterization of radiation-induced carious dentin of teeth submitted to ionizing radiation as a head and neck cancer therapy
Source: PLoS One. 2025 Dec 12;20(12):e0337062. doi: 10.1371/journal.pone.0337062 (PMC12700452; doi:10.1371/journal.pone.0337062)
Supplement: S4 Data — (ZIP) [file pone.0337062.s004.zip › ftir_bruna/transmitance/amostra11.1.csv]

Criado como novo conjunto de dados	Amostra 011 por Administrator data sexta-feira, fevereiro 26 2021
cm-1	%T
2000,00	98,33
1999,00	98,25
1998,00	98,21
1997,00	98,22
1996,00	98,27
1995,00	98,31
1994,00	98,28
1993,00	98,23
1992,00	98,24
1991,00	98,30
1990,00	98,35
1989,00	98,37
1988,00	98,35
1987,00	98,30
1986,00	98,21
1985,00	98,12
1984,00	98,10
1983,00	98,15
1982,00	98,20
1981,00	98,19
1980,00	98,14
1979,00	98,13
1978,00	98,30
1977,00	98,60
1976,00	98,84
1975,00	98,88
1974,00	98,77
1973,00	98,67
1972,00	98,68
1971,00	98,72
1970,00	98,73
1969,00	98,73
1968,00	98,77
1967,00	98,81
1966,00	98,85
1965,00	98,91
1964,00	98,96
1963,00	98,94
1962,00	98,82
1961,00	98,67
1960,00	98,57
1959,00	98,53
1958,00	98,52
1957,00	98,54
1956,00	98,59
1955,00	98,62
1954,00	98,57
1953,00	98,47
1952,00	98,41
1951,00	98,41
1950,00	98,44
1949,00	98,46
1948,00	98,45
1947,00	98,39
1946,00	98,30
1945,00	98,27
1944,00	98,37
1943,00	98,54
1942,00	98,66
1941,00	98,68
1940,00	98,65
1939,00	98,62
1938,00	98,61
1937,00	98,62
1936,00	98,63
1935,00	98,63
1934,00	98,62
1933,00	98,60
1932,00	98,59
1931,00	98,58
1930,00	98,58
1929,00	98,57
1928,00	98,56
1927,00	98,54
1926,00	98,51
1925,00	98,50
1924,00	98,53
1923,00	98,57
1922,00	98,60
1921,00	98,61
1920,00	98,59
1919,00	98,56
1918,00	98,53
1917,00	98,53
1916,00	98,56
1915,00	98,59
1914,00	98,62
1913,00	98,62
1912,00	98,62
1911,00	98,61
1910,00	98,62
1909,00	98,64
1908,00	98,67
1907,00	98,69
1906,00	98,68
1905,00	98,67
1904,00	98,66
1903,00	98,65
1902,00	98,63
1901,00	98,59
1900,00	98,56
1899,00	98,55
1898,00	98,55
1897,00	98,57
1896,00	98,60
1895,00	98,61
1894,00	98,60
1893,00	98,57
1892,00	98,56
1891,00	98,58
1890,00	98,62
1889,00	98,66
1888,00	98,67
1887,00	98,66
1886,00	98,64
1885,00	98,64
1884,00	98,66
1883,00	98,68
1882,00	98,68
1881,00	98,67
1880,00	98,67
1879,00	98,67
1878,00	98,67
1877,00	98,67
1876,00	98,66
1875,00	98,65
1874,00	98,64
1873,00	98,65
1872,00	98,67
1871,00	98,69
1870,00	98,70
1869,00	98,71
1868,00	98,73
1867,00	98,71
1866,00	98,70
1865,00	98,69
1864,00	98,69
1863,00	98,69
1862,00	98,68
1861,00	98,68
1860,00	98,70
1859,00	98,71
1858,00	98,71
1857,00	98,72
1856,00	98,73
1855,00	98,74
1854,00	98,74
1853,00	98,74
1852,00	98,74
1851,00	98,74
1850,00	98,74
1849,00	98,75
1848,00	98,75
1847,00	98,73
1846,00	98,70
1845,00	98,67
1844,00	98,69
1843,00	98,72
1842,00	98,75
1841,00	98,76
1840,00	98,76
1839,00	98,76
1838,00	98,77
1837,00	98,78
1836,00	98,78
1835,00	98,79
1834,00	98,80
1833,00	98,80
1832,00	98,81
1831,00	98,83
1830,00	98,85
1829,00	98,86
1828,00	98,86
1827,00	98,86
1826,00	98,87
1825,00	98,88
1824,00	98,89
1823,00	98,88
1822,00	98,88
1821,00	98,88
1820,00	98,89
1819,00	98,91
1818,00	98,91
1817,00	98,91
1816,00	98,91
1815,00	98,90
1814,00	98,88
1813,00	98,88
1812,00	98,90
1811,00	98,93
1810,00	98,94
1809,00	98,94
1808,00	98,94
1807,00	98,94
1806,00	98,93
1805,00	98,94
1804,00	98,97
1803,00	98,99
1802,00	98,99
1801,00	98,99
1800,00	98,98
1799,00	98,95
1798,00	98,91
1797,00	98,88
1796,00	98,86
1795,00	98,85
1794,00	98,84
1793,00	98,85
1792,00	98,90
1791,00	98,94
1790,00	98,94
1789,00	98,93
1788,00	98,92
1787,00	98,93
1786,00	98,94
1785,00	98,96
1784,00	98,97
1783,00	98,98
1782,00	98,98
1781,00	98,98
1780,00	98,98
1779,00	98,97
1778,00	98,95
1777,00	98,94
1776,00	98,94
1775,00	98,93
1774,00	98,91
1773,00	98,90
1772,00	98,93
1771,00	98,97
1770,00	98,99
1769,00	98,99
1768,00	98,98
1767,00	98,98
1766,00	98,98
1765,00	98,97
1764,00	98,97
1763,00	98,98
1762,00	99,00
1761,00	99,00
1760,00	98,99
1759,00	98,98
1758,00	98,98
1757,00	98,97
1756,00	98,94
1755,00	98,92
1754,00	98,89
1753,00	98,85
1752,00	98,81
1751,00	98,81
1750,00	98,83
1749,00	98,85
1748,00	98,85
1747,00	98,85
1746,00	98,86
1745,00	98,88
1744,00	98,91
1743,00	98,94
1742,00	98,95
1741,00	98,92
1740,00	98,88
1739,00	98,86
1738,00	98,86
1737,00	98,84
1736,00	98,77
1735,00	98,70
1734,00	98,70
1733,00	98,76
1732,00	98,83
1731,00	98,88
1730,00	98,92
1729,00	98,94
1728,00	98,93
1727,00	98,92
1726,00	98,91
1725,00	98,91
1724,00	98,90
1723,00	98,90
1722,00	98,91
1721,00	98,94
1720,00	98,96
1719,00	98,96
1718,00	98,91
1717,00	98,87
1716,00	98,87
1715,00	98,88
1714,00	98,89
1713,00	98,90
1712,00	98,89
1711,00	98,89
1710,00	98,88
1709,00	98,89
1708,00	98,90
1707,00	98,92
1706,00	98,95
1705,00	98,97
1704,00	98,98
1703,00	98,95
1702,00	98,86
1701,00	98,77
1700,00	98,75
1699,00	98,75
1698,00	98,77
1697,00	98,80
1696,00	98,86
1695,00	98,88
1694,00	98,84
1693,00	98,81
1692,00	98,78
1691,00	98,76
1690,00	98,73
1689,00	98,72
1688,00	98,72
1687,00	98,71
1686,00	98,70
1685,00	98,70
1684,00	98,74
1683,00	98,73
1682,00	98,68
1681,00	98,64
1680,00	98,62
1679,00	98,60
1678,00	98,58
1677,00	98,54
1676,00	98,51
1675,00	98,48
1674,00	98,48
1673,00	98,48
1672,00	98,46
1671,00	98,44
1670,00	98,43
1669,00	98,43
1668,00	98,43
1667,00	98,42
1666,00	98,40
1665,00	98,38
1664,00	98,34
1663,00	98,31
1662,00	98,30
1661,00	98,29
1660,00	98,27
1659,00	98,24
1658,00	98,23
1657,00	98,25
1656,00	98,27
1655,00	98,28
1654,00	98,28
1653,00	98,32
1652,00	98,27
1651,00	98,25
1650,00	98,25
1649,00	98,24
1648,00	98,20
1647,00	98,18
1646,00	98,18
1645,00	98,18
1644,00	98,17
1643,00	98,16
1642,00	98,15
1641,00	98,15
1640,00	98,15
1639,00	98,16
1638,00	98,16
1637,00	98,18
1636,00	98,24
1635,00	98,31
1634,00	98,33
1633,00	98,34
1632,00	98,34
1631,00	98,34
1630,00	98,36
1629,00	98,39
1628,00	98,43
1627,00	98,45
1626,00	98,46
1625,00	98,46
1624,00	98,46
1623,00	98,48
1622,00	98,51
1621,00	98,54
1620,00	98,56
1619,00	98,56
1618,00	98,56
1617,00	98,59
1616,00	98,65
1615,00	98,69
1614,00	98,73
1613,00	98,74
1612,00	98,73
1611,00	98,72
1610,00	98,72
1609,00	98,74
1608,00	98,76
1607,00	98,77
1606,00	98,79
1605,00	98,81
1604,00	98,82
1603,00	98,84
1602,00	98,87
1601,00	98,92
1600,00	98,96
1599,00	98,99
1598,00	99,02
1597,00	99,04
1596,00	99,05
1595,00	99,05
1594,00	99,04
1593,00	99,04
1592,00	99,02
1591,00	99,00
1590,00	98,99
1589,00	98,98
1588,00	98,97
1587,00	98,96
1586,00	98,94
1585,00	98,93
1584,00	98,91
1583,00	98,88
1582,00	98,87
1581,00	98,85
1580,00	98,84
1579,00	98,82
1578,00	98,78
1577,00	98,75
1576,00	98,72
1575,00	98,71
1574,00	98,70
1573,00	98,69
1572,00	98,67
1571,00	98,63
1570,00	98,61
1569,00	98,60
1568,00	98,58
1567,00	98,56
1566,00	98,54
1565,00	98,53
1564,00	98,51
1563,00	98,52
1562,00	98,54
1561,00	98,55
1560,00	98,50
1559,00	98,39
1558,00	98,32
1557,00	98,23
1556,00	98,14
1555,00	98,08
1554,00	98,02
1553,00	97,99
1552,00	97,97
1551,00	97,97
1550,00	97,95
1549,00	97,92
1548,00	97,88
1547,00	97,84
1546,00	97,80
1545,00	97,76
1544,00	97,73
1543,00	97,70
1542,00	97,66
1541,00	97,68
1540,00	97,79
1539,00	97,89
1538,00	97,92
1537,00	97,92
1536,00	97,93
1535,00	97,95
1534,00	97,98
1533,00	98,03
1532,00	98,05
1531,00	98,04
1530,00	98,02
1529,00	98,01
1528,00	98,00
1527,00	97,98
1526,00	97,94
1525,00	97,91
1524,00	97,90
1523,00	97,89
1522,00	97,89
1521,00	97,91
1520,00	97,93
1519,00	97,92
1518,00	97,88
1517,00	97,82
1516,00	97,76
1515,00	97,70
1514,00	97,63
1513,00	97,55
1512,00	97,49
1511,00	97,45
1510,00	97,42
1509,00	97,34
1508,00	97,25
1507,00	97,23
1506,00	97,20
1505,00	97,09
1504,00	97,01
1503,00	96,98
1502,00	96,95
1501,00	96,92
1500,00	96,90
1499,00	96,88
1498,00	96,83
1497,00	96,73
1496,00	96,65
1495,00	96,59
1494,00	96,54
1493,00	96,48
1492,00	96,43
1491,00	96,36
1490,00	96,29
1489,00	96,23
1488,00	96,18
1487,00	96,11
1486,00	96,02
1485,00	95,93
1484,00	95,85
1483,00	95,77
1482,00	95,68
1481,00	95,59
1480,00	95,51
1479,00	95,46
1478,00	95,41
1477,00	95,34
1476,00	95,25
1475,00	95,12
1474,00	94,96
1473,00	94,79
1472,00	94,70
1471,00	94,63
1470,00	94,55
1469,00	94,46
1468,00	94,40
1467,00	94,33
1466,00	94,24
1465,00	94,12
1464,00	94,01
1463,00	93,93
1462,00	93,87
1461,00	93,83
1460,00	93,81
1459,00	93,78
1458,00	93,69
1457,00	93,59
1456,00	93,55
1455,00	93,57
1454,00	93,61
1453,00	93,67
1452,00	93,76
1451,00	93,86
1450,00	93,97
1449,00	94,08
1448,00	94,20
1447,00	94,32
1446,00	94,43
1445,00	94,53
1444,00	94,64
1443,00	94,75
1442,00	94,86
1441,00	94,95
1440,00	95,04
1439,00	95,14
1438,00	95,22
1437,00	95,27
1436,00	95,29
1435,00	95,30
1434,00	95,30
1433,00	95,30
1432,00	95,30
1431,00	95,30
1430,00	95,28
1429,00	95,21
1428,00	95,13
1427,00	95,05
1426,00	94,98
1425,00	94,89
1424,00	94,78
1423,00	94,70
1422,00	94,65
1421,00	94,61
1420,00	94,55
1419,00	94,49
1418,00	94,43
1417,00	94,38
1416,00	94,34
1415,00	94,33
1414,00	94,34
1413,00	94,34
1412,00	94,36
1411,00	94,40
1410,00	94,46
1409,00	94,52
1408,00	94,60
1407,00	94,71
1406,00	94,83
1405,00	94,94
1404,00	95,05
1403,00	95,17
1402,00	95,30
1401,00	95,43
1400,00	95,56
1399,00	95,71
1398,00	95,86
1397,00	96,00
1396,00	96,14
1395,00	96,31
1394,00	96,46
1393,00	96,56
1392,00	96,65
1391,00	96,75
1390,00	96,87
1389,00	97,00
1388,00	97,12
1387,00	97,23
1386,00	97,33
1385,00	97,42
1384,00	97,49
1383,00	97,56
1382,00	97,62
1381,00	97,67
1380,00	97,71
1379,00	97,77
1378,00	97,83
1377,00	97,91
1376,00	98,01
1375,00	98,14
1374,00	98,28
1373,00	98,39
1372,00	98,45
1371,00	98,50
1370,00	98,55
1369,00	98,61
1368,00	98,67
1367,00	98,72
1366,00	98,78
1365,00	98,86
1364,00	98,93
1363,00	99,01
1362,00	99,07
1361,00	99,11
1360,00	99,12
1359,00	99,13
1358,00	99,14
1357,00	99,16
1356,00	99,18
1355,00	99,20
1354,00	99,22
1353,00	99,23
1352,00	99,25
1351,00	99,26
1350,00	99,28
1349,00	99,30
1348,00	99,32
1347,00	99,34
1346,00	99,35
1345,00	99,37
1344,00	99,39
1343,00	99,40
1342,00	99,41
1341,00	99,42
1340,00	99,45
1339,00	99,49
1338,00	99,52
1337,00	99,54
1336,00	99,56
1335,00	99,56
1334,00	99,56
1333,00	99,56
1332,00	99,57
1331,00	99,58
1330,00	99,60
1329,00	99,62
1328,00	99,64
1327,00	99,67
1326,00	99,69
1325,00	99,72
1324,00	99,75
1323,00	99,77
1322,00	99,78
1321,00	99,79
1320,00	99,79
1319,00	99,79
1318,00	99,78
1317,00	99,78
1316,00	99,77
1315,00	99,77
1314,00	99,77
1313,00	99,78
1312,00	99,80
1311,00	99,82
1310,00	99,85
1309,00	99,87
1308,00	99,89
1307,00	99,92
1306,00	99,95
1305,00	99,97
1304,00	99,99
1303,00	100,01
1302,00	100,03
1301,00	100,05
1300,00	100,06
1299,00	100,08
1298,00	100,09
1297,00	100,12
1296,00	100,14
1295,00	100,17
1294,00	100,19
1293,00	100,22
1292,00	100,25
1291,00	100,27
1290,00	100,30
1289,00	100,32
1288,00	100,34
1287,00	100,35
1286,00	100,35
1285,00	100,35
1284,00	100,33
1283,00	100,31
1282,00	100,27
1281,00	100,24
1280,00	100,20
1279,00	100,17
1278,00	100,14
1277,00	100,11
1276,00	100,08
1275,00	100,05
1274,00	100,03
1273,00	100,02
1272,00	100,02
1271,00	100,03
1270,00	100,05
1269,00	100,10
1268,00	100,15
1267,00	100,21
1266,00	100,27
1265,00	100,34
1264,00	100,39
1263,00	100,44
1262,00	100,46
1261,00	100,46
1260,00	100,42
1259,00	100,37
1258,00	100,29
1257,00	100,20
1256,00	100,09
1255,00	99,98
1254,00	99,88
1253,00	99,80
1252,00	99,73
1251,00	99,67
1250,00	99,63
1249,00	99,61
1248,00	99,59
1247,00	99,57
1246,00	99,56
1245,00	99,55
1244,00	99,53
1243,00	99,52
1242,00	99,51
1241,00	99,49
1240,00	99,47
1239,00	99,44
1238,00	99,42
1237,00	99,39
1236,00	99,37
1235,00	99,35
1234,00	99,34
1233,00	99,32
1232,00	99,31
1231,00	99,30
1230,00	99,28
1229,00	99,26
1228,00	99,25
1227,00	99,23
1226,00	99,21
1225,00	99,20
1224,00	99,19
1223,00	99,19
1222,00	99,19
1221,00	99,19
1220,00	99,19
1219,00	99,19
1218,00	99,19
1217,00	99,20
1216,00	99,20
1215,00	99,21
1214,00	99,21
1213,00	99,22
1212,00	99,22
1211,00	99,23
1210,00	99,25
1209,00	99,26
1208,00	99,27
1207,00	99,28
1206,00	99,29
1205,00	99,29
1204,00	99,27
1203,00	99,26
1202,00	99,23
1201,00	99,21
1200,00	99,18
1199,00	99,15
1198,00	99,13
1197,00	99,10
1196,00	99,08
1195,00	99,06
1194,00	99,04
1193,00	99,02
1192,00	99,01
1191,00	98,99
1190,00	98,97
1189,00	98,96
1188,00	98,94
1187,00	98,93
1186,00	98,92
1185,00	98,90
1184,00	98,89
1183,00	98,88
1182,00	98,88
1181,00	98,87
1180,00	98,86
1179,00	98,85
1178,00	98,84
1177,00	98,83
1176,00	98,81
1175,00	98,79
1174,00	98,77
1173,00	98,75
1172,00	98,73
1171,00	98,69
1170,00	98,65
1169,00	98,60
1168,00	98,55
1167,00	98,50
1166,00	98,45
1165,00	98,40
1164,00	98,35
1163,00	98,29
1162,00	98,25
1161,00	98,20
1160,00	98,16
1159,00	98,11
1158,00	98,07
1157,00	98,04
1156,00	98,01
1155,00	98,00
1154,00	97,99
1153,00	97,99
1152,00	98,00
1151,00	98,00
1150,00	98,00
1149,00	97,99
1148,00	97,95
1147,00	97,89
1146,00	97,81
1145,00	97,72
1144,00	97,62
1143,00	97,53
1142,00	97,44
1141,00	97,36
1140,00	97,27
1139,00	97,19
1138,00	97,11
1137,00	97,03
1136,00	96,95
1135,00	96,87
1134,00	96,80
1133,00	96,72
1132,00	96,63
1131,00	96,54
1130,00	96,45
1129,00	96,35
1128,00	96,24
1127,00	96,12
1126,00	95,99
1125,00	95,85
1124,00	95,70
1123,00	95,54
1122,00	95,37
1121,00	95,19
1120,00	95,00
1119,00	94,80
1118,00	94,60
1117,00	94,40
1116,00	94,19
1115,00	93,98
1114,00	93,78
1113,00	93,58
1112,00	93,37
1111,00	93,16
1110,00	92,95
1109,00	92,73
1108,00	92,50
1107,00	92,27
1106,00	92,03
1105,00	91,79
1104,00	91,54
1103,00	91,30
1102,00	91,05
1101,00	90,80
1100,00	90,53
1099,00	90,26
1098,00	89,99
1097,00	89,72
1096,00	89,45
1095,00	89,18
1094,00	88,92
1093,00	88,65
1092,00	88,39
1091,00	88,14
1090,00	87,91
1089,00	87,68
1088,00	87,48
1087,00	87,30
1086,00	87,16
1085,00	87,04
1084,00	86,94
1083,00	86,87
1082,00	86,83
1081,00	86,79
1080,00	86,75
1079,00	86,70
1078,00	86,64
1077,00	86,55
1076,00	86,45
1075,00	86,32
1074,00	86,18
1073,00	86,01
1072,00	85,81
1071,00	85,59
1070,00	85,37
1069,00	85,12
1068,00	84,87
1067,00	84,61
1066,00	84,35
1065,00	84,10
1064,00	83,83
1063,00	83,57
1062,00	83,31
1061,00	83,05
1060,00	82,78
1059,00	82,53
1058,00	82,29
1057,00	82,04
1056,00	81,79
1055,00	81,55
1054,00	81,31
1053,00	81,06
1052,00	80,80
1051,00	80,53
1050,00	80,26
1049,00	79,97
1048,00	79,65
1047,00	79,34
1046,00	79,04
1045,00	78,73
1044,00	78,42
1043,00	78,12
1042,00	77,82
1041,00	77,52
1040,00	77,22
1039,00	76,92
1038,00	76,64
1037,00	76,35
1036,00	76,05
1035,00	75,75
1034,00	75,45
1033,00	75,14
1032,00	74,82
1031,00	74,50
1030,00	74,21
1029,00	73,93
1028,00	73,67
1027,00	73,44
1026,00	73,25
1025,00	73,09
1024,00	72,95
1023,00	72,84
1022,00	72,76
1021,00	72,68
1020,00	72,61
1019,00	72,53
1018,00	72,44
1017,00	72,33
1016,00	72,19
1015,00	72,01
1014,00	71,83
1013,00	71,63
1012,00	71,44
1011,00	71,27
1010,00	71,14
1009,00	71,02
1008,00	70,93
1007,00	70,86
1006,00	70,83
1005,00	70,82
1004,00	70,82
1003,00	70,85
1002,00	70,90
1001,00	70,96
1000,00	71,03
999,00	71,12
998,00	71,22
997,00	71,33
996,00	71,44
995,00	71,55
994,00	71,68
993,00	71,81
992,00	71,95
991,00	72,10
990,00	72,28
989,00	72,46
988,00	72,65
987,00	72,85
986,00	73,07
985,00	73,29
984,00	73,51
983,00	73,74
982,00	73,98
981,00	74,23
980,00	74,48
979,00	74,75
978,00	75,04
977,00	75,33
976,00	75,62
975,00	75,91
974,00	76,21
973,00	76,49
972,00	76,76
971,00	76,99
970,00	77,20
969,00	77,35
968,00	77,45
967,00	77,49
966,00	77,47
965,00	77,40
964,00	77,27
963,00	77,11
962,00	76,95
961,00	76,80
960,00	76,69
959,00	76,64
958,00	76,67
957,00	76,75
956,00	76,90
955,00	77,09
954,00	77,34
953,00	77,61
952,00	77,89
951,00	78,19
950,00	78,49
949,00	78,78
948,00	79,07
947,00	79,36
946,00	79,66
945,00	79,95
944,00	80,24
943,00	80,52
942,00	80,82
941,00	81,10
940,00	81,38
939,00	81,66
938,00	81,95
937,00	82,22
936,00	82,48
935,00	82,73
934,00	82,98
933,00	83,23
932,00	83,45
931,00	83,68
930,00	83,91
929,00	84,12
928,00	84,33
927,00	84,53
926,00	84,73
925,00	84,92
924,00	85,11
923,00	85,28
922,00	85,46
921,00	85,62
920,00	85,78
919,00	85,93
918,00	86,08
917,00	86,22
916,00	86,36
915,00	86,50
914,00	86,63
913,00	86,76
912,00	86,89
911,00	87,00
910,00	87,12
909,00	87,23
908,00	87,33
907,00	87,43
906,00	87,54
905,00	87,64
904,00	87,73
903,00	87,82
902,00	87,91
901,00	87,99
900,00	88,07
899,00	88,15
898,00	88,24
897,00	88,33
896,00	88,41
895,00	88,49
894,00	88,58
893,00	88,66
892,00	88,73
891,00	88,79
890,00	88,85
889,00	88,90
888,00	88,92
887,00	88,91
886,00	88,86
885,00	88,74
884,00	88,54
883,00	88,25
882,00	87,90
881,00	87,53
880,00	87,20
879,00	86,98
878,00	86,86
877,00	86,80
876,00	86,74
875,00	86,66
874,00	86,58
873,00	86,54
872,00	86,57
871,00	86,70
870,00	86,89
869,00	87,11
868,00	87,34
867,00	87,56
866,00	87,77
865,00	87,98
864,00	88,17
863,00	88,34
862,00	88,51
861,00	88,67
860,00	88,83
859,00	88,97
858,00	89,12
857,00	89,25
856,00	89,37
855,00	89,49
854,00	89,61
853,00	89,72
852,00	89,84
851,00	89,94
850,00	90,04
849,00	90,13
848,00	90,22
847,00	90,31
846,00	90,40
845,00	90,49
844,00	90,58
843,00	90,66
842,00	90,75
841,00	90,84
840,00	90,93
839,00	91,02
838,00	91,11
837,00	91,21
836,00	91,30
835,00	91,38
834,00	91,48
833,00	91,56
832,00	91,65
831,00	91,73
830,00	91,82
829,00	91,90
828,00	91,97
827,00	92,04
826,00	92,11
825,00	92,18
824,00	92,25
823,00	92,33
822,00	92,41
821,00	92,49
820,00	92,56
819,00	92,62
818,00	92,68
817,00	92,73
816,00	92,77
815,00	92,80
814,00	92,84
813,00	92,89
812,00	92,94
811,00	92,99
810,00	93,05
809,00	93,11
808,00	93,18
807,00	93,26
806,00	93,34
805,00	93,41
804,00	93,49
803,00	93,57
802,00	93,64
801,00	93,70
800,00	93,76
799,00	93,80
798,00	93,83
797,00	93,85
796,00	93,84
795,00	93,82
794,00	93,80
793,00	93,78
792,00	93,75
791,00	93,71
790,00	93,67
789,00	93,64
788,00	93,61
787,00	93,58
786,00	93,57
785,00	93,55
784,00	93,53
783,00	93,52
782,00	93,52
781,00	93,53
780,00	93,53
779,00	93,55
778,00	93,57
777,00	93,60
776,00	93,62
775,00	93,63
774,00	93,65
773,00	93,67
772,00	93,68
771,00	93,71
770,00	93,74
769,00	93,78
768,00	93,81
767,00	93,83
766,00	93,85
765,00	93,87
764,00	93,90
763,00	93,93
762,00	93,97
761,00	94,00
760,00	94,03
759,00	94,05
758,00	94,07
757,00	94,09
756,00	94,09
755,00	94,10
754,00	94,10
753,00	94,11
752,00	94,12
751,00	94,13
750,00	94,15
749,00	94,16
748,00	94,18
747,00	94,18
746,00	94,18
745,00	94,18
744,00	94,17
743,00	94,16
742,00	94,15
741,00	94,16
740,00	94,16
739,00	94,16
738,00	94,17
737,00	94,18
736,00	94,19
735,00	94,21
734,00	94,22
733,00	94,23
732,00	94,23
731,00	94,23
730,00	94,23
729,00	94,22
728,00	94,21
727,00	94,19
726,00	94,18
725,00	94,18
724,00	94,17
723,00	94,17
722,00	94,15
721,00	94,13
720,00	94,13
719,00	94,15
718,00	94,18
717,00	94,21
716,00	94,22
715,00	94,21
714,00	94,22
713,00	94,22
712,00	94,23
711,00	94,24
710,00	94,26
709,00	94,27
708,00	94,27
707,00	94,27
706,00	94,27
705,00	94,28
704,00	94,28
703,00	94,29
702,00	94,30
701,00	94,30
700,00	94,29
699,00	94,28
698,00	94,26
697,00	94,25
696,00	94,23
695,00	94,23
694,00	94,24
693,00	94,24
692,00	94,24
691,00	94,23
690,00	94,22
689,00	94,21
688,00	94,22
687,00	94,23
686,00	94,23
685,00	94,23
684,00	94,22
683,00	94,20
682,00	94,20
681,00	94,20
680,00	94,18
679,00	94,17
678,00	94,17
677,00	94,16
676,00	94,12
675,00	94,08
674,00	94,05
673,00	94,03
672,00	94,06
671,00	94,17
670,00	94,39
669,00	94,70
668,00	94,88
667,00	94,64
666,00	94,25
665,00	94,00
664,00	93,85
663,00	93,77
662,00	93,72
661,00	93,69
660,00	93,65
659,00	93,60
658,00	93,55
657,00	93,48
656,00	93,40
655,00	93,31
654,00	93,23
653,00	93,13
652,00	93,03
651,00	92,94
650,00	92,87
649,00	92,79
648,00	92,68
647,00	92,56
646,00	92,47
645,00	92,38
644,00	92,29
643,00	92,18
642,00	92,06
641,00	91,90
640,00	91,69
639,00	91,47
638,00	91,28
637,00	91,11
636,00	90,93
635,00	90,81
634,00	90,72
633,00	90,65
632,00	90,57
631,00	90,52
630,00	90,53
629,00	90,55
628,00	90,57
627,00	90,57
626,00	90,54
625,00	90,42
624,00	90,22
623,00	90,01
622,00	89,83
621,00	89,61
620,00	89,33
619,00	89,02
618,00	88,68
617,00	88,22
616,00	87,63
615,00	87,01
614,00	86,44
613,00	85,84
612,00	85,16
611,00	84,50
610,00	83,86
609,00	83,13
608,00	82,25
607,00	81,33
606,00	80,41
605,00	79,42
604,00	78,38
603,00	77,52
602,00	76,94
601,00	76,49
600,00	76,13
599,00	76,01
598,00	76,22
597,00	76,59
596,00	77,00
595,00	77,52
594,00	78,13
593,00	78,66
592,00	79,04
591,00	79,46
590,00	79,99
589,00	80,39
588,00	80,49
587,00	80,48
586,00	80,55
585,00	80,62
584,00	80,54
583,00	80,37
582,00	80,11
581,00	79,61
580,00	78,89
579,00	78,22
578,00	77,71
577,00	77,07
576,00	76,22
575,00	75,60
574,00	75,36
573,00	75,02
572,00	74,31
571,00	73,59
570,00	73,11
569,00	72,46
568,00	71,43
567,00	70,50
566,00	70,02
565,00	69,61
564,00	69,01
563,00	68,59
562,00	68,51
561,00	68,34
560,00	67,90
559,00	67,65
558,00	67,79
557,00	67,86
556,00	67,72
555,00	67,86
554,00	68,47
553,00	68,98
552,00	69,15
551,00	69,48
550,00	70,21
