# Supplementary material for: Microstructural and chemical characterization of radiation-induced carious dentin of teeth submitted to ionizing radiation as a head and neck cancer therapy
Source: PLoS One. 2025 Dec 12;20(12):e0337062. doi: 10.1371/journal.pone.0337062 (PMC12700452; doi:10.1371/journal.pone.0337062)
Supplement: S6 Data — (ZIP) [file pone.0337062.s006.zip]

Archive with 222 entries (222 files):
- SEM/16Abr21/Am higido 1_x600.tif
- SEM/21Jan21/am1/am1_higido_50kx.tif
- SEM/21Jan21/am2/am2_higido_3kx.tif
- SEM/24Set21/higido_x25k.tif
- SEM/24Set21/irradiado_x1k.tif
- SEM/21Jan21/am2/am2_crr_10kx.tif
- SEM/21Jan21/am1/am1_crr_5xka.tif
- SEM/08Nov19/CRR_10Kx_B.tif
- SEM/24Set21/crr_x25k.tif
- SEM/24Set21/irradiado3_x1k.tif
- SEM/21Jan21/am2/am2_higido_1kx.tif
- SEM/21Jan21/am1/am1_crr_1xka.tif
- SEM/24Set21/irradiado_x25k.tif
- SEM/24Set21/irradiado2_x1k.tif
- SEM/21Jan21/am1/am1_higido_25kx.tif
- SEM/08Nov19/Dente_higido2_600x.tif
- SEM/08Nov19/CRR_600x.tif
- SEM/08Nov19/CRR2_10Kx_B.tif
- SEM/24Set21/irradiado3_x10k.tif
- SEM/08Nov19/Dente_higido_10Kx.tif
- SEM/24Set21/higido_x1k.tif
- SEM/24Set21/higido_x5k tilt 55.tif
- SEM/24Set21/crr_x25kb.tif
- SEM/21Jan21/am1/am1_crr_10xka.tif
- SEM/24Set21/higido_x1k tilt 55.tif
- SEM/24Set21/crr_x25kc.tif
- SEM/24Set21/higido_x5k.tif
- SEM/24Set21/crr_x18.tif
- SEM/16Abr21/Am higido 1_x5k.tif
- SEM/24Set21/crr_x1k.tif
- SEM/21Jan21/am2/am2_higido_25kx.tif
- SEM/08Nov19/Dente_higido_600x_A.tif
- SEM/24Set21/irradiado2_x5k.tif
- SEM/21Jan21/am1/am1_crr_25kx.tif
- SEM/08Nov19/CRR_10Kx.tif
- SEM/24Set21/crr_x25ka.tif
- SEM/24Set21/crr_x5k.tif
- SEM/08Nov19/CRR2_25Kx.tif
- SEM/24Set21/higido_x10k tilt 55.tif
- SEM/21Jan21/am2/am2_crr_25kx.tif
- SEM/21Jan21/am1/am1_crr_25xka.tif
- SEM/16Abr21/Am higido 3_x10k.tif
- SEM/08Nov19/CRR_25Kx_B.tif
- SEM/21Jan21/am1/am1_crr_50kx.tif
- SEM/24Set21/higido_x16.tif
- SEM/16Abr21/Am higido 2_x5ka.tif
- SEM/16Abr21/Am higido 2_x10k.tif
- SEM/16Abr21/Am higido 3_x10ka.tif
- SEM/16Abr21/Am higido 1_x10k.tif
- SEM/16Abr21/Am higido 2_x25k.tif
- SEM/16Abr21/Am higido 1_x25ka.tif
- SEM/16Abr21/Am higido 1_x20k.tif
- SEM/16Abr21/Am higido 2_x25ka.tif
- SEM/08Nov19/Dente_higido2_50x.tif
- SEM/21Jan21/.DS_Store
- SEM/16Abr21/Am higido 3_x25ka-tif.hdr
- SEM/21Jan21/am2/am2_crr_1kx-tif.hdr
- SEM/21Jan21/am2/am2_crr_5kx-tif.hdr
- SEM/21Jan21/am2/am2_higido_25kx-tif.hdr
- SEM/21Jan21/am2/am2_higido_50kx-tif.hdr
- SEM/21Jan21/am2/am2_crr_10kx-tif.hdr
- SEM/16Abr21/Am higido 3_x600-tif.hdr
- SEM/16Abr21/Am higido 3_x10k-tif.hdr
- SEM/16Abr21/Am higido 2_x5k-tif.hdr
- SEM/16Abr21/Am higido 2_x25ka-tif.hdr
- SEM/21Jan21/am1/am1_crr_50xka-tif.hdr
- SEM/21Jan21/am1/am1_higido_25kx-tif.hdr
- SEM/21Jan21/am1/am1_crr_5xka-tif.hdr
- SEM/21Jan21/am1/am1_crr_10kx-tif.hdr
- SEM/21Jan21/am1/am1_crr_10xka-tif.hdr
- SEM/21Jan21/am1/am1_higido_50kx-tif.hdr
- SEM/21Jan21/am1/am1_crr_25xka-tif.hdr
- SEM/16Abr21/Am higido 1_x10ka-tif.hdr
- SEM/16Abr21/Am higido 1_x5ka-tif.hdr
- SEM/24Set21/higido_x10k tilt 55-tif.hdr
- SEM/24Set21/higido_x5k tilt 55-tif.hdr
- SEM/16Abr21/Am higido 1_x600-tif.hdr
- SEM/21Jan21/am2/am2_crr_50kx-tif.hdr
- SEM/08Nov19/Dente_higido_10Kx-tif.hdr
- SEM/08Nov19/Dente_higido_10Kx_A-tif.hdr
- SEM/08Nov19/CRR2_10Kx-tif.hdr
- SEM/08Nov19/CRR22_25kx-tif.hdr
- SEM/08Nov19/CRR_25Kx-tif.hdr
- SEM/24Set21/higido_x25k-tif.hdr
- SEM/08Nov19/Dente_higido_600x-tif.hdr
- SEM/08Nov19/CRR2_10Kx_B-tif.hdr
- SEM/08Nov19/Dente_higido2_10Kx-tif.hdr
- SEM/08Nov19/CRR_600x-tif.hdr
- SEM/08Nov19/Dente_higido2_25Kx-tif.hdr
- SEM/08Nov19/CRR2_600x-tif.hdr
- SEM/21Jan21/am1/am2_geral_33x-tif.hdr
- SEM/21Jan21/am1/am1_geral_20x-tif.hdr
- SEM/16Abr21/Am higido 1_x5k-tif.hdr
- SEM/24Set21/higido_x5k-tif.hdr
- SEM/24Set21/higido_x16-tif.hdr
- SEM/08Nov19/CRR_50x-tif.hdr
- SEM/24Set21/higido_x50k tilt 55-tif.hdr
- SEM/24Set21/irradiado2_x10k-tif.hdr
- SEM/24Set21/crr_x10k-tif.hdr
- SEM/24Set21/irradiado_x5k-tif.hdr
- SEM/24Set21/irradiado_x10k-tif.hdr
- SEM/24Set21/irradiado2_x1k-tif.hdr
- SEM/24Set21/irradiado2_x25k2-tif.hdr
- SEM/24Set21/crr_x5k-tif.hdr
- SEM/24Set21/crr_x25ka-tif.hdr
- SEM/24Set21/crr_x25k-tif.hdr
- SEM/08Nov19/Dente_higido2_50x-tif.hdr
- SEM/24Set21/irradiado3_x100-tif.hdr
- SEM/24Set21/irradiado_x28-tif.hdr
- __MACOSX/SEM/16Abr21/._Am higido 2_x10k.tif
- __MACOSX/SEM/16Abr21/._Am higido 2_x5k.tif
- __MACOSX/SEM/16Abr21/._Am higido 3_x5k.tif
- __MACOSX/SEM/16Abr21/._Am higido 1_x600.tif
- __MACOSX/SEM/16Abr21/._Am higido 2_x25k-tif.hdr
- __MACOSX/SEM/16Abr21/._Am higido 1_x5ka.tif
- __MACOSX/SEM/16Abr21/._Am higido 3_x10ka.tif
- __MACOSX/SEM/16Abr21/._Am higido 2_x10k-tif.hdr
- __MACOSX/SEM/16Abr21/._Am higido 2_x5ka-tif.hdr
- __MACOSX/SEM/16Abr21/._Am higido 3_x25ka-tif.hdr
- __MACOSX/SEM/16Abr21/._Am higido 1_x600-tif.hdr
- __MACOSX/SEM/16Abr21/._Am higido 2_x600.tif
- __MACOSX/SEM/16Abr21/._Am higido 2_x5k-tif.hdr
- __MACOSX/SEM/16Abr21/._Am higido 1_x10k-tif.hdr
- __MACOSX/SEM/16Abr21/._Am higido 3_x25ka.tif
- __MACOSX/SEM/16Abr21/._Am higido 1_x25ka-tif.hdr
- __MACOSX/SEM/16Abr21/._Am higido 1_x5ka-tif.hdr
- __MACOSX/SEM/16Abr21/._Am higido 2_x25ka.tif
- __MACOSX/SEM/16Abr21/._Am higido 2_x5ka.tif
- __MACOSX/SEM/16Abr21/._Am higido 1_x20k.tif
- __MACOSX/SEM/21Jan21/am1/._am1_higido_1kx-tif.hdr
- __MACOSX/SEM/21Jan21/am1/._am1_crr_50kx.tif
- __MACOSX/SEM/21Jan21/am1/._am1_higido_25kx-tif.hdr
- __MACOSX/SEM/21Jan21/am1/._am1_crr_5xka-tif.hdr
- __MACOSX/SEM/21Jan21/am1/._am1_crr_25kx-tif.hdr
- __MACOSX/SEM/21Jan21/am1/._am1_crr_10kx-tif.hdr
- __MACOSX/SEM/21Jan21/am1/._am1_crr_10xka.tif
- __MACOSX/SEM/21Jan21/am1/._am1_crr_5kx-tif.hdr
- __MACOSX/SEM/21Jan21/am1/._am1_crr_10kx.tif
- __MACOSX/SEM/21Jan21/am1/._am1_crr_1xk.tif
- __MACOSX/SEM/21Jan21/am1/._am1_crr_50xka.tif
- __MACOSX/SEM/21Jan21/am1/._am1_higido_10kx.tif
- __MACOSX/SEM/21Jan21/am1/._am1_crr_25kx.tif
- __MACOSX/SEM/21Jan21/am1/._am1_crr_25xka-tif.hdr
- __MACOSX/SEM/21Jan21/am1/._am1_crr_25xka.tif
- __MACOSX/SEM/21Jan21/am1/._am1_crr_5kx.tif
- __MACOSX/SEM/21Jan21/am1/._am1_geral_20x-tif.hdr
- __MACOSX/SEM/21Jan21/am1/._am1_crr_50kx-tif.hdr
- __MACOSX/SEM/21Jan21/am2/._am2_crr_50kx-tif.hdr
- __MACOSX/SEM/21Jan21/am2/._am2_higido_1kx-tif.hdr
- __MACOSX/SEM/21Jan21/am2/._am2_higido_10kx-tif.hdr
- __MACOSX/SEM/21Jan21/am2/._am2_higido_50kx.tif
- __MACOSX/SEM/21Jan21/am2/._am2_crr_1kx-tif.hdr
- __MACOSX/SEM/21Jan21/am2/._am2_higido_5kx-tif.hdr
- __MACOSX/SEM/21Jan21/am2/._am2_higido_1kx.tif
- __MACOSX/SEM/21Jan21/am2/._am2_crr_5kx.tif
- __MACOSX/SEM/21Jan21/am2/._am2_higido_3kx-tif.hdr
- __MACOSX/SEM/21Jan21/am2/._am2_crr_10kx-tif.hdr
- __MACOSX/SEM/21Jan21/am2/._am2_higido_25kx.tif
- __MACOSX/SEM/21Jan21/am2/._am2_crr_5kx-tif.hdr
- __MACOSX/SEM/08Nov19/._Dente_higido_600x_A-tif.hdr
- __MACOSX/SEM/08Nov19/._Dente_higido_10Kx_A-tif.hdr
- __MACOSX/SEM/08Nov19/._Dente_higido2_600x-tif.hdr
- __MACOSX/SEM/08Nov19/._CRR22_600x-tif.hdr
- __MACOSX/SEM/08Nov19/._Dente_higido_50x-tif.hdr
- __MACOSX/SEM/08Nov19/._Dente_higido_50x.tif
- __MACOSX/SEM/08Nov19/._CRR_50x_B-tif.hdr
- __MACOSX/SEM/08Nov19/._CRR_25Kx_B-tif.hdr
- __MACOSX/SEM/08Nov19/._Dente_higido2_10Kx.tif
- __MACOSX/SEM/08Nov19/._CRR_10Kx_B.tif
- __MACOSX/SEM/08Nov19/._CRR2_10Kx_B-tif.hdr
- __MACOSX/SEM/08Nov19/._CRR2_10Kx_B.tif
- __MACOSX/SEM/08Nov19/._CRR22_25kx.tif
- __MACOSX/SEM/08Nov19/._CRR_600x-tif.hdr
- __MACOSX/SEM/08Nov19/._CRR22_10kx-tif.hdr
- __MACOSX/SEM/08Nov19/._CRR22_25kx-tif.hdr
- __MACOSX/SEM/08Nov19/._Dente_higido2_10Kx-tif.hdr
- __MACOSX/SEM/08Nov19/._Dente_higido2_600x.tif
- __MACOSX/SEM/08Nov19/._CRR22_10kx.tif
- __MACOSX/SEM/08Nov19/._CRR2_50x.tif
- __MACOSX/SEM/08Nov19/._CRR_25Kx-tif.hdr
- __MACOSX/SEM/08Nov19/._CRR_50x.tif
- __MACOSX/SEM/08Nov19/._CRR_10Kx-tif.hdr
- __MACOSX/SEM/08Nov19/._Dente_higido2_50x-tif.hdr
- __MACOSX/SEM/08Nov19/._CRR_50x_B.tif
- __MACOSX/SEM/08Nov19/._CRR2_10Kx.tif
- __MACOSX/SEM/24Set21/._irradiado3_x100-tif.hdr
- __MACOSX/SEM/24Set21/._higido_x5k.tif
- __MACOSX/SEM/24Set21/._higido_x1k tilt 55.tif
- __MACOSX/SEM/24Set21/._crr_x18-tif.hdr
- __MACOSX/SEM/24Set21/._higido_x50k tilt 55-tif.hdr
- __MACOSX/SEM/24Set21/._irradiado_x5k.tif
- __MACOSX/SEM/24Set21/._crr_x25k.tif
- __MACOSX/SEM/24Set21/._irradiado2_x25k2.tif
- __MACOSX/SEM/24Set21/._crr_x1k.tif
- __MACOSX/SEM/24Set21/._irradiado2_x25k-tif.hdr
- __MACOSX/SEM/24Set21/._irradiado_x28-tif.hdr
- __MACOSX/SEM/24Set21/._higido_x10k tilt 55.tif
- __MACOSX/SEM/24Set21/._irradiado_x25k-tif.hdr
- __MACOSX/SEM/24Set21/._higido_x50k tilt 55.tif
- __MACOSX/SEM/24Set21/._irradiado3_x10k-tif.hdr
- __MACOSX/SEM/24Set21/._irradiado2_x25k.tif
- __MACOSX/SEM/24Set21/._crr_x25k-tif.hdr
- __MACOSX/SEM/24Set21/._higido_x1k.tif
- __MACOSX/SEM/24Set21/._irradiado2_x10k.tif
- __MACOSX/SEM/24Set21/._irradiado2_x5k.tif
- __MACOSX/SEM/24Set21/._irradiado_x105k.tif
- __MACOSX/SEM/24Set21/._crr_x25ka.tif
- __MACOSX/SEM/24Set21/._crr_x25kb-tif.hdr
- __MACOSX/SEM/24Set21/._irradiado_x1k.tif
- __MACOSX/SEM/24Set21/._crr_x25kb.tif
- __MACOSX/SEM/24Set21/._crr_x25kc.tif
- __MACOSX/SEM/24Set21/._crr_x10k.tif
- __MACOSX/SEM/24Set21/._higido_x10k-tif.hdr
- __MACOSX/SEM/24Set21/._higido_x5k tilt 55-tif.hdr
- __MACOSX/SEM/24Set21/._higido_x25k-tif.hdr
- __MACOSX/SEM/24Set21/._higido_x16-tif.hdr
- __MACOSX/SEM/24Set21/._higido_x5k-tif.hdr
- __MACOSX/SEM/._16Abr21
- __MACOSX/SEM/._08Nov19
- __MACOSX/SEM/21Jan21/._am1
- __MACOSX/SEM/._.DS_Store
- __MACOSX/SEM/21Jan21/._.DS_Store
